# Supplementary material for: Topographic Distribution of Stimulus-Specific Adaptation across Auditory Cortical Fields in the Anesthetized Rat
Source: PLoS Biol. 2016 Mar 7;14(3):e1002397. doi: 10.1371/journal.pbio.1002397 (PMC4780834; doi:10.1371/journal.pbio.1002397)
Supplement: S1 Data — Organized into four spreadsheets: “Recording site,” list of all MUA recordings made, including those that didn’t show good responses to pure tones or otherwise could not be tested with the oddball paradigm; “Oddball (MUA),” list of all MUA recordings that could be tested with the oddball paradigm (one selected recording per multiunit), contains main stimulation parameters, response measures, and SSA indexes; “Time Course,” contains trial-by-trial spike counts used to fit the time course of SSA and generate Fig 7; “Oddball (LFP),” list of all recording sites with LFP recordings made, contains main responses and adaptation measures reported for the Nd and Pd deflections of the LFP. (XLSX) [file pbio.1002397.s001.xlsx]

## Sheet: Recording Site
ANIMAL	TRACK	FIELD	X	Y	X_ALIGNED	Y_ALIGNED	DEPTH (µm)	CF (kHz)	CF (oct)
'14-037'	1	'VAF'	4.65	4.6	4.59517	4.2	450	22	4.45943
'14-037'	2	'A1'	4.45	3.4	4.3762	3	370	11	3.45943
'14-037'	3	'A1'	5.35	3.85	5.26427	3.45	530	1.2	0.263034
'14-037'	4	'AAF'	3.15	4.85	3.1347	4.45	405	22	4.45943
'14-037'	5		5.95	4.4	5.86124	4	415
'14-037'	6	'SRAF'	4.6	5.4	4.56205	5	485	1.4	0.485427
'14-037'	7		3.9	4.1	3.85265	3.7	475	44	5.45943
'14-037'	8	'PAF'	6.2	3.7	6.09171	3.3	600	44	5.45943
'14-037'	9	'VAF'	5.4	4.75	5.33081	4.35	470	15.6	3.96347
'14-037'	10		3.9	4.8	3.86641	4.4	400	44	5.45943
'14-037'	11	'A1'	4.6	3.9	4.53256	3.5	435	11	3.45943
'14-037'	12	'AAF'	3.15	4.4	3.12585	4	475	44	5.45943
'14-037'	13	'SRAF'	5.25	5.15	5.19214	4.75	450	11	3.45943
'14-037'	14	'A1'	3.7	3.45	3.64449	3.05	430	31.1	4.95884
'14-037'	15	'SRAF'	3.7	5.35	3.68184	4.95	470	44	5.45943
'14-037'	16	'PAF'	5.75	3.45	5.64718	3.05	400	22	4.45943
'14-037'	17	'AAF'	3.5	4.6	3.47171	4.2	380	31.1	4.95884
'14-037'	18	'A1'	4.95	3.6	4.86859	3.2	500	2.3	1.20163
'14-037'	19	'VAF'	4.8	4.9	4.74761	4.5	360	13.1	3.71149
'14-037'	20	'VAF'	4.3	4.3	4.24735	3.9	385	31.1	4.95884
'14-037'	21	'SRAF'	4.1	5.55	4.07654	5.15	550	13.1	3.71149
'14-037'	22	'PAF'	5.85	3.9	5.75372	3.5	520
'14-037'	23	'A1'	5.05	4.1	4.97611	3.7	465	1.4	0.485427
'14-037'	24	'SRAF'	5.05	5.8	5.00953	5.4	490	2.3	1.20163
'14-037'	25	'AAF'	2.45	4.6	2.44594	4.2	420	1.4	0.485427
'14-037'	26	'SRAF'	4.5	5.1	4.45846	4.7	350	11	3.45943
'14-037'	27	'A1'	4.35	3.85	4.28735	3.45	475
'14-037'	28	'PAF'	5.65	4.3	5.5662	3.9	445	0.7	-0.514573
'14-037'	29	'AAF'	3.55	4.95	3.52744	4.55	660	31.1	4.95884
'14-037'	30	'VAF'	5.25	4.55	5.18034	4.15	325	9.3	3.21723
'14-037'	31	'PAF'	6.1	3.4	5.98812	3	345	18.5	4.20945
'14-037'	32	'VAF'	4.15	4.5	4.10474	4.1	375	37	5.20945
'14-037'	33		3.6	3.9	3.55564	3.5	410	37	5.20945
'14-037'	34	'AAF'	3	3.95	2.97047	3.55	400	11	3.45943
'14-037'	35	'PAF'	5.5	3.3	5.4	2.9	415	13.1	3.71149
'14-037'	36	'AAF'	2.7	5.1	2.7	4.7	420	7.8	2.96347
'14-037'	37	'A1'	4.65	3.6	4.57551	3.2	400	9.3	3.21723
'14-037'	38	'PAF'	6.15	4.05	6.04974	3.65	675
'14-037'	39	'SRAF'	4.4	5.65	4.37158	5.25	580	9.3	3.21723
'14-037'	40	'SRAF'	3.05	5.35	3.04684	4.95	400	26.2	4.71149
'14-037'	41	'PAF'	5.65	3.75	5.55538	3.35	350	1.2	0.263034
'14-037'	42	'VAF'	5.05	4.7	4.98791	4.3	515	13.1	3.71149
'14-037'	43	'AAF'	2.8	4.7	2.78983	4.3	500	9.3	3.21723
'14-037'	44	'A1'	4.1	3.3	4.03231	2.9	380	18.5	4.20945
'14-037'	45	'AAF'	2.75	4.15	2.73017	3.75	420	9.3	3.21723
'14-037'	46	'A1'	4.95	3.9	4.87449	3.5	420	1.4	0.485427
'14-037'	47	'VAF'	5.65	4.6	5.57209	4.2	385
'14-037'	48	'SRAF'	4.95	5.2	4.90004	4.8	355	11	3.45943
'14-037'	49	'SRAF'	4.3	4.75	4.2562	4.35	360	22	4.45943
'14-037'	50	'SRAF'	4.2	5.2	4.16735	4.8	380	13.1	3.71149
'14-037'	51	'SRAF'	5.25	5.55	5.2	5.15	530	9.3	3.21723
'14-037'	52	'VAF'	4.8	4.2	4.73385	3.8	380	9.3	3.21723
'14-037'	53	'AAF'	3.4	4.2	3.36615	3.8	350	44	5.45943
'14-037'	54	'A1'	4.2	3.6	4.1359	3.2	370	22	4.45943
'14-037'	55	'A1'	5.35	4.2	5.27115	3.8	615	1.4	0.485427
'14-037'	56		3.85	4.45	3.81068	4.05	350	44	5.45943
'14-037'	57	'SRAF'	4.75	5.7	4.71449	5.3	525
'14-037'	57	'SRAF'	4.75	5.7	4.71449	5.3	670
'14-037'	58	'PAF'	5.1	3.3	5.00923	2.9	470	1.4	0.485427
'14-037'	59	'AAF'	2.2	4.4	2.19778	4	630	9.3	3.21723
'14-037'	60	'A1'	3.9	3.7	3.84479	3.3	360	31.1	4.95884
'14-037'	61	'VAF'	4.95	4.45	4.8853	4.05	340	13.1	3.71149
'14-037'	62	'AAF'	3.3	5.1	3.28615	4.7	350	13.1	3.71149
'14-037'	63	'SRAF'	4.9	5.5	4.85709	5.1	600	9.3	3.21723
'14-037'	64	'PAF'	5.9	3.7	5.79863	3.3	630
'14-056'	1	'A1'	5.05	3.5	4.8	2.75112	650	7.8	2.96347
'14-056'	2	'PAF'	4.65	3.35	4.4	2.56067	500
'14-056'	3	'PAF'	4.85	3.45	4.6	2.68102	650	13.1	3.71149
'14-056'	4	'A1'	4.6	3.5	4.35	2.70645	450	26.2	4.71149
'14-056'	5	'PAF'	5	3.3	4.75	2.54516	500
'14-056'	6	'A1'	4.75	3.6	4.5	2.82184	410	15.6	3.96347
'14-056'	7		4.45	3.35	4.2	2.54082	570
'14-056'	8	'A1'	4.6	3.7	4.35	2.90744	580	15.6	3.96347
'14-056'	9	'PAF'	4.8	3.25	4.55	2.47506	590	31.1	4.95884
'14-056'	10	'A1'	4.95	3.6	4.7	2.84169	470	11	3.45943
'14-056'	11	'PAF'	5.2	3.35	4.95	2.61526	400	44	5.45943
'14-056'	12	'A1'	4.85	3.75	4.6	2.98251	500	11	3.45943
'14-056'	13	'PAF'	5.2	3.5	4.95	2.766	600	11	3.45943
'14-056'	14	'A1'	4.45	3.6	4.2	2.79206	540	26.2	4.71149
'14-056'	15	'A1'	5.15	3.65	4.9	2.91179	440	9.3	3.21723
'14-056'	16	'A1'	5.05	3.8	4.8	3.05261	500	9.3	3.21723
'14-056'	17	'A1'	4.45	3.8	4.2	2.99305	525	26.2	4.71149
'14-056'	18	'A1'	5.25	3.8	5	3.07246	475	3.3	1.72247
'14-056'	19	'PAF'	5.35	3.65	5.1	2.93164	490
'14-056'	20	'A1'	4.6	3.9	4.35	3.10844	555	13.1	3.71149
'14-056'	21	'A1'	5.15	3.95	4.9	3.21328	455	3.3	1.72247
'14-056'	22	'A1'	4.95	3.95	4.7	3.19342	460	7.8	2.96347
'14-056'	23	'A1'	4.45	4	4.2	3.19404	500	22	4.45943
'14-056'	24	'A1'	4.8	3.95	4.55	3.17854	400	11	3.45943
'14-056'	25	'A1'	5.35	4	5.1	3.28337	540	1.9	0.925999
'14-056'	26	'PAF'	5.4	3.5	5.15	2.78586	580	13.1	3.71149
'14-056'	27	'A1'	5.05	4.1	4.8	3.35409	400	2.3	1.20163
'14-056'	28	'A1'	5.25	4.15	5	3.42419	580	1.9	0.925999
'14-056'	29	'A1'	5.45	3.85	5.2	3.14256	400	2.8	1.48543
'14-056'	30	'PAF'	5.4	3.3	5.15	2.58486	625	44	5.45943
'14-056'	31	'A1'	4.85	4.1	4.6	3.33424	775	7.8	2.96347
'14-056'	32	'PAF'	5.55	3.65	5.3	2.95149	510	37	5.20945
'14-056'	33	'A1'	4.65	4.1	4.4	3.31439	625	13.1	3.71149
'14-056'	34	'PAF'	5.55	4	5.3	3.30323	650
'14-056'	35	'A1'	4.5	4.2	4.25	3.4	650	31.1	4.95884
'14-056'	36	'A1'	4.95	4.25	4.7	3.49491	470	1.9	0.925999
'14-056'	37	'A1'	5.15	4.3	4.9	3.56501	670	1.9	0.925999
'14-056'	38		4.75	4.3	4.5	3.52531	650
'14-056'	40	'PAF'	4.55	3.2	4.3	2.4	600	37	5.20945
'14-056'	41		5.35	4.4	5.1	3.68536	700
'14-056'	42	'A1'	4.7	3.8	4.45	3.01787	425	11	3.45943
'14-056'	44	'A1'	5.05	4.45	4.8	3.70583	550	1.4	0.485427
'14-056'	45		4.85	4.55	4.6	3.78648	800
'14-056'	46	'PAF'	5.15	3.2	4.9	2.45955	575	44	5.45943
'14-056'	47		4.65	4.45	4.4	3.66613	800
'14-056'	48		5.2	4.55	4.95	3.82122	330
'14-056'	49	'PAF'	5.55	3.35	5.3	2.65	465	44	5.45943
'14-057'	1	'PAF'	5.8	3.7	5.75	3.3	480
'14-057'	2	'A1'	5.25	3.5	5.2	3.1	575	2.3	1.20163
'14-057'	3	'PAF'	5.55	3.2	5.5	2.8	520
'14-057'	4	'PAF'	5.35	3.3	5.3	2.9	455	11	3.45943
'14-057'	5	'PAF'	5.5	3.45	5.45	3.05	400
'14-057'	6	'PAF'	5.4	3.1	5.35	2.7	490
'14-057'	7	'A1'	5.4	3.65	5.35	3.25	350	1.6	0.678072
'14-057'	8	'PAF'	5.6	3.65	5.55	3.25	660
'14-057'	9	'A1'	5.1	3.3	5.05	2.9	475	13.1	3.71149
'14-057'	10	'PAF'	5.75	3.45	5.7	3.05	390
'14-057'	11	'A1'	5.2	3.75	5.15	3.35	475	2.8	1.48543
'14-057'	12	'PAF'	5.85	3.25	5.8	2.85	500	22	4.45943
'14-057'	13	'A1'	5.5	3.85	5.45	3.45	360	1.4	0.485427
'14-057'	14	'PAF'	6	3.45	5.95	3.05	520	31.1	4.95884
'14-057'	15	'A1'	5.05	3.6	5	3.2	500	2.8	1.48543
'14-057'	16	'PAF'	5.75	3.95	5.7	3.55	565	1.9	0.925999
'14-057'	17	'A1'	5.3	4	5.25	3.6	420	1.4	0.485427
'14-057'	18	'A1'	5.55	4.05	5.5	3.65	500	1.4	0.485427
'14-057'	19	'PAF'	6.05	3.7	6	3.3	360	15.6	3.96347
'14-057'	20	'A1'	4.9	3.4	4.85	3	550	11	3.45943
'14-057'	21	'PAF'	6	3.95	5.95	3.55	660	11	3.45943
'14-057'	22	'PAF'	6.15	3.25	6.1	2.85	655	44	5.45943
'14-057'	23	'PAF'	5.9	4.15	5.85	3.75	460	1.6	0.678072
'14-057'	24	'A1'	4.95	3.85	4.9	3.45	615	7.8	2.96347
'14-057'	25	'PAF'	5.15	3.05	5.1	2.65	490	31.1	4.95884
'14-057'	26	'PAF'	6.25	3.5	6.2	3.1	660
'14-057'	27	'VAF'	5.7	4.25	5.65	3.85	415	1.6	0.678072
'14-057'	28	'A1'	5.1	4.1	5.05	3.7	450	1.6	0.678072
'14-057'	29	'PAF'	5.75	3	5.7	2.6	540	37	5.20945
'14-057'	30	'VAF'	5.35	4.25	5.3	3.85	470	1.6	0.678072
'14-057'	31	'PAF'	6.3	3.75	6.25	3.35	585	26.2	4.71149
'14-057'	32	'PAF'	6.25	4	6.2	3.6	425	18.5	4.20945
'14-057'	33	'VAF'	5.15	4.35	5.1	3.95	465	7.8	2.96347
'14-057'	34	'PAF'	6.25	4.25	6.2	3.85	525	5.5	2.45943
'14-057'	35	'PAF'	6.05	4.35	6	3.95	380	1.2	0.263034
'14-057'	36	'VAF'	5.6	4.4	5.55	4	485
'14-057'	37	'A1'	4.8	3.6	4.75	3.2	460	11	3.45943
'14-057'	38	'PAF'	6	3	5.95	2.6	560
'14-057'	39	'VAF'	4.9	4.3	4.85	3.9	420	37	5.20945
'14-057'	40	'A1'	4.9	3.15	4.85	2.75	465	22	4.45943
'14-057'	41	'VAF'	5.4	4.5	5.35	4.1	560	9.3	3.21723
'14-057'	42	'VAF'	5.85	4.5	5.8	4.1	545	1.4	0.485427
'14-058'	1	'VAF'	4.9	4.65	5.75	4.3	510	9.3	3.21723
'14-058'	2	'SRAF'	5.05	4.85	5.9	4.5	420
'14-058'	3	'VAF'	5.05	4.5	5.9	4.15	445	2.3	1.20163
'14-058'	4	'VAF'	4.8	4.85	5.65	4.5	520	7.8	2.96347
'14-058'	5	'VAF'	4.85	4.4	5.7	4.05	380	2.3	1.20163
'14-058'	6	'VAF'	4.7	4.55	5.55	4.2	390	11	3.45943
'14-058'	7	'VAF'	5	4.25	5.85	3.9	450	2.8	1.48543
'14-058'	8	'VAF'	4.65	4.75	5.5	4.4	400	11	3.45943
'14-058'	9	'VAF'	4.7	4.2	5.55	3.85	440	2.8	1.48543
'14-058'	10	'SRAF'	5.05	5.1	5.9	4.75	615	11	3.45943
'14-058'	11	'VAF'	4.5	4.1	5.35	3.75	350	2.3	1.20163
'14-058'	12	'VAF'	4.5	4.4	5.35	4.05	440	5.5	2.45943
'14-058'	13	'SRAF'	4.8	5.1	5.65	4.75	480	15.6	3.96347
'14-058'	14	'VAF'	4.45	4.65	5.3	4.3	475	9.3	3.21723
'14-058'	15	'SRAF'	5.3	5.15	6.15	4.8	425	2.8	1.48543
'14-058'	16	'VAF'	4.3	4.25	5.15	3.9	500	11	3.45943
'14-058'	17	'VAF'	5.3	4.7	6.15	4.35	500	1.9	0.925999
'14-058'	18	'VAF'	4.3	4.45	5.15	4.1	650	11	3.45943
'14-058'	19	'SRAF'	4.6	5	5.45	4.65	470	15.6	3.96347
'14-058'	20	'SRAF'	5.15	5.3	6	4.95	610	2.3	1.20163
'14-058'	21	'SRAF'	4.4	4.9	5.25	4.55	370	15.6	3.96347
'14-058'	22	'VAF'	4.1	4.4	4.95	4.05	490	13.1	3.71149
'14-058'	23	'SRAF'	4.9	5.3	5.75	4.95	575	22	4.45943
'14-058'	24	'PAF'	5.3	4.3	6.15	3.95	470	1	0
'14-058'	25	'VAF'	4.2	4.7	5.05	4.35	400	15.6	3.96347
'14-058'	26	'SRAF'	4.6	5.25	5.45	4.9	560	31.1	4.95884
'14-058'	27	'SRAF'	4.15	4.95	5	4.6	520	22	4.45943
'14-058'	28	'SRAF'	4.35	5.15	5.2	4.8	470	37	5.20945
'14-058'	29	'VAF'	4.1	4.15	4.95	3.8	345	2.3	1.20163
'14-058'	30	'SRAF'	4.35	5.4	5.2	5.05	400	37	5.20945
'14-058'	31		4.7	5.5	5.55	5.15	450
'14-058'	32	'SRAF'	4.15	5.3	5	4.95	440	22	4.45943
'14-058'	33	'VAF'	4.1	4.3	4.95	3.95	525	15.6	3.96347
'14-058'	34	'VAF'	3.95	4.6	4.8	4.25	560	22	4.45943
'14-058'	35	'SRAF'	3.95	5.15	4.8	4.8	580	11	3.45943
'14-058'	36	'SRAF'	3.95	4.85	4.8	4.5	460	18.5	4.20945
'14-058'	37	'A1'	4.35	3.95	5.2	3.6	500	1.9	0.925999
'14-058'	38	'A1'	3.95	3.5	4.8	3.15	430	1.9	0.925999
'14-058'	39	'A1'	4.85	3.9	5.7	3.55	515	1.4	0.485427
'14-058'	40	'A1'	3.5	3.6	4.35	3.25	370	11	3.45943
'14-058'	41	'VAF'	3.95	3.95	4.8	3.6	450	11	3.45943
'14-058'	42	'VAF'	3.6	4.5	4.45	4.15	475	15.6	3.96347
'14-058'	43	'VAF'	3.7	4.1	4.55	3.75	420	18.5	4.20945
'14-058'	44	'SRAF'	3.6	4.75	4.45	4.4	315	15.6	3.96347
'14-058'	45	'A1'	3.65	3.85	4.5	3.5	405	26.2	4.71149
'14-058'	46	'A1'	3.9	3.75	4.75	3.4	525	13.1	3.71149
'14-058'	47	'SRAF'	3.7	5	4.55	4.65	440	11	3.45943
'14-058'	48	'A1'	3.4	4	4.25	3.65	580	37	5.20945
'14-058'	49	'VAF'	3.35	4.6	4.2	4.25	615	31.1	4.95884
'14-058'	50	'A1'	3.75	3.3	4.6	2.95	490	11	3.45943
'14-058'	51	'SRAF'	3.65	5.35	4.5	5	445	1.9	0.925999
'14-058'	52	'VAF'	3.45	4.3	4.3	3.95	450	31.1	4.95884
'14-058'	53	'A1'	4.2	3.8	5.05	3.45	650	1.4	0.485427
'14-058'	54	'A1'	4.3	3.5	5.15	3.15	800	2.3	1.20163
'14-061'	1	'SRAF'	3.7	4.55	4.35	4.55	380	37	5.20945
'14-061'	2	'SRAF'	3.5	4.7	4.15	4.7	350	31.1	4.95884
'14-061'	2	'SRAF'	3.5	4.7	4.15	4.7	440	44	5.45943
'14-061'	3	'SRAF'	3.3	4.7	3.95	4.7	420	31.1	4.95884
'14-061'	3	'SRAF'	3.3	4.7	3.95	4.7	510	37	5.20945
'14-061'	4	'SRAF'	3.1	4.6	3.75	4.6	500	31.1	4.95884
'14-061'	5	'SRAF'	2.85	4.65	3.5	4.65	490	31.1	4.95884
'14-061'	6	'SRAF'	2.65	4.8	3.3	4.8	580	15.6	3.96347
'14-061'	7	'SRAF'	2.45	4.95	3.1	4.95	440	37	5.20945
'14-061'	8	'SRAF'	2.2	4.9	2.85	4.9	495	11	3.45943
'14-061'	9	'SRAF'	2.35	4.75	3	4.75	525	13.1	3.71149
'14-061'	10	'AAF'	2.4	4.5	3.05	4.5	650	15.6	3.96347
'14-061'	11	'SRAF'	2.65	4.6	3.3	4.6	450	31.1	4.95884
'14-061'	12	'SRAF'	2.85	4.95	3.5	4.95	460	15.6	3.96347
'14-061'	13	'SRAF'	2.75	5.15	3.4	5.15	550	22	4.45943
'14-061'	14	'AAF'	2.2	4.6	2.85	4.6	650	11	3.45943
'14-061'	15	'SRAF'	2.25	5.15	2.9	5.15	575	37	5.20945
'14-061'	16	'AAF'	2	4.55	2.65	4.55	570	1.9	0.925999
'14-061'	17	'AAF'	1.75	4.5	2.4	4.5	420	1.6	0.678072
'14-061'	18	'SRAF'	2.5	5.2	3.15	5.2	450	37	5.20945
'14-061'	19	'AAF'	2.9	4.3	3.55	4.3	395	1.6	0.678072
'14-061'	20	'SRAF'	2.05	5.05	2.7	5.05	375	11	3.45943
'14-061'	21	'AAF'	2	4.8	2.65	4.8	500	3.9	1.96347
'14-061'	22	'AAF'	2.2	4.35	2.85	4.35	425	2.8	1.48543
'14-061'	23	'AAF'	2.6	4.35	3.25	4.35	540	31.1	4.95884
'14-061'	24	'SRAF'	2.1	5.3	2.75	5.3	490	31.1	4.95884
'14-061'	25	'AAF'	2.1	4.15	2.75	4.15	440	2.8	1.48543
'14-061'	26	'SRAF'	1.9	5.2	2.55	5.2	475	44	5.45943
'14-061'	27	'AAF'	1.6	4.25	2.25	4.25	700
'14-061'	28	'AAF'	1.75	4.75	2.4	4.75	560	11	3.45943
'14-061'	29	'AAF'	1.5	4.75	2.15	4.75	450
'14-061'	30	'AAF'	1.5	4.5	2.15	4.5	465
'14-061'	31	'AAF'	2.6	4.15	3.25	4.15	570	13.1	3.71149
'14-061'	32	'AAF'	2.85	4.1	3.5	4.1	510
'14-061'	33	'AAF'	2.25	4.05	2.9	4.05	320	11	3.45943
'14-061'	34	'AAF'	2.85	4.35	3.5	4.35	475	44	5.45943
'14-061'	35	'SRAF'	3.1	4.9	3.75	4.9	520	15.6	3.96347
'14-061'	36	'AAF'	2.05	3.9	2.7	3.9	635	6.5	2.70044
'14-061'	37	'SRAF'	3	5.1	3.65	5.1	575	15.6	3.96347
'14-061'	38	'AAF'	1.85	4.95	2.5	4.95	500	2.3	1.20163
'14-061'	39	'A1'	4.1	3.65	4.75	3.65	420	7.8	2.96347
'14-061'	40	'AAF'	2.85	4.15	3.5	4.15	585	44	5.45943
'14-061'	41	'AAF'	2.25	3.8	2.9	3.8	540	7.8	2.96347
'14-061'	42	'A1'	3.6	3.75	4.25	3.75	520	37	5.20945
'14-061'	43	'AAF'	1.85	3.85	2.5	3.85	360	31.1	4.95884
'14-061'	44	'AAF'	2.5	3.9	3.15	3.9	585	11	3.45943
'14-061'	45	'VAF'	3.95	3.95	4.6	3.95	440	44	5.45943
'14-061'	46	'AAF'	2.75	3.95	3.4	3.95	425	44	5.45943
'14-061'	47	'VAF'	4.4	3.7	5.05	3.7	380	1.9	0.925999
'14-061'	48	'AAF'	2.6	3.7	3.25	3.7	410	44	5.45943
'14-061'	49	'VAF'	4.2	4	4.85	4	450
'14-061'	50	'SRAF'	3.35	4.95	4	4.95	580	11	3.45943
'14-061'	51	'AAF'	1.6	3.95	2.25	3.95	430
'14-061'	52	'AAF'	2.4	3.6	3.05	3.6	390	37	5.20945
'14-061'	53	'A1'	3.85	3.75	4.5	3.75	420	31.1	4.95884
'14-061'	54	'VAF'	4.6	3.85	5.25	3.85	360	1.6	0.678072
'14-061'	55	'VAF'	4.25	3.8	4.9	3.8	550	2.3	1.20163
'14-061'	56	'A1'	3.9	3.4	4.55	3.4	345	15.6	3.96347
'14-061'	57		1.65	5.1	2.3	5.1	500
'14-061'	58	'AAF'	2.35	4.3	3	4.3	390	13.1	3.71149
'14-061'	59	'AAF'	2.05	4.4	2.7	4.4	410	2.3	1.20163
'14-061'	60	'AAF'	2.05	3.65	2.7	3.65	360	37	5.20945
'14-068'	1	'A1'	4.5	3.4	4.45	3.25	320	13.1	3.71149
'14-068'	1	'A1'	4.5	3.4	4.45	3.25	430	15.6	3.96347
'14-068'	2	'A1'	4.5	3.2	4.45	3.05	550	15.6	3.96347
'14-068'	3	'VAF'	4.5	3.65	4.45	3.5	650	26.2	4.71149
'14-068'	4	'PAF'	4.65	2.85	4.6	2.7	765	44	5.45943
'14-068'	5	'A1'	4.75	3.3	4.7	3.15	700	13.1	3.71149
'14-068'	6	'A1'	4.7	3.6	4.65	3.45	610	11	3.45943
'14-068'	7	'A1'	4.25	3.3	4.2	3.15	560	26.2	4.71149
'14-068'	8	'A1'	4.7	3.1	4.65	2.95	625	15.6	3.96347
'14-068'	9	'VAF'	4.4	3.95	4.35	3.8	525	44	5.45943
'14-068'	10	'A1'	4.25	3.5	4.2	3.35	420	26.2	4.71149
'14-068'	11	'VAF'	4.6	3.85	4.55	3.7	500	15.6	3.96347
'14-068'	12	'VAF'	4.35	3.75	4.3	3.6	410	37	5.20945
'14-068'	13	'VAF'	4.6	4.05	4.55	3.9	450	37	5.20945
'14-068'	14	'A1'	4.4	2.85	4.35	2.7	500	26.2	4.71149
'14-068'	15	'VAF'	4.8	3.8	4.75	3.65	600	9.3	3.21723
'14-068'	16	'A1'	4.35	3.1	4.3	2.95	490	26.2	4.71149
'14-068'	17	'VAF'	4.9	4.1	4.85	3.95	545	9.3	3.21723
'14-068'	18	'PAF'	4.95	2.95	4.9	2.8	500	31.1	4.95884
'14-068'	19	'VAF'	4.75	4.25	4.7	4.1	475	31.1	4.95884
'14-068'	20	'A1'	5.05	3.85	5	3.7	520	1.6	0.678072
'14-068'	21	'A1'	4.9	3.45	4.85	3.3	525	6.5	2.70044
'14-068'	22	'VAF'	4.95	4.35	4.9	4.2	515	13.1	3.71149
'14-068'	23	'A1'	5.05	3.65	5	3.5	430	1.9	0.925999
'14-068'	24	'VAF'	5.1	4.2	5.05	4.05	570	9.3	3.21723
'14-068'	25	'VAF'	4.75	4.5	4.7	4.35	455	26.2	4.71149
'14-068'	26	'VAF'	4.8	3.95	4.75	3.8	505	15.6	3.96347
'14-068'	27	'PAF'	4.5	2.65	4.45	2.5	560
'14-068'	28	'VAF'	4.95	4.6	4.9	4.45	545	22	4.45943
'14-068'	29	'VAF'	5.25	4.05	5.2	3.9	475	6.5	2.70044
'14-068'	30	'VAF'	4.55	4.3	4.5	4.15	600	37	5.20945
'14-068'	31	'VAF'	5.3	4.3	5.25	4.15	500	7.8	2.96347
'14-068'	32	'A1'	5.25	3.8	5.2	3.65	530	1.9	0.925999
'14-068'	33	'VAF'	5.15	4.45	5.1	4.3	510	11	3.45943
'14-068'	34	'A1'	5.1	3.2	5.05	3.05	440	15.6	3.96347
'14-068'	35	'VAF'	5.4	4.5	5.35	4.35	585	11	3.45943
'14-068'	36	'A1'	5.25	3.4	5.2	3.25	475	2.3	1.20163
'14-068'	37	'VAF'	5.2	4.7	5.15	4.55	480	13.1	3.71149
'14-068'	38	'A1'	4.15	2.95	4.1	2.8	450	37	5.20945
'14-068'	39	'VAF'	5.5	4.75	5.45	4.6	500	13.1	3.71149
'14-068'	40	'A1'	5.55	3.8	5.5	3.65	550	1.9	0.925999
'14-068'	41	'VAF'	5.55	4.35	5.5	4.2	470	9.3	3.21723
'14-068'	42	'SRAF'	5.35	4.95	5.3	4.8	550	15.6	3.96347
'14-068'	43	'VAF'	5.65	4.05	5.6	3.9	505	1.6	0.678072
'14-068'	44	'SRAF'	5.1	4.9	5.05	4.75	510	11	3.45943
'14-068'	45	'A1'	4.05	3.15	4	3	425	44	5.45943
'14-068'	46	'VAF'	5.65	4.55	5.6	4.4	480	11	3.45943
'14-068'	47	'A1'	4	3.4	3.95	3.25	515	31.1	4.95884
'14-068'	48	'VAF'	5.8	4.3	5.75	4.15	500	2.3	1.20163
'14-068'	49	'A1'	4.9	3.65	4.85	3.5	500	2.3	1.20163
'14-068'	50	'A1'	4.6	3.3	4.55	3.15	435	13.1	3.71149
'14-068'	51	'VAF'	5.1	4.05	5.05	3.9	560	11	3.45943
'14-068'	51	'VAF'	5.1	4.05	5.05	3.9	460	11	3.45943
'14-068'	52	'A1'	5.45	3.6	5.4	3.45	550	1.6	0.678072
'14-072'	1	'A1'	4.65	3.55	4.45	3.35	430	13.1	3.71149
'14-072'	2	'A1'	5.25	3.85	5.16866	3.62425	380	1.9	0.925999
'14-072'	3		4.65	4	4.4444	3.79272	375	44	5.45943
'14-072'	4	'VAF'	4.55	4.4	4.31903	4.18974	380	31.1	4.95884
'14-072'	5	'VAF'	4.65	4.95	4.43259	4.72736	450	26.2	4.71149
'14-072'	6	'SRAF'	4.95	5.5	4.78694	5.25802	350	9.3	3.21723
'14-072'	7	'SRAF'	4.65	5.95	4.42015	5.71119	585	13.1	3.71149
'14-072'	8	'SRAF'	5.1	5.9	4.96256	5.64633	350	1.9	0.925999
'14-072'	9	'SRAF'	4.3	5.6	4.00311	5.37904	410
'14-072'	10	'SRAF'	5.1	5.7	4.96505	5.44956	370	1.9	0.925999
'14-072'	11	'SRAF'	4.9	5.3	4.72923	5.063	435	11	3.45943
'14-072'	12	'VAF'	4.85	5.1	4.67152	4.86797	500	11	3.45943
'14-072'	13	'VAF'	4.85	4.8	4.67525	4.57282	420	18.5	4.20945
'14-072'	14	'SRAF'	4.9	5.75	4.72363	5.50572	400	1.9	0.925999
'14-072'	15	'VAF'	5.1	5.15	4.97189	4.90846	405	11	3.45943
'14-072'	16	'SRAF'	4.65	5.25	4.42886	5.02251	515	2.8	1.48543
'14-072'	17	'SRAF'	5.2	5.5	5.08794	5.24932	490	7.8	2.96347
'14-072'	18	'SRAF'	4.2	5.3	3.88644	5.08738	335	6.5	2.70044
'14-072'	19	'SRAF'	4.55	5.1	4.31032	4.87842	605	2.3	1.20163
'14-072'	20	'VAF'	5.05	4.95	4.91418	4.71343	535	11	3.45943
'14-072'	21	'SRAF'	4.75	5.45	4.54677	5.2158	460	2.8	1.48543
'14-072'	22	'SRAF'	5.3	6.05	5.20149	5.78694	450	1.2	0.263034
'14-072'	23	'SRAF'	4.45	5.85	4.1806	5.61978	600	13.1	3.71149
'14-072'	24		5.35	5.85	5.26418	5.58843	515
'14-072'	25	'SRAF'	5.25	5.35	5.15	5.1	390	11	3.45943
'14-072'	26	'VAF'	4.65	4.7	4.4357	4.48141	425	31.1	4.95884
'14-072'	27		5.4	5.65	5.32687	5.38993	460
'14-072'	28	'SRAF'	5.35	5.05	5.27413	4.80137	500	15.6	3.96347
'14-072'	29	'AAF'	4	4.95	3.65	4.75	660	18.5	4.20945
'14-072'	30	'VAF'	4.45	4.85	4.19303	4.63595	580	26.2	4.71149
'14-072'	31	'SRAF'	5.25	4.85	5.15622	4.60808	330	22	4.45943
'14-072'	32	'VAF'	5	4.65	4.85771	4.42002	550	15.6	3.96347
'14-072'	33	'VAF'	5.15	4.15	5.04453	3.92289	650	6.5	2.70044
'14-072'	34	'A1'	4.9	3.65	4.74975	3.43968	470	11	3.45943
'14-072'	35	'VAF'	5.1	4.4	4.98122	4.17058	480	15.6	3.96347
'14-083'	1	'VAF'	4.25	4.35	4.37645	4.4	350	37	5.20945
'14-083'	2	'VAF'	4.45	4.3	4.57879	4.35	460	26.2	4.71149
'14-083'	3	'VAF'	4.75	4.3	4.88415	4.35	340	22	4.45943
'14-083'	4	'VAF'	5.05	4.3	5.18951	4.35	410	15.6	3.96347
'14-083'	5	'VAF'	5.25	4.4	5.39554	4.45	540	13.1	3.71149
'14-083'	6	'VAF'	5.5	4.4	5.65	4.45	410	6.5	2.70044
'14-083'	7	'VAF'	5.75	4.35	5.90324	4.4	300	6.5	2.70044
'14-083'	8		6	4.35	6.1577	4.4	465
'14-083'	9		6.3	4.45	6.46551	4.5	400
'14-083'	10		6.1	4.6	6.26562	4.65	435
'14-083'	11	'SRAF'	5.75	4.65	5.9106	4.7	400
'14-083'	12	'SRAF'	5.45	4.6	5.60402	4.65	350	18.5	4.20945
'14-083'	13	'SRAF'	5.15	4.6	5.29866	4.65	375	44	5.45943
'14-083'	14	'SRAF'	4.9	4.55	5.04297	4.6	375	22	4.45943
'14-083'	15	'SRAF'	4.65	4.55	4.7885	4.6	375	18.5	4.20945
'14-083'	16	'SRAF'	4.4	4.6	4.53527	4.65	360	15.6	3.96347
'14-083'	17		3.95	4.6	4.07723	4.65	390	22	4.45943
'14-083'	18	'AAF'	3.55	4.6	3.67009	4.65	370	22	4.45943
'14-083'	19	'AAF'	3.3	4.6	3.41562	4.65	430	15.6	3.96347
'14-083'	20	'AAF'	3.1	4.6	3.21205	4.65	375	13.1	3.71149
'14-083'	21	'AAF'	2.85	4.6	2.95759	4.65	450	9.3	3.21723
'14-083'	22	'AAF'	2.6	4.6	2.70312	4.65	390	3.3	1.72247
'14-083'	23	'AAF'	2.35	4.6	2.44866	4.65	370	2.3	1.20163
'14-083'	24	'AAF'	2.05	4.55	2.14208	4.6	345
'14-083'	25	'AAF'	2.45	4.35	2.54431	4.4	345	1.4	0.485427
'14-083'	26	'AAF'	2.7	4.4	2.8	4.45	475
'14-083'	27	'AAF'	2.95	4.4	3.05446	4.45	410	7.8	2.96347
'14-083'	28	'AAF'	3.2	4.4	3.30893	4.45	475	13.1	3.71149
'14-083'	29	'AAF'	3.45	4.35	3.56217	4.4	360	26.2	4.71149
'14-083'	30	'AAF'	3.8	4.35	3.91842	4.4	400	37	5.20945
'14-083'	31	'VAF'	4.35	4.1	4.4721	4.15	410	31.1	4.95884
'14-083'	32	'VAF'	4.6	4.1	4.72656	4.15	400	26.2	4.71149
'14-083'	33	'VAF'	4.9	4.1	5.03192	4.15	480	15.6	3.96347
'14-083'	34	'VAF'	5.25	4.1	5.38817	4.15	430	11	3.45943
'14-083'	35	'VAF'	5.45	4.2	5.5942	4.25	380	7.8	2.96347
'14-083'	36	'VAF'	5.7	4.15	5.84743	4.2	300	9.3	3.21723
'14-083'	37	'VAF'	5.95	4.15	6.1019	4.2	350	2.3	1.20163
'14-083'	38	'PAF'	6.05	3.95	6.19877	4	500	1.4	0.485427
'14-083'	39	'PAF'	5.8	3.9	5.94308	3.95	525	1.6	0.678072
'14-083'	40	'VAF'	5.55	3.95	5.68984	4	445	2.8	1.48543
'14-083'	41	'VAF'	5.05	3.8	5.17723	3.85	415	7.8	2.96347
'14-083'	42	'VAF'	5.3	3.85	5.43292	3.9	390	3.3	1.72247
'14-083'	43	'VAF'	4.85	3.9	4.97612	3.95	380	11	3.45943
'14-083'	44	'VAF'	4.65	3.8	4.77009	3.85	300	18.5	4.20945
'14-083'	45	'VAF'	4.4	3.75	4.5144	3.8	350	31.1	4.95884
'14-083'	46	'VAF'	4.15	3.65	4.25748	3.7	300	44	5.45943
'14-083'	47	'A1'	4.4	3.5	4.50826	3.55	440	18.5	4.20945
'14-083'	48	'VAF'	4.8	3.6	4.91786	3.65	425	13.1	3.71149
'14-083'	49	'A1'	5.3	3.55	5.42556	3.6	365	1	0
'14-083'	50	'VAF'	5.5	3.7	5.63281	3.75	470	1.9	0.925999
'14-083'	51	'PAF'	5.8	3.7	5.93817	3.75	450	1.6	0.678072
'14-083'	52		6.2	3.7	6.34531	3.75	480
'14-083'	53	'PAF'	5.95	3.5	6.08594	3.55	540	5.5	2.45943
'14-083'	54	'PAF'	5.55	3.5	5.67879	3.55	480	2.8	1.48543
'14-083'	55	'A1'	5.05	3.55	5.17109	3.6	510	0.8	-0.321928
'14-083'	56	'PAF'	5.75	3.35	5.87868	3.4	650
'14-083'	57	'PAF'	5.4	3.3	5.52121	3.35	425	1.9	0.925999
'14-083'	58	'A1'	5.15	3.35	5.26797	3.4	300	1.2	0.263034
'14-083'	59	'A1'	4.85	3.3	4.96138	3.35	450	1.9	0.925999
'14-083'	60	'A1'	4.6	3.5	4.71183	3.55	315	13.1	3.71149
'14-083'	61	'A1'	4.6	3.3	4.70692	3.35	510	11	3.45943
'14-083'	62	'A1'	4.35	3.2	4.45	3.25	400	18.5	4.20945
'14-083'	63	'A1'	4.05	3.25	4.14587	3.3	440	26.2	4.71149
'14-083'	64	'A1'	3.75	3.15	3.83806	3.2	370	31.1	4.95884
'14-083'	65	'A1'	4.05	3	4.13973	3.05	415	26.2	4.71149
'14-083'	66	'A1'	3.8	2.9	3.88281	2.95	480	44	5.45943
'14-083'	67	'A1'	4.15	2.85	4.23783	2.9	570	18.5	4.20945
'14-083'	68	'A1'	4.4	2.95	4.49475	3	575	15.6	3.96347
'14-083'	69	'A1'	4.65	3.1	4.7529	3.15	360	9.3	3.21723
'14-083'	70	'A1'	4.85	3.05	4.95525	3.1	500	2.8	1.48543
'14-083'	71	'A1'	5.05	3.15	5.16127	3.2	575	1.6	0.678072
'14-083'	72	'PAF'	5.25	3.05	5.36239	3.1	380	1.6	0.678072
'14-083'	73	'PAF'	5.55	3.05	5.66775	3.1	400	2.3	1.20163
'14-083'	74	'PAF'	5.65	3.2	5.77321	3.25	425	2.3	1.20163
'14-083'	75	'PAF'	5.95	3.15	6.07734	3.2	350	15.6	3.96347
'14-083'	76	'PAF'	6.1	3.35	6.23493	3.4	320
'14-083'	77		6.25	3.15	6.3827	3.2	500
'14-083'	78	'A1'	4.6	2.85	4.69587	2.9	385	11	3.45943
'14-083'	79	'A1'	4.35	2.7	4.43772	2.75	450	15.6	3.96347
'14-083'	80	'A1'	3.95	2.7	4.03058	2.75	380	44	5.45943
'14-083'	81	'SRAF'	5.6	4.85	5.76283	4.9	410	26.2	4.71149
'14-083'	82	'SRAF'	5.3	4.8	5.45625	4.85	420	15.6	3.96347
'14-083'	83	'SRAF'	5	4.8	5.15089	4.85	450	26.2	4.71149
'14-083'	84	'SRAF'	4.75	4.8	4.89643	4.85	380	9.3	3.21723
'14-083'	85	'SRAF'	4.5	4.8	4.64196	4.85	410	11	3.45943
'14-083'	86	'SRAF'	4	4.85	4.13426	4.9	445	13.1	3.71149
'14-083'	87	'SRAF'	3.75	4.75	3.87734	4.8	540	13.1	3.71149
'14-083'	88	'SRAF'	3.45	4.8	3.57321	4.85	485	18.5	4.20945
'14-083'	89	'SRAF'	3.25	4.85	3.37087	4.9	600	11	3.45943
'14-083'	90	'AAF'	2.95	4.85	3.06551	4.9	570	11	3.45943
'14-083'	91	'AAF'	2.7	4.85	2.81105	4.9	600	7.8	2.96347
'14-083'	92	'AAF'	2.45	4.8	2.55536	4.85	470
'14-083'	93	'AAF'	2.2	4.8	2.30089	4.85	450	1.6	0.678072
'14-083'	94	'AAF'	2.25	5	2.3567	5.05	NaN	13.1	3.71149
'14-083'	95	'SRAF'	2.95	5.05	3.07042	5.1	NaN	13.1	3.71149
'14-083'	96	'SRAF'	3.3	5.15	3.42913	5.2	700	15.6	3.96347
'14-083'	97	'SRAF'	3.65	5.05	3.78292	5.1	700	44	5.45943
'14-083'	98	'SRAF'	3.9	5.15	4.03984	5.2	765	15.6	3.96347
'14-083'	99	'SRAF'	4.15	5.25	4.29676	5.3	405	13.1	3.71149
'14-083'	100	'SRAF'	4.4	5.05	4.54632	5.1	400	2.3	1.20163
'14-083'	101	'SRAF'	4.65	5	4.79955	5.05	540	9.3	3.21723
'14-083'	102	'SRAF'	4.9	5	5.05402	5.05	380	15.6	3.96347
'14-083'	103	'SRAF'	5.15	5.1	5.31094	5.15	350	26.2	4.71149
'14-083'	104	'SRAF'	5.5	5.05	5.66596	5.1	360	18.5	4.20945
'14-083'	105	'SRAF'	5.8	5.05	5.97132	5.1	425	31.1	4.95884
'14-083'	106		5.65	5.25	5.82355	5.3	415
'14-083'	107		5.3	5.3	5.46853	5.35	410
'14-083'	108	'SRAF'	4.95	5.25	5.11105	5.3	315
'14-083'	109	'SRAF'	4.7	5.25	4.85658	5.3	425
'14-083'	110	'SRAF'	4.45	5.3	4.60335	5.35	475	2.8	1.48543
'14-083'	111	'A1'	4.25	3.4	4.35313	3.45	360	26.2	4.71149
'14-083'	112	'PAF'	4.8	2.85	4.89944	2.9	300	11	3.45943
'14-083'	113	'PAF'	5.1	2.9	5.20603	2.95	490	1.9	0.925999
'14-083'	114	'PAF'	5.75	2.95	5.86886	3	370	13.1	3.71149
'14-083'	115	'PAF'	6.1	2.95	6.22511	3	490
'14-083'	116	'PAF'	6.4	2.95	6.53047	3	550
'14-083'	117	'PAF'	6.25	2.75	6.37288	2.8	550
'14-083'	118	'PAF'	6	2.75	6.11842	2.8	415	13.1	3.71149
'14-083'	119	'PAF'	5.75	2.75	5.86395	2.8	515	15.6	3.96347
'14-083'	120	'PAF'	5.5	2.8	5.61071	2.85	450	15.6	3.96347
'14-083'	121	'PAF'	5.25	2.7	5.35379	2.75	360	11	3.45943
'14-083'	122		3.6	3.9	3.70379	3.95	530	44	5.45943
'14-083'	123	'AAF'	3.6	4.2	3.71116	4.25	450	37	5.20945
'14-083'	124	'AAF'	3.3	4.15	3.40458	4.2	510	26.2	4.71149
'14-083'	125	'AAF'	3.05	4.2	3.15134	4.25	370	15.6	3.96347
'14-083'	126	'AAF'	2.8	4.1	2.89442	4.15	525	9.3	3.21723
'14-083'	127	'AAF'	2.55	4.15	2.64118	4.2	385	2.3	1.20163
'14-083'	128	'AAF'	2.3	4.2	2.38795	4.25	480	1.2	0.263034
'14-083'	129	'AAF'	2.1	4.35	2.18806	4.4	635	2.3	1.20163
'14-083'	130	'SRAF'	2.55	5.15	2.66574	5.2	530	9.3	3.21723
'14-083'	131	'SRAF'	2.8	5.25	2.92266	5.3	321	11	3.45943
'14-083'	132	'SRAF'	3.1	5.3	3.22924	5.35	320	11	3.45943
'14-085'	1	'VAF'	4.65	3.95	4.71242	3.59644	450	11	3.45943
'14-085'	3	'A1'	4.35	3.75	4.45094	3.3427	470	13.1	3.71149
'14-085'	4	'A1'	4.35	3.55	4.49001	3.14457	340	13.1	3.71149
'14-085'	5	'A1'	4.35	3.35	4.52909	2.94644	540	11	3.45943
'14-085'	6	'A1'	4.35	3.05	4.5877	2.64925	570
'14-085'	7	'A1'	4.6	3.05	4.83817	2.6956	560	13.1	3.71149
'14-085'	8	'A1'	4.55	3.3	4.73923	2.93399	560	5.5	2.45943
'14-085'	9	'A1'	4.65	3.5	4.80034	3.15066	480	2.8	1.48543
'14-085'	10	'A1'	4.55	3.65	4.67085	3.28071	420	7.8	2.96347
'14-085'	11	'A1'	4.5	3.5	4.65006	3.12285	465	7.8	2.96347
'14-085'	12	'VAF'	4.55	3.8	4.64154	3.42931	510	11	3.45943
'14-085'	13	'VAF'	4.55	4.15	4.57316	3.77603	377	26.2	4.71149
'14-085'	14	'VAF'	4.55	4.4	4.52431	4.02369	305	37	5.20945
'14-085'	15	'VAF'	4.55	4.6	4.48524	4.22182	425	31.1	4.95884
'14-085'	16	'VAF'	4.55	4.85	4.43639	4.46948	420	26.2	4.71149
'14-085'	17	'SRAF'	4.6	5.1	4.43764	4.7264	565	11	3.45943
'14-085'	18	'SRAF'	4.7	5.35	4.48898	4.9926	350	9.3	3.21723
'14-085'	19	'SRAF'	4.75	5.55	4.5	5.2	520	1.9	0.925999
'14-085'	20	'SRAF'	4.9	5.7	4.62097	5.3764	670	1.2	0.263034
'14-085'	22	'SRAF'	5.1	5.9	4.78227	5.61161	500	1.9	0.925999
'14-085'	23	'SRAF'	5.15	5.65	4.88121	5.37322	395	2.3	1.20163
'14-085'	24	'SRAF'	4.95	5.5	4.71014	5.18755	575	11	3.45943
'14-085'	25	'SRAF'	4.9	5.25	4.7089	4.93062	450	13.1	3.71149
'14-085'	26	'SRAF'	4.85	5.05	4.69788	4.72322	590	15.6	3.96347
'14-085'	27	'VAF'	4.75	4.8	4.64654	4.45702	440	26.2	4.71149
'14-085'	28	'VAF'	4.75	4.55	4.69538	4.20936	250	26.2	4.71149
'14-085'	29	'VAF'	4.75	4.3	4.74423	3.9617	360	22	4.45943
'14-085'	30	'VAF'	4.75	4.1	4.7833	3.76358	475	11	3.45943
'14-085'	31	'VAF'	4.8	3.85	4.88224	3.52519	500	5.5	2.45943
'14-085'	32	'A1'	4.75	3.7	4.86145	3.36732	430	1.9	0.925999
'14-085'	33	'A1'	4.75	3.3	4.93961	2.97107	485	2.8	1.48543
'14-085'	34	'A1'	4.85	3.15	5.0691	2.84101	490	13.1	3.71149
'14-085'	35	'PAF'	5.1	3.15	5.31957	2.88736	650	15.6	3.96347
'14-085'	36	'PAF'	5.65	3.2	5.86083	3.03886	600	26.2	4.71149
'14-085'	37	'PAF'	5.35	3.15	5.57004	2.93371	690
'14-085'	38	'A1'	5.15	3.35	5.33059	3.09476	455	1.6	0.678072
'14-085'	39	'A1'	4.95	3.4	5.12044	3.10721	510	1.9	0.925999
'14-085'	40	'PAF'	5.5	3.35	5.68124	3.15964	600	7.8	2.96347
'14-085'	41	'PAF'	5.75	3.45	5.91217	3.30506	500	26.2	4.71149
'14-085'	43	'PAF'	5.7	3	5.95	2.85	730
'14-085'	44	'PAF'	5.4	2.95	5.65921	2.74485	440	15.6	3.96347
'14-085'	45	'PAF'	5.15	2.95	5.40874	2.6985	605
'14-085'	45	'PAF'	5.15	2.95	5.40874	2.6985	525	22	4.45943
'14-085'	46	'PAF'	4.95	2.95	5.20836	2.66142	430
'14-085'	47	'PAF'	4.75	2.85	5.02753	2.52528	465	44	5.45943
'14-085'	48	'PAF'	4.5	2.85	4.77706	2.47893	325	44	5.45943
'14-085'	49	'A1'	4.15	3.25	4.34825	2.8103	600	15.6	3.96347
'14-085'	50	'A1'	3.95	3.15	4.16742	2.67416	545	13.1	3.71149
'14-085'	51	'A1'	3.65	3.1	3.87662	2.56901	430	26.2	4.71149
'14-085'	52		3.55	2.9	3.81551	2.35234	600
'14-085'	53	'A1'	3.9	2.95	4.1564	2.46676	495	26.2	4.71149
'14-085'	54	'A1'	4.15	3.05	4.38733	2.61217	490
'14-085'	55		4.1	3.45	4.25908	2.99916	430	15.6	3.96347
'14-085'	56	'A1'	3.85	3.3	4.03792	2.80421	630	31.1	4.95884
'14-085'	57	'A1'	3.6	3.3	3.78745	2.75787	400	15.6	3.96347
'14-085'	58		3.25	3.15	3.4661	2.54438	530	7.8	2.96347
'14-085'	59		3.35	3.5	3.49791	2.90964	310	44	5.45943
'14-085'	60	'A1'	3.75	3.5	3.89866	2.9838	555	31.1	4.95884
'14-085'	61	'A1'	3.95	3.6	4.07949	3.11994	405	26.2	4.71149
'14-085'	63	'A1'	3.85	3.75	3.95	3.25	560	31.1	4.95884
'14-085'	64	'A1'	4.1	3.7	4.21024	3.24682	515	22	4.45943
'14-085'	68	'A1'	4.95	3.6	5.08137	3.30534	390	1.4	0.485427
'14-085'	69	'A1'	5.15	3.55	5.29151	3.29288	500	1.4	0.485427
'14-085'	70	'A1'	5.4	3.55	5.54198	3.33923	500	1.4	0.485427
'14-085'	71	'PAF'	5.6	3.6	5.73258	3.42584	550	2.8	1.48543
'14-085'	72	'PAF'	5.85	3.7	5.96351	3.57125	700
'14-085'	73		6.05	3.6	6.18343	3.50927	460
'14-085'	74	'PAF'	5.65	3.85	5.73383	3.68277	610	1.2	0.263034
'14-085'	75	'A1'	5.35	3.8	5.44304	3.57762	400	1.2	0.263034
'14-085'	76	'A1'	5.1	3.8	5.19257	3.53127	570	1.2	0.263034
'14-085'	77	'VAF'	5	4	5.05331	3.71086	350	6.5	2.70044
'14-085'	78	'VAF'	5.35	4.05	5.39419	3.82528	585	1.9	0.925999
'14-085'	79	'VAF'	5.6	4.1	5.63489	3.92116	560	2.3	1.20163
'14-085'	80	'VAF'	5.85	4	5.9049	3.86845	450	1	0
'14-085'	81	'VAF'	6.1	4.1	6.13583	4.01386	420	1.2	0.263034
'14-085'	83	'VAF'	5.85	4.25	5.85605	4.1161	260	1.9	0.925999
'14-085'	84	'VAF'	5.65	4.4	5.62637	4.22762	415	3.3	1.72247
'14-085'	85	'VAF'	5.35	4.35	5.33558	4.12247	380	6.5	2.70044
'14-085'	86	'VAF'	5.15	4.25	5.15474	3.98633	590	11	3.45943
'14-085'	87	'VAF'	5.15	4.5	5.1059	4.23399	585	15.6	3.96347
'14-086'	1	'PAF'	4.3	3	4.40869	2.44507	510	22	4.45943
'14-086'	2	'A1'	4.3	3.25	4.41103	2.70387	475	13.1	3.71149
'14-086'	3	'A1'	4.3	3.55	4.41385	3.01444	450	15.6	3.96347
'14-086'	4	'A1'	4.3	3.85	4.41667	3.325	485	15.6	3.96347
'14-086'	5	'VAF'	4.25	4.1	4.36596	3.58486	505	15.6	3.96347
'14-086'	6	'VAF'	4.15	4.25	4.26127	3.74225	490	37	5.20945
'14-086'	7		3.85	4.3	3.94343	3.80035	440	44	5.45943
'14-086'	8	'AAF'	3.35	4.3	3.41291	3.81092	350	44	5.45943
'14-086'	9	'AAF'	3.1	4.3	3.14765	3.8162	375	37	5.20945
'14-086'	10	'AAF'	2.85	4.3	2.88239	3.82148	500	7.8	2.96347
'14-086'	11	'AAF'	2.6	4.3	2.61714	3.82676	600	4.6	2.20163
'14-086'	12	'AAF'	2.35	4.3	2.35188	3.83204	610	6.5	2.70044
'14-086'	13	'AAF'	2.1	4.3	2.08662	3.83732	550	6.5	2.70044
'14-086'	14		1.85	4.3	1.82136	3.84261	550
'14-086'	15	'AAF'	2.25	4.1	2.2439	3.62711	330	9.3	3.21723
'14-086'	16	'AAF'	2.5	4.15	2.50962	3.67359	350	2.3	1.20163
'14-086'	17	'AAF'	2.7	4.1	2.72136	3.61761	325	1.9	0.925999
'14-086'	18	'AAF'	2.95	4.1	2.98662	3.61232	400	9.3	3.21723
'14-086'	19	'AAF'	3.2	4.1	3.25188	3.60704	425	44	5.45943
'14-086'	20	'AAF'	3.2	3.9	3.25	3.4	525	44	5.45943
'14-086'	21	'AAF'	2.95	3.85	2.98427	3.35352	440	11	3.45943
'14-086'	22	'AAF'	2.75	3.85	2.77207	3.35775	510	31.1	4.95884
'14-086'	23	'AAF'	2.55	3.95	2.5608	3.46549	300	7.8	2.96347
'14-086'	25		2.55	3.7	2.55845	3.20669	575
'14-086'	26		1.95	4.5	1.92934	4.04754	690
'14-086'	27		2.2	4.5	2.1946	4.04225	750
'14-086'	28	'AAF'	2.5	4.5	2.51291	4.03592	460	1.9	0.925999
'14-086'	29	'AAF'	2.75	4.55	2.77864	4.08239	390	1.9	0.925999
'14-086'	30	'AAF'	3	4.5	3.04343	4.02535	520	7.8	2.96347
'14-086'	31	'AAF'	3.25	4.5	3.30869	4.02007	300	44	5.45943
'14-086'	32	'AAF'	3.5	4.5	3.57394	4.01479	495	44	5.45943
'14-086'	33		3.85	4.55	3.94577	4.05915	400	44	5.45943
'14-086'	34	'VAF'	4.1	4.55	4.21103	4.05387	385	37	5.20945
'14-086'	35	'VAF'	4.35	4.5	4.47582	3.99683	385	22	4.45943
'14-086'	36	'VAF'	4.6	4.55	4.74155	4.04331	325	15.6	3.96347
'14-086'	37	'VAF'	4.85	4.55	5.00681	4.03803	365	15.6	3.96347
'14-086'	38	'VAF'	5.1	4.55	5.27207	4.03275	335	9.3	3.21723
'14-086'	39	'VAF'	5.35	4.55	5.53732	4.02746	320	4.6	2.20163
'14-086'	39	'VAF'	5.35	4.55	5.53732	4.02746	150	4.6	2.20163
'14-086'	40	'VAF'	5.6	4.55	5.80258	4.02218	370	2.3	1.20163
'14-086'	41		5.9	4.35	6.11901	3.8088	640
'14-086'	42	'VAF'	5.9	4.6	6.12136	4.06761	350	1.2	0.263034
'14-086'	43	'VAF'	5.75	4.75	5.96362	4.22606	455	4.6	2.20163
'14-086'	44	'VAF'	5.5	4.7	5.69789	4.17958	400	7.8	2.96347
'14-086'	45	'VAF'	5.25	4.8	5.43357	4.28838	350	11	3.45943
'14-086'	46	'VAF'	5	4.7	5.16737	4.19014	460	11	3.45943
'14-086'	47	'VAF'	4.85	4.85	5.00962	4.34859	545	15.6	3.96347
'14-086'	48	'VAF'	4.6	4.75	4.74343	4.25035	430	22	4.45943
'14-086'	49	'VAF'	4.35	4.75	4.47817	4.25563	320	26.2	4.71149
'14-086'	50	'VAF'	4.15	4.75	4.26596	4.25986	250	37	5.20945
'14-086'	51		3.9	4.8	4.00117	4.3169	300	44	5.45943
'14-086'	52	'AAF'	3.5	4.75	3.57629	4.27359	420	37	5.20945
'14-086'	53	'AAF'	3.25	4.75	3.31103	4.27887	475	31.1	4.95884
'14-086'	54	'AAF'	3.05	4.75	3.09883	4.2831	465	11	3.45943
'14-086'	55	'AAF'	2.85	4.75	2.88662	4.28732	505	7.8	2.96347
'14-086'	56	'AAF'	2.65	4.8	2.67488	4.34331	485	2.3	1.20163
'14-086'	57	'AAF'	2.45	4.7	2.46174	4.24401	500	1.2	0.263034
'14-086'	58	'AAF'	2.25	4.75	2.25	4.3	510	1.4	0.485427
'14-086'	59		2.05	4.75	2.03779	4.30423	325
'14-086'	61	'AAF'	2.5	4.95	2.51714	4.50176	425	1	0
'14-086'	62	'AAF'	2.75	5.05	2.78333	4.6	385	5.5	2.45943
'14-086'	63	'AAF'	2.95	5.05	2.99554	4.59577	545	11	3.45943
'14-086'	64	'AAF'	3.2	4.95	3.25986	4.48697	440	13.1	3.71149
'14-086'	65	'AAF'	3.4	4.95	3.47207	4.48275	515	44	5.45943
'14-086'	66	'AAF'	3.65	5.05	3.73826	4.58099	565	31.1	4.95884
'14-086'	67	'VAF'	3.85	5.05	3.95047	4.57676	450	13.1	3.71149
'14-086'	68	'VAF'	4.05	5	4.16221	4.52077	550	18.5	4.20945
'14-086'	69	'VAF'	4.3	5	4.42746	4.51549	565	13.1	3.71149
'14-086'	70	'VAF'	4.5	4.9	4.63873	4.40775	500	15.6	3.96347
'14-086'	71	'VAF'	4.65	5.1	4.79977	4.61162	715	13.1	3.71149
'14-086'	72	'VAF'	4.95	5.1	5.11808	4.60528	425	11	3.45943
'14-086'	73	'VAF'	5.1	4.95	5.27582	4.44683	370	13.1	3.71149
'14-086'	74	'VAF'	5.4	4.95	5.59413	4.44049	435	11	3.45943
'14-086'	75	'VAF'	5.65	4.9	5.85892	4.38345	440	9.3	3.21723
'14-086'	76		5.9	4.9	6.12418	4.37817	505	3.3	1.72247
'14-086'	77		5.75	5.05	5.96643	4.53662	350
'14-086'	78	'VAF'	5.25	5.15	5.43685	4.6507	380	13.1	3.71149
'14-086'	79	'VAF'	5.5	5.15	5.70211	4.64542	485	18.5	4.20945
'14-086'	80	'VAF'	5.4	5.35	5.59789	4.85458	525	22	4.45943
'14-086'	81	'VAF'	5.1	5.3	5.27911	4.80915	340	15.6	3.96347
'14-086'	82	'SRAF'	4.7	5.3	4.85469	4.81761	410	9.3	3.21723
'14-086'	83	'SRAF'	4.45	5.3	4.58944	4.82289	420	9.3	3.21723
'14-086'	84	'SRAF'	4.45	5.1	4.58756	4.61585	305	15.6	3.96347
'14-086'	85	'SRAF'	4.25	5.35	4.3777	4.87887	445	3.9	1.96347
'14-086'	86	'SRAF'	4.1	5.35	4.21854	4.88204	290	9.3	3.21723
'14-086'	87	'SRAF'	3.85	5.35	3.95329	4.88732	325	15.6	3.96347
'14-086'	88	'SRAF'	3.6	5.3	3.68756	4.84085	300	18.5	4.20945
'14-086'	89	'AAF'	3.35	5.2	3.42136	4.74261	250	22	4.45943
'14-086'	90	'AAF'	3.1	5.2	3.1561	4.74789	620	15.6	3.96347
'14-086'	91		2.85	5.3	2.89178	4.85669	425	26.2	4.71149
'14-086'	92	'SRAF'	3.2	5.45	3.26455	5.00458	400	44	5.45943
'14-086'	93	'SRAF'	3.45	5.5	3.53028	5.05106	300	37	5.20945
'14-086'	94	'SRAF'	3.75	5.65	3.85	5.2	650	44	5.45943
'14-086'	95	'SRAF'	4.15	5.6	4.27394	5.13979	470	11	3.45943
'14-086'	96	'SRAF'	4.45	5.55	4.59178	5.08169	320	1.9	0.925999
'14-086'	97	'A1'	4.9	3.9	5.05376	3.36408	350	1.6	0.678072
'14-086'	98	'A1'	4.9	3.5	5.05	2.95	420	9.3	3.21723
'14-095'	1	'A1'	4.75	3.55	4.65	2.9	530	15.6	3.96347
'14-095'	2	'A1'	4.25	3.55	4.15	2.9	350	37	5.20945
'14-095'	3	'A1'	3.8	3.5	3.7	2.85	575	44	5.45943
'14-095'	4		3.3	3.5	3.2	2.85	410	44	5.45943
'14-095'	5		2.9	3.45	2.8	2.8	340	37	5.20945
'14-095'	6		2.4	3.45	2.3	2.8	520
'14-095'	7		2.65	3.15	2.55	2.5	720
'14-095'	8		3.05	3.2	2.95	2.55	520
'14-095'	9		3.55	3.1	3.45	2.45	400
'14-095'	10		3.9	3.05	3.8	2.4	410
'14-095'	11	'PAF'	4.4	3.05	4.3	2.4	395
'14-095'	12	'PAF'	4.9	3.1	4.8	2.45	380	44	5.45943
'14-095'	13	'PAF'	5.5	3.05	5.4	2.4	400	44	5.45943
'14-095'	14		5.9	2.95	5.8	2.3	515
'14-095'	15		5.7	3.4	5.6	2.75	620
'14-095'	16	'PAF'	5.15	3.4	5.05	2.75	460	9.3	3.21723
'14-095'	17	'A1'	5.5	3.8	5.4	3.15	385	1.4	0.485427
'14-095'	18	'A1'	5	3.9	4.9	3.25	425	7.8	2.96347
'14-095'	19	'A1'	4.5	3.9	4.4	3.25	560	22	4.45943
'14-095'	20	'A1'	4.05	3.9	3.95	3.25	415	44	5.45943
'14-095'	21		3.55	3.95	3.45	3.3	270	44	5.45943
'14-095'	22		3	3.85	2.9	3.2	500	37	5.20945
'14-095'	23		2.5	3.85	2.4	3.2	415	37	5.20945
'14-095'	24		2.2	3.95	2.1	3.3	610
'14-095'	25		2.25	4.25	2.15	3.6	325
'14-095'	26		1.95	4.25	1.85	3.6	330
'14-095'	27	'AAF'	2.7	4.35	2.6	3.7	345	3.9	1.96347
'14-095'	28	'AAF'	3.2	4.35	3.1	3.7	610	11	3.45943
'14-095'	29		3.8	4.3	3.7	3.65	505
'14-095'	30		4.25	4.25	4.15	3.6	270	44	5.45943
'14-095'	31	'A1'	4.75	4.35	4.65	3.7	550	26.2	4.71149
'14-095'	32	'A1'	5.25	4.25	5.15	3.6	500	1.2	0.263034
'14-095'	33	'VAF'	5.75	4.25	5.65	3.6	585	2.3	1.20163
'14-095'	34	'PAF'	6.15	4.25	6.05	3.6	390	15.6	3.96347
'14-095'	35		6.45	4.05	6.35	3.4	310
'14-095'	36		5.95	4.65	5.85	4	320
'14-095'	37	'VAF'	5.45	4.6	5.35	3.95	440	6.5	2.70044
'14-095'	38	'VAF'	5	4.65	4.9	4	500	13.1	3.71149
'14-095'	39		4.4	4.65	4.3	4	570	31.1	4.95884
'14-095'	40		3.95	4.75	3.85	4.1	445	37	5.20945
'14-095'	41	'AAF'	3.35	4.75	3.25	4.1	485	13.1	3.71149
'14-095'	42	'AAF'	3	4.7	2.9	4.05	370	2.3	1.20163
'14-095'	43	'AAF'	2.5	4.7	2.4	4.05	435	1.6	0.678072
'14-095'	44		2	4.7	1.9	4.05	485
'14-095'	45		2.2	5	2.1	4.35	385
'14-095'	46	'AAF'	2.7	5	2.6	4.35	390	1	0
'14-095'	47	'VAF'	5.75	5	5.65	4.35	460	13.1	3.71149
'14-095'	49	'VAF'	4.75	4.95	4.65	4.3	740	15.6	3.96347
'14-095'	50	'SRAF'	4.3	5.15	4.2	4.5	420	4.6	2.20163
'14-095'	51	'SRAF'	3.9	5.15	3.8	4.5	565	15.6	3.96347
'14-095'	52	'AAF'	3.45	5.15	3.35	4.5	340	11	3.45943
'14-095'	53	'AAF'	3.15	5.15	3.05	4.5	390	7.8	2.96347
'14-095'	54	'AAF'	2.7	5.4	2.6	4.75	425	1.2	0.263034
'14-095'	55		2.2	5.4	2.1	4.75	360
'14-095'	56	'AAF'	3.35	5.5	3.25	4.85	390	26.2	4.71149
'14-095'	57	'SRAF'	3.7	5.6	3.6	4.95	490	31.1	4.95884
'14-095'	58	'SRAF'	4.15	5.5	4.05	4.85	360	9.3	3.21723
'14-095'	59	'SRAF'	4.6	5.3	4.5	4.65	325	2.3	1.20163
'14-095'	60	'SRAF'	5.05	5.3	4.95	4.65	490	18.5	4.20945
'14-095'	61	'SRAF'	5.45	5.4	5.35	4.75	460	31.1	4.95884
'14-095'	62	'SRAF'	5.75	5.35	5.65	4.7	490	15.6	3.96347
'14-095'	63	'SRAF'	5.25	5.75	5.15	5.1	415	9.3	3.21723
'14-095'	64	'SRAF'	4.85	5.6	4.75	4.95	510	1.9	0.925999
'14-095'	65	'SRAF'	4.45	5.65	4.35	5	420	0.8	-0.321928
'14-095'	66	'SRAF'	4.05	5.85	3.95	5.2	410
'14-095'	67	'SRAF'	3.5	5.85	3.4	5.2	400	31.1	4.95884
'14-095'	68	'SRAF'	3	5.75	2.9	5.1	330	44	5.45943
'14-095'	69		2.5	5.7	2.4	5.05	305
'14-095'	70	'AAF'	2.75	5.65	2.65	5	490	20	4.32193
'14-095'	71	'AAF'	3	5.5	2.9	4.85	405	9.3	3.21723
'14-095'	72	'SRAF'	3.2	5.65	3.1	5	250	44	5.45943
'14-095'	73	'SRAF'	3.45	5.65	3.35	5	335	37	5.20945
'14-095'	74	'SRAF'	3.8	5.8	3.7	5.15	400	44	5.45943
'14-095'	75	'SRAF'	3.9	5.6	3.8	4.95	430	13.1	3.71149
'14-095'	76	'SRAF'	4.25	5.7	4.15	5.05	350	15.6	3.96347
'14-095'	77	'SRAF'	4.35	5.9	4.25	5.25	385	9.3	3.21723
'14-095'	78	'SRAF'	4.6	5.85	4.5	5.2	315	1.4	0.485427
'14-095'	79	'SRAF'	4.85	5.85	4.75	5.2	425	1.4	0.485427
'14-095'	80	'SRAF'	4.95	6.1	4.85	5.45	310	1	0
'14-095'	81	'SRAF'	5.15	5.95	5.05	5.3	310	11	3.45943
'14-095'	82	'SRAF'	4.7	6.1	4.6	5.45	340
'14-095'	83	'SRAF'	4.45	6.1	4.35	5.45	500	22	4.45943
'14-095'	84	'SRAF'	4.15	6.1	4.05	5.45	360	37	5.20945
'14-095'	85	'SRAF'	3.9	6.05	3.8	5.4	525	44	5.45943
'14-095'	86	'SRAF'	3.65	6.05	3.55	5.4	470	44	5.45943
'14-095'	87	'SRAF'	3.4	6.15	3.3	5.5	550	44	5.45943
'14-095'	88	'SRAF'	3.2	6.05	3.1	5.4	400	44	5.45943
'14-095'	89	'SRAF'	3.25	5.85	3.15	5.2	415	22	4.45943
'14-095'	91		2.7	5.9	2.6	5.25	570
'14-095'	92	'SRAF'	4.65	5.55	4.55	4.9	350	1.4	0.485427
'14-095'	93	'SRAF'	5.1	5.55	5	4.9	485	9.3	3.21723
'14-095'	94	'SRAF'	5.3	5.55	5.2	4.9	440	18.5	4.20945
'14-095'	95		5.5	5.7	5.4	5.05	585
'14-095'	96	'SRAF'	5.25	5.35	5.15	4.7	475	11	3.45943
'14-095'	97	'SRAF'	4.85	5.35	4.75	4.7	530	7.8	2.96347
'14-095'	98	'SRAF'	4.4	5.45	4.3	4.8	430	1.4	0.485427
'14-095'	99	'SRAF'	4.25	5.3	4.15	4.65	610	2.3	1.20163
'14-095'	100	'SRAF'	4	5.35	3.9	4.7	605	7.8	2.96347
'14-095'	101		3.75	5.35	3.65	4.7	460	18.5	4.20945
'14-095'	102	'AAF'	3.5	5.35	3.4	4.7	310	13.1	3.71149
'14-095'	103	'AAF'	3.3	5.3	3.2	4.65	425	11	3.45943
'14-095'	104	'AAF'	2.95	5.3	2.85	4.65	480	9.3	3.21723
'14-095'	105	'AAF'	2.9	5.1	2.8	4.45	475	2.3	1.20163
'14-095'	106	'AAF'	3.3	5	3.2	4.35	550	11	3.45943
'14-095'	107	'AAF'	3.65	5	3.55	4.35	585	22	4.45943
'14-095'	108		4.15	5	4.05	4.35	720	11	3.45943
'14-095'	109	'SRAF'	4.5	5.1	4.4	4.45	630	7.8	2.96347
'14-095'	110	'SRAF'	4.75	5.15	4.65	4.5	435	9.3	3.21723
'14-097'	1	'PAF'	5.65	3.05	5.8	2.7	315	18.5	4.20945
'14-097'	2	'PAF'	5.5	3	5.65	2.65	440
'14-097'	3	'PAF'	5.3	2.95	5.45	2.6	275	18.5	4.20945
'14-097'	4	'PAF'	5.15	2.9	5.3	2.55	380
'14-097'	5	'PAF'	4.95	2.9	5.1	2.55	425	22	4.45943
'14-097'	6	'PAF'	4.75	2.95	4.9	2.6	450	26.2	4.71149
'14-097'	7		4.55	3	4.7	2.65	530	26.2	4.71149
'14-097'	8		4.4	3	4.55	2.65	675
'14-097'	9	'A1'	4.2	3	4.35	2.65	460	22	4.45943
'14-097'	10	'A1'	4	3	4.15	2.65	405	26.2	4.71149
'14-097'	11	'A1'	3.75	2.9	3.9	2.55	450	37	5.20945
'14-097'	12		3.35	2.9	3.5	2.55	360
'14-097'	13	'A1'	3.6	3.05	3.75	2.7	580	26.2	4.71149
'14-097'	14	'A1'	3.8	3.1	3.95	2.75	575	26.2	4.71149
'14-097'	15	'A1'	4.05	3.2	4.2	2.85	520	26.2	4.71149
'14-097'	16	'A1'	4.3	3.15	4.45	2.8	450	15.6	3.96347
'14-097'	17	'A1'	4.45	3.2	4.6	2.85	670	15.6	3.96347
'14-097'	18	'A1'	4.65	3.15	4.8	2.8	455	13.1	3.71149
'14-097'	19	'PAF'	4.85	3.1	5	2.75	505
'14-097'	20	'PAF'	5.05	3.05	5.2	2.7	525	15.6	3.96347
'14-097'	21	'PAF'	5.2	3.1	5.35	2.75	590	13.1	3.71149
'14-097'	22	'PAF'	5.4	3.15	5.55	2.8	350	22	4.45943
'14-097'	23	'PAF'	5.55	3.2	5.7	2.85	355
'14-097'	24	'PAF'	5.75	3.25	5.9	2.9	430	31.1	4.95884
'14-097'	25	'PAF'	5.95	3.25	6.1	2.9	450
'14-097'	26	'PAF'	6.15	3.25	6.3	2.9	325
'14-097'	27	'PAF'	6.4	3.15	6.55	2.8	385	37	5.20945
'14-097'	28		6.65	3.15	6.8	2.8	460
'14-097'	29	'PAF'	6.25	3	6.4	2.65	375	44	5.45943
'14-097'	30	'PAF'	6.05	3.05	6.2	2.7	425	31.1	4.95884
'14-097'	31	'PAF'	5.85	3.15	6	2.8	400	26.2	4.71149
'14-097'	32		5.8	2.9	5.95	2.55	450
'14-097'	33	'PAF'	5.6	2.8	5.75	2.45	355	44	5.45943
'14-097'	34	'PAF'	5.4	2.75	5.55	2.4	285	22	4.45943
'14-097'	35	'PAF'	5.25	2.75	5.4	2.4	320	26.2	4.71149
'14-097'	36	'PAF'	5.05	2.7	5.2	2.35	330	44	5.45943
'14-097'	37	'PAF'	4.85	2.75	5	2.4	440	44	5.45943
'14-097'	38	'PAF'	4.65	2.8	4.8	2.45	480	37	5.20945
'14-097'	39	'PAF'	4.45	2.8	4.6	2.45	355	44	5.45943
'14-097'	40	'PAF'	4.25	2.8	4.4	2.45	490	37	5.20945

## Sheet: Oddball (MUA)
					Stimulation parameters			Baseline-corrected spike count during stimulus [5–80 ms]				SSA index							UNCORRECTED RESPONSES								RESPONSE LATENCY (s)
ANIMAL	TRACK	FIELD	CAUDAL	ROSTRAL	f1 (Hz)	f2 (Hz)	SPL	Dev(f1)	Dev(f2)	Std(f1)	Std(f2)	SI(f1)	SI(f2)	CSI	CSI-onset	CSI-sustained	CSI-offset	CSI-late	SFR (spk/s)	Dev(f1)	Dev(f2)	Std(f1)	Std(f2)	SI(f1)	SI(f2)	CSI	Dev ON	Dev OFF	Std ON	Std OFF
'14-037'	1	'VAF'	4.59517	4.2	18500	26200	40	4.69568	5.57449	1.27794	3.23234	0.572139	0.265946	0.390304	0.444906	0.376062	0.496646	0.925279	15.5397	5.84	7	2.71111	4.44889	0.365904	0.222826	0.284	0.00832091	0.154688	0.014226	0.107711
'14-037'	2	'A1'	4.3762	3	7800	11000	40	2.07289	4.21926	0.899792	0.646858	0.394625	0.734138	0.60538	0.490199	0.647153	0.689079	0.687578	0.619479	2.16	4.44	0.991111	0.733333	0.370945	0.716495	0.585691	0.005	0.129354	0.0106575	0.115837
'14-037'	3	'A1'	5.26427	3.45	1000	1400	70	2.78505	1.37024	0.932944	0.898271	0.498146	0.208052	0.388186	0.333506	0.403936	0.467676	0.483582	2.45921	3.4	1.84	1.22667	1.26222	0.469741	0.186246	0.355952	0.0148347	0.165772	0.0141033	0.135346
'14-037'	4	'AAF'	3.1347	4.45	22000	31100	60	1.38411	0.634695	0.350204	0.174517	0.596146	0.568675	0.58701	0.782098	0.489062	0.230081	0.592616	7.02605	1.8	1.4	0.848889	0.662222	0.35906	0.357759	0.358491	0.0103109	0.142462
'14-037'	6	'SRAF'	4.56205	5	1400	1900	60	1.01487	3.16413	0.473135	0.886895	0.364066	0.562138	0.510087	0.549234	0.494148	0.411969	0.662595	2.96924	1.24	3.44	0.702222	1.13778	0.276888	0.502913	0.435583	0.0123017	0.170105	0.0173161	0.128125
'14-037'	8	'PAF'	6.09171	3.3	31100	44000	60	0.543582	0.719393	0.137404	0.181768		0.596592	0.570633		0.654314	0.585614	0.44413	17.6406	1.92	1.96	1.57333	1.40444		0.165125	0.131562	0.0532445	0.131403
'14-037'	9	'VAF'	5.33081	4.35	11000	15600	20	3.8494	2.11777	0.851187	0.82944	0.637838	0.437136	0.558387	0.528664	0.563361	0.553247	0.76308	23.7281	5.96	3.48	2.27111	2.72889	0.448164	0.120974	0.307479	0.017956	0.198512	0.0330886	0.0588866
'14-037'	11	'A1'	4.53256	3.5	7800	11000	30	0.906467	2.15108	0.975609	0.987387	-0.0367369	0.370784	0.264244	0.163035				43.338	4.56	5.2	3.74667	3.86667	0.0979133	0.147059	0.123561	0.00798865	0.0400805	0.0107067	0.0298551
'14-037'	13	'SRAF'	5.19214	4.75	11000	15600	40	1.23675	3.98868	0.165739	0.939608	0.76365	0.618687	0.661437	0.741296	0.651059	0.682121	0.772616	9.94318	1.92	4.36	0.871111	1.67556	0.375796	0.444772	0.422961	0.00681217	0.209081	0.0433073	0.119878
'14-037'	14	'A1'	3.64449	3.05	26200	37000	60	2.0618	1.4901	0.267717	0.151709	0.770152	0.815193	0.790726	0.898155	0.74467	0.242448		5.42289	2.4	2.12	0.56	0.453333	0.621622	0.647668	0.633735	0.00750956	0.0865323
'14-037'	15	'SRAF'	3.68184	4.95	26200	37000	70	2.13394	4.1612	0.271107	0.838082	0.774551	0.664719	0.700415	0.811214	0.661769	0.491437	0.721864	8.63211	3.08	4.56	0.933333	1.49333	0.534884	0.506608	0.517881	0.00848353	0.248667	0.0475619	0.138244
'14-037'	16	'PAF'	5.64718	3.05	15600	22000	60	0.774426	0.410613	0.235836	0.0975644	0.533119	0.616023	0.574214	1	0.509403	-0.328551		3.95754	0.92	0.8	0.511111	0.337778	0.285714	0.40625	0.3391	0.0200965	0.0790522
'14-037'	17	'AAF'	3.47171	4.2	22000	31100	50	1.66511	1.35261	0.146756	0.17219	0.838006	0.774147	0.80881	0.865982	0.770602	0.680093	0.884909	7.68356	2.04	1.8	0.697778	0.6	0.49026	0.5	0.49481	0.0105276	0.130604
'14-037'	18	'A1'	4.86859	3.2	1900	2800	50	2.28352	2.53279	2.41601	2.09858	-0.0281928	0.0937543	0.031849	0.120024	-0.0642211	0.384863	0.954051	10.9679	2.76	3.56	3.40889	2.78222	-0.105187	0.122635	0.010302	0.00935277	0.25	0.00983602	0.089549
'14-037'	19	'VAF'	4.74761	4.5	11000	15600	40	5.15216	3.93364	2.09082	2.02597	0.422664	0.320099	0.377842	0.316367	0.415911	0.87236	0.967385	2.14382	5.28	4.32	2.33778	2.30667	0.386231	0.303823	0.347894	0.00794078	0.245528	0.0097454	0.173704
'14-037'	20	'VAF'	4.24735	3.9	26200	37000	50	2.9253	5.94	1.58539	2.08992	0.297052	0.479467	0.41403	0.52631	0.367398	0.308656		17.568	4.52	7.16	2.95556	3.63556	0.209275	0.326472	0.278521	0.00649415	0.105912	0.0138097	0.104245
'14-037'	22	'PAF'	5.75372	3.5	3900	5500	60	2.45657	3.39147	0.0483933	0.764306	0.961362	0.632172	0.77306	0.710056	0.796881	0.997703	0.975507	19.3539	3.68	4.6	1.40889	1.94222	0.446288	0.40625	0.423768	0.0067189	0.168718
'14-037'	24	'SRAF'	5.00953	5.4	1900	2800	60	4.38616	2.86407	1.25107	1.05184	0.556141	0.462785	0.517522	0.459243	0.530424	0.418551	0.361601	11.5828	5.24	3.4	2.07556	2.00444	0.432564	0.258224	0.358491	0.0127494	0.17786	0.0068405	0.172041
'14-037'	25	'AAF'	2.44594	4.2	1400	1900	60	2.37813	2.09687	2.08156	0.761043	0.0664987	0.467413	0.223482	0.306446	0.177353	0.388739	0.699996	18.7614	3.36	3.24	3.54667	1.97778	-0.027027	0.241908	0.0887097	0.00627666	0.157964	0.0176596	0.0551125
'14-037'	26	'SRAF'	4.45846	4.7	9300	13100	30	3.82794	1.98708	0.800785	0.169945	0.653993	0.842426	0.714941	0.765044	0.687842	0.998631	0.916357	3.37709	4.04	2.36	1.28444	0.697778	0.517529	0.543605	0.527041	0.00703605	0.247469	0.0177065	0.0788911
'14-037'	28	'PAF'	5.5662	3.9	1000	1400	70	1.0572	1.57105	0.472054	0.588107	0.382633	0.455243	0.420379	-0.261056	0.464469	0.463988	0.820849	9.77551	1.52	1.68	1.18667	1.30667	0.123153	0.125	0.124122	0.0262969	0.25	0.0385384	0.0835435
'14-037'	29	'AAF'	3.52744	4.55	31100	44000	40	3.62516	2.9926	0.410664	0.103013	0.796491	0.933446	0.857014	0.827932	0.862021	0.84905	0.710695	12.6989	4.36	4.08	1.46667	1.22667	0.496568	0.537688	0.516168	0.0134917	0.25	0.0334195	0.0569242
'14-037'	30	'VAF'	5.18034	4.15	3300	4600	60	2.04657	3.47997	1.30736	2.06205	0.220401	0.255849	0.241499	0.200884	0.261868	0.379062	0.79865	12.182	2.92	4.88	2.29333	3.08889	0.120205	0.224763	0.183412	0.0107481	0.124856	0.0102364	0.102982
'14-037'	31	'PAF'	5.98812	3	15600	22000	40	1.94436	0.756316	0.255229	0.267383	0.76793	0.477614	0.656442	0.520945	0.683856	0.295903		22.6192	2.64	2.44	2.03111	1.40444	0.130352	0.269364	0.193111	0.0215365	0.0837657
'14-037'	32	'VAF'	4.10474	4.1	26200	37000	50	3.3808	3.83911	0.534032	6.13972	0.727175	-0.230549	0.0546636	0.190003	-0.020267	0.177406	0.383495	30.4321	5.48	6.4	3.09333	7.87556	0.278383	-0.103362	0.0398755	0.0101401	0.25	0.0139263	0.182927
'14-037'	33		3.55564	3.5	26000	37000	50	2.92144	2.95437	1.38945	2.39791	0.355379	0.103967	0.217196	0.222846	0.208672		1	25.0287	4.64	3.68	2.39111	4.36889	0.319848	-0.0855881	0.103448	0.00759604	0.25	0.0117198	0.0471937
'14-037'	34	'AAF'	2.97047	3.55	7800	11000	40	2.36429	2.54928	1.17894	0.605079	0.334539	0.616355	0.47039	0.483105	0.44941			25.0266	3.76	3.84	2.59556	2.24444	0.183217	0.262235	0.221865	0.00878801	0.0456421	0.0146999	0.0362801
'14-037'	35	'PAF'	5.4	2.9	9300	13100	60	2.87991	1.95075	1.66975	1.40512	0.26599	0.16259	0.209774	0.423482	0.105174	-0.759183	-0.783791	9.35082	4.16	3.56	2.49333	2.25778	0.250501	0.223835	0.238061	0.0129131	0.0695059	0.0125232	0.18113
'14-037'	36	'AAF'	2.7	4.7	7800	11000	70	2.18252	0.0339584	0.29532	0.224636	0.761631	-0.737361	0.613353	0.625389	0.595023		0.298692	3.21572	2.32	0.28	0.6	0.462222	0.589041	-0.245509	0.419903	0.0103708	0.22539	0.0170927	0.164373
'14-037'	37	'A1'	4.57551	3.2	7800	11000	30	2.2674	2.64677	1.74713	1.59849	0.129596	0.24693	0.187675	0.315218	-0.00227319	-0.6431		15.4012	3.4	3.48	2.6	2.40444	0.133333	0.182779	0.157816	0.00727053	0.0493157	0.012525	0.0905822
'14-037'	38	'PAF'	6.04974	3.65	7800	11000	60	1.81805	0.716254	0.937615	1.07622	0.3195	-0.20082	0.114434	0.111914	0.115014	-0.0573678	-0.195738	11.0847	2.96	1.72	1.81778	2.22667	0.23907	-0.128378	0.0728477	0.0119796	0.11428	0.00775745	0.133152
'14-037'	39	'SRAF'	4.37158	5.25	7800	11000	70	1.57418	0.6941	0.480964	0.31859	0.531941	0.370804	0.477904	0.400931	0.528908	1	0.80567	10.9821	2.72	0.96	1.05778	1.17778	0.44	-0.101871	0.244177	0.0152435	0.127594	0.0206929	0.0383676
'14-037'	40	'SRAF'	3.04684	4.95	9300	13100	40	2.99506	1.42143	0.729013	0.191313	0.608486	0.762749	0.657276	0.506365	0.812536			19.8025	3.76	2.6	2.04	1.61333	0.296552	0.234177	0.270306	0.012658	0.25	0.0170409	0.0360834
'14-037'	41	'PAF'	5.55538	3.35	7800	11000	70	2.36901	0.481827	0.499616	0.315587	0.651669	0.208474	0.556168	0.386489	0.620033			8.88516	2.92	0.8	0.826667	1.03111	0.558719	-0.126214	0.333865	0.0132397	0.0747233	0.0235472	0.0419648
'14-037'	42	'VAF'	4.98791	4.3	11000	15600	30	3.94231	2.8585	1.20656	1.98131	0.531331	0.181245	0.362259	0.339394	0.380665		0.708844	10.5308	4.64	3.56	2.08889	2.57778	0.379128	0.160029	0.274611	0.00956461	0.25	0.0100895	0.0567297
'14-037'	43	'AAF'	2.78983	4.3	6500	9300	60	2.23026	4.42918	0.319077	1.51409	0.749678	0.490485	0.571226	0.525803	0.623046	-0.690491	-0.750558	2.4156	2.44	4.6	0.551111	1.62222	0.631501	0.478571	0.52822	0.005	0.0793141	0.0117806	0.0460059
'14-037'	44	'A1'	4.03231	2.9	11000	15600	30	2.62308	3.50935	0.933853	0.760897	0.474912	0.643628	0.566268	0.67711	0.517121			14.9515	3.84	4.4	1.79111	1.76889	0.363852	0.426513	0.39661	0.0137395	0.0735699	0.018878	0.0572537
'14-037'	45	'AAF'	2.73017	3.75	7800	11000	40	2.47713	2.43343	1.52138	0.683527	0.239027	0.561414	0.378043	0.444589	0.221084			4.8179	2.76	2.44	1.71556	0.982222	0.233366	0.425974	0.316826	0.005	0.0446607	0.0102697	0.0473303
'14-037'	46	'A1'	4.87449	3.5	1200	1600	60	6.25617	0.941638	2.16605	1.90456	0.485634	-0.338318	0.276112	0.244163	0.28943	0.698361	0.911584	8.57133	6.6	1.6	2.78667	2.43556	0.40625	-0.207048	0.221854	0.00880227	0.149122	0.00594846	0.066463
'14-037'	47	'VAF'	5.57209	4.2	1900	2800	30	0.906112	2.92407	0.352742	0.179123	0.439582	0.884555	0.760953		0.758055	0.602658	0.528342	3.06693	1.2	2.96	0.435556	0.453333	0.467391	0.734375	0.647887	0.0270266	0.235209	0.0489971	0.16705
'14-037'	48	'SRAF'	4.90004	4.8	9300	13100	30	3.03288	3.77425	2.27111	1.34769	0.143621	0.473757	0.310241	0.498607	0.239171	0.79083	1	15.094	4.28	5.32	4.03556	2.59556	0.029396	0.344189	0.182913	0.00917806	0.25	0.00588284	0.0900088
'14-037'	49	'SRAF'	4.2562	4.35	22000	31100	50	1.45119	1.91106	0.240995	0.458553	0.715167	0.612972	0.656349	0.691342	0.643598	-0.462081	0.850101	1.68123	1.56	1.96	0.426667	0.56	0.57047	0.555556	0.56213	0.0129066	0.143836	0.0183086	0.109018
'14-037'	50	'SRAF'	4.16735	4.8	7800	11000	50	3.12199	1.43879	0.450723	0.681426	0.747686	0.357211	0.60613	0.772027	0.483596	0.926188	0.933846	5.18799	3.28	1.68	0.831111	1.05778	0.595676	0.227273	0.44841	0.00841204	0.25	0.0207226	0.0626816
'14-037'	51	'SRAF'	5.2	5.15	7800	11000	30	4.12982	4.13146	0.582926	0.478409	0.752617	0.792441	0.772639	0.846025	0.760337	0.826906	0.887908	7.78878	4.52	4.16	0.844444	0.742222	0.68517	0.697189	0.690909	0.0110357	0.25	0.0235964	0.0439003
'14-037'	52	'VAF'	4.73385	3.8	7800	11000	20	1.10069	0.933274	0.124827	0.281873	0.796286	0.536067	0.6619	0.559135	0.774214			18.2462	1.96	1.68	1.00889	1.38667	0.320359	0.0956522	0.206186	0.0154811	0.0466431
'14-037'	53	'AAF'	3.36615	3.8	13100	18500	60	1.57547	0.785542	0.72919	0.130032	0.367203	0.715955	0.492519	0.657676	0.258219			17.4253	2.44	1.2	1.59556	1.41333	0.209251	-0.0816327	0.0949198	0.00938827	0.25	0.0228317	0.0459007
'14-037'	54	'A1'	4.1359	3.2	18500	26200	50	1.70864	1.43103	0.344189	0.319481	0.664668	0.634985	0.650866	0.828988	0.594782	0.0791245		0.945256	1.76	1.6	0.431111	0.426667	0.606491	0.578947	0.593256	0.0117702	0.0984063	0.0288626	0.104
'14-037'	55	'A1'	5.27115	3.8	1000	1400	60	6.76575	4.49722	4.46691	2.05343	0.204656	0.373061	0.266747	0.126662	0.312287	0.417825	0.335817	3.3525	6.88	4.6	4.71556	2.14667	0.186662	0.363636	0.251757	0.00972303	0.243842	0.0125164	0.10709
'14-037'	56		3.81068	4.05	7800	11000	70	1.77893	0.948422	1.39582	0.862148	0.120676	0.0476502	0.0857346	0.115319	0.0548709		-0.140664	2.64425	1.88	1.04	1.54222	1.02222	0.0987013	0.00862069	0.0648298	0.0113545	0.0482117	0.0127961	0.164309
'14-037'	57	'SRAF'	4.71449	5.3	4600	6500	50	2.35218	2.47727	0.158086	0.397356	0.874049	0.723542	0.792336	0.553935	0.817557	0.758197	0.575457	13.3012	3.04	2.88	1.02222	1.04444	0.496718	0.467724	0.482471	0.0166917	0.248629
'14-037'	58	'PAF'	5.00923	2.9	7800	11000	80	1.44366	1.14977	1.11329	0.780095	0.129206	0.191556	0.152707	0.195688	0.0865769			2.62672	1.6	1.28	1.24889	0.915556	0.123245	0.165992	0.14185	0.010986	0.0452469	0.0102902	0.0466785
'14-037'	59	'AAF'	2.19778	4	7800	11000	60	1.58163	0.504077	0.861726	0.505927	0.294636	-0.00183136	0.217646	0.272764	0.088216			12.814	2.48	1.2	1.52444	1.65778	0.238624	-0.160187	0.0725389	0.00816261	0.0407825	0.0175075	0.0396294
'14-037'	60	'A1'	3.84479	3.3	11000	15600	50	1.0292	0.888124	0.634137	0.225437	0.237512	0.595106	0.352842	0.46058	0.227883			30.8529	2.8	2.68	2.53333	2.33778	0.05	0.0682019	0.0588235	0.0165099	0.0400777	0.0260895	0.0408599
'14-037'	61	'VAF'	4.8853	4.05	11000	15600	30	1.83354	1.42866	0.532508	0.238763	0.549876	0.713614	0.617379	0.672675	0.606797	0.48924		5.15926	2.32	2.08	0.968889	0.737778	0.410811	0.476341	0.441048	0.0160807	0.249696	0.042247	0.10297
'14-037'	62	'AAF'	3.28615	4.7	11000	15600	50	1.67656	0.578438	0.620355	0.303476	0.459837	0.311779	0.432983	0.53998	0.271565			9.39193	2.24	1.12	1.07111	0.982222	0.35302	0.0655391	0.241379	0.0127185	0.0429559	0.0180842	0.0415011
'14-037'	63	'SRAF'	4.85709	5.1	9300	13100	40	1.77428	1.93546	0.63086	0.641668	0.475407	0.502029	0.487209	0.542364	0.476574	0.0642074		25.4537	3.6	3.72	2.42667	2.26222	0.19469	0.243685	0.219097	0.0205828	0.073773
'14-056'	1	'A1'	4.8	2.75112	7800	11000	40	0.060935	1.04337	0.0130959	0.141402		0.761302	0.78577		0.812979	0.931633		11.6755	0.76	2.16	0.782222	0.982222		0.374823	0.246679	0.0376588	0.0924824
'14-056'	2	'PAF'	4.4	2.56067	18500	26200	70	0.895152	0.852828	0.188183	0.162183	0.652585	0.68043	0.661861	0.86026	0.415265		0.548206	13.0208	1.96	1.84	1.21333	1.18667	0.235294	0.215859	0.225806	0.00703897	0.0504613	0.133967	0.168863
'14-056'	3	'PAF'	4.6	2.68102	13100	18500	50	3.17893	1.203	0.0643315	0.00437849	0.960329	0.992747	0.977438	1	0.974934	0.872515	0.974723	21.2887	4.6	2.84	1.67556	1.8	0.466006	0.224138	0.363192	0.0224071	0.25
'14-056'	4	'A1'	4.35	2.70645	22000	31100	70	1.18601	0.164946	0.442686	0.0922469	0.456392		0.454348	0.607886	0.123685	-0.43013	0.387399	6.60959	1.8	0.68	1.06222	0.675556	0.257764		0.175975	0.005	0.18389	0.016263	0.168231
'14-056'	5	'PAF'	4.75	2.54516	5500	7800	30	0.428159	0.208439	0.00848693	0	0.961127	1	0.998045	0.990946	0.999881	1	0.947132	4.30144	0.52	0.44	0.328889	0.324444	0.225131	0.151163	0.190083	0.029163	0.25
'14-056'	6	'A1'	4.5	2.82184	13100	18500	60	1.35666	0.365116	0.136742	0.143233	0.816872	0.436478	0.719601	0.873236	0.579588	0.526215	0.587728	7.54107	2.24	0.64	0.617778	0.648889	0.567652	-0.00689655	0.389068	0.0064086	0.158112
'14-056'	7		4.2	2.54082	18500	26200	60	0.482418	0.72392	0.002607	0.0408031	0.98925	0.893287	0.943524	1	0.930797	0.918647	0.841044	1.91454	0.56	0.8	0.115556	0.177778	0.657895	0.636364	0.645161	0.005	0.233594
'14-056'	8	'A1'	4.35	2.90744	13100	18500	50	1.22234	1.07376	0.315644	0.0439237	0.589536	0.921403	0.729041	0.708446	0.747035	0.771424	0.842863	0.0488506	1.48	1.16	0.4	0.2	0.574468	0.705882	0.62963	0.00720564	0.13917	0.005	0.25
'14-056'	9	'PAF'	4.55	2.47506	31100	44000	60	1.46989	0.552647	0.0969207	0.0410628	0.876283	0.861674	0.894785	0.792302	0.978802	0.752713	0.72549	9.26315	1.92	1.12	0.502222	0.617778	0.585321	0.289003	0.461538	0.00825226	0.200766
'14-056'	10	'A1'	4.7	2.84169	11000	15600	40	1.91291	1.77904	0.450679	0.0604954	0.618649	0.934227	0.761307	0.862707	0.684765	0.214927	0.773285	5.78211	2.2	1.84	0.746667	0.48	0.493213	0.586207	0.534177	0.00528394	0.25
'14-056'	11	'PAF'	4.95	2.61526	31100	44000	70	0.393533	0.740893	0.0227127	0.172796	0.890869	0.621763	0.752129		0.780847	0.621315	0.68408	8.29319	0.84	0.84	0.453333	0.56	0.298969	0.2	0.247525	0.0393153	0.21481
'14-056'	12	'A1'	4.6	2.98251	9300	13100	40	1.33024	3.04484	0.251868	0.424946	0.681605	0.755059	0.73751	0.86255	0.61646	0.723231		9.41472	1.8	3.56	0.884444	1.05333	0.34106	0.543353	0.46894	0.00695287	0.114809	0.0213224	0.0420316
'14-056'	13	'PAF'	4.95	2.766	9300	13100	40	0.760075	1.0482	0.086613	0.0387829	0.795407	0.928641	0.89075		0.885399	0.580481		7.94393	1.2	2.16	0.937778	0.471111	0.122661	0.641892	0.409133	0.0316577	0.0748644
'14-056'	14	'A1'	4.2	2.79206	22000	31100	50	0.392682	0.643167	0.130305	0.0169509	0.501689	0.948643	0.802361	0.908189	0.780808	0.983582	0.984372	6.53956	0.48	1.12	0.702222	0.2	-0.18797	0.69697	0.278863	0.0203985	0.158347
'14-056'	15	'A1'	4.9	2.91179	7800	11000	50	2.03798	0.989804	0.516245	0.512857	0.595771	0.317402	0.492636	0.682379	0.281713	-0.22089		3.53489	2.6	1.16	0.777778	0.804444	0.539474	0.180995	0.407654	0.00613641	0.0758441	0.0172524	0.0901007
'14-056'	16	'A1'	4.8	3.05261	5500	7800	50	1.87283	1.22322	0.311374	0.349382	0.714886	0.555663	0.641686	0.737054	0.597291	0.284564	0.628659	7.81476	2.52	2.2	1.03111	1.01778	0.419274	0.367403	0.394616	0.0118188	0.0671512	0.0910681	0.12193
'14-056'	17	'A1'	4.2	2.99305	18500	26200	60	3.88867	1.74769	1.59679	0.910757	0.417809	0.31482	0.384188	0.424235	0.347714	0.741843	0.9556	1.19309	3.96	1.84	1.68444	0.973333	0.40315	0.308057	0.371519	0.005	0.144235	0.005	0.0877206
'14-056'	18	'A1'	5	3.07246	1900	2800	50	1.58619	1.74925	1.57181	1.76783	0.00455425	-0.00528095	-0.00136376	0.0395286	-0.0263914	-0.953329	-0.380968	3.64713	2.24	2.24	1.79556	2.03556	0.110132	0.047817	0.0780749	0.00965135	0.0727182	0.0130825	0.0766118
'14-056'	19	'PAF'	5.1	2.93164	4600	6500	50	0.447731	0.946273	0.0196963	0.0823788		0.839832	0.877452	0.744394	0.945093			12.1716	1.68	1.4	0.586667	1.39556		0.00158983	0.216857	0.0164608	0.0659673
'14-056'	20	'A1'	4.35	3.10844	11000	15600	20	1.83036	2.85535	0.251822	0.640957	0.758118	0.633352	0.68083	0.740927	0.644637			9.62757	2.8	3.52	0.817778	1.39556	0.547912	0.432188	0.48125	0.00901563	0.0700706	0.0153275	0.0538532
'14-056'	21	'A1'	4.9	3.21328	2300	3300	40	1.36413	0.359891	1.09226	0.0811386	0.110678	0.632049	0.217222	0.21807	0.216168	0.513925	0.945992	7.95197	1.8	0.64	1.44	0.715556	0.111111	-0.0557377	0.0618956	0.005	0.229122
'14-056'	22	'A1'	4.7	3.19342	6500	9300	40	1.227	1.22029	0.216747	0.508942	0.699744	0.411366	0.539072	0.692486	0.252706	-0.322438		4.88199	1.44	1.36	0.435556	0.711111	0.535545	0.313305	0.418919	0.00722413	0.0495579	0.0212583	0.0466983
'14-056'	23	'A1'	4.2	3.19404	18500	26200	30	1.44962	1.76221	0.566243	0.601646	0.438212	0.490962	0.467149	0.718769	0.335167	0.511407	0.635554	5.37779	1.72	2.12	0.942222	0.982222	0.292154	0.366762	0.332305	0.0103086	0.128702	0.0211	0.059825
'14-056'	24	'A1'	4.55	3.17854	9300	13100	30	2.31936	1.92023	0.864019	0.438599	0.457169	0.628122	0.529058	0.545919	0.500476	0.0245768	0.884838	2.41651	2.56	1.96	0.906667	0.742222	0.476923	0.450658	0.465418	0.005	0.134719	0.00975867	0.0440944
'14-056'	25	'A1'	5.1	3.28337	1900	2800	50	2.11864	0.479502	0.571138	0.290053	0.575326	0.24618	0.502235	0.593483	0.469802	0.365867	0.563983	7.74235	2.6	1.12	1.27111	0.937778	0.343284	0.0885529	0.254873	0.00704159	0.231807	0.0449893	0.118922
'14-056'	26	'PAF'	5.15	2.78586	11000	15600	50	2.1256	0.467142	0.134094	0.132032	0.881317	0.559288	0.844595	0.588608	0.954619	0.997074		7.27112	2.16	1.04	0.675556	0.435556	0.523511	0.409639	0.484536	0.00941376	0.0803972
'14-056'	27	'A1'	4.8	3.35409	1900	2800	40	3.14414	3.39762	4.38591	2.30967	-0.164908	0.190625	-0.0116155	0.0693541	-0.0655314	0.241028	0.530328	2.42312	3.24	3.56	4.48	2.6	-0.160622	0.155844	-0.0201729	0.00549639	0.142485	0.00629687	0.128683
'14-056'	28	'A1'	5	3.42419	1600	2300	40	4.62414	2.01195	3.28762	0.957182	0.168928	0.355245	0.220039	0.38234	0.159142	0.263493	0.728338	5.42453	5.04	2.2	3.83111	1.46222	0.136273	0.201456	0.155319	0.0080869	0.25	0.0112483	0.123546
'14-056'	29	'A1'	5.2	3.14256	1900	2800	60	0.318064	0.337105	0.0639286	0.130005		0.443365	0.546762		0.568425	0.699403	0.960764	8.54365	0.72	0.48	0.542222	0.44		0.0434783	0.0997963	0.0405516	0.143033
'14-056'	31	'A1'	4.6	3.33424	3300	4600	60	1.05813	1.43489	0.612342	1.01083	0.266863	0.173388	0.211658	0.477477	0.176515	0.0511057	0.504945	18.9766	3	2.72	2.11111	2.26222	0.173913	0.0918822	0.133421	0.0256845	0.132588	0.0327578	0.0594988
'14-056'	32	'PAF'	5.3	2.95149	31100	44000	60	0.031992	2.10619	0.00209937	0.0108438		0.989756	1	1	1	1	0.999307	7.59149	0.64	2.64	0.564444	0.435556		0.716763	0.53271	0.0160346	0.118809
'14-056'	33	'A1'	4.4	3.31439	11000	15600	30	0.875938	2.47949	0.3153	0.488288	0.470635	0.67094	0.637828	0.853448	0.561586	0.223114		22.1336	2.92	3.92	1.92444	2.24444	0.205505	0.27181	0.242632	0.0118204	0.0717095
'14-056'	34	'PAF'	5.3	3.30323	1900	2800	50	1.59645	0.279551	0.782794	0.395539	0.341981	-0.171811	0.193974	-0.16076	0.247322	0.143802	0.174627	30.4238	4.24	2.32	3.34222	2.75556	0.118406	-0.0858144	0.0365169	0.0318805	0.0768633
'14-056'	35	'A1'	4.25	3.4	37100	44000	40	0.848313	1.27983	0	0.293969	1	0.626421	0.86697		0.860659	0.676039	0.832441	8.957	1.88	2.24	0.764444	1.33778	0.421849	0.252174	0.324286	0.0326211	0.169594	0.0760787	0.219783
'14-056'	36	'A1'	4.7	3.49491	1600	2300	50	1.73728	1.32495	1.05689	2.14384	0.243506	-0.236075	-0.0221304	0.0796029	-0.191921	0.116087	0.844978	1.6024	1.72	1.36	1.09778	2.25778	0.22082	-0.248157	-0.0428177	0.005	0.19855	0.00589338	0.092475
'14-056'	37	'A1'	4.9	3.56501	1400	1900	50	1.5265	1.7454	2.2777	0.5817	-0.197467	0.500065	0.0686386	0.144204	0.00526166	0.108802	0.424327	7.87995	2.64	2	2.76	1.55556	-0.0222222	0.125	0.0362283	0.00692284	0.129117	0.00916399	0.122477
'14-056'	38		4.5	3.52531	9300	13100	20	1.25336	2.23515	0.0307886	0.529787	0.952048	0.616782	0.733991	0.754898	0.726437	0.770664	0.941997	30.4592	3.04	3.96	2.56	2.44444	0.0857143	0.236641	0.166235	0.0143702	0.25
'14-056'	40	'PAF'	4.3	2.4	26200	37000	50	0.178055	0.964087	0.00748533	0.0809257		0.84512	0.885464		0.998343	1		19.9612	1.88	2.04	1.23556	1.67111		0.0994012	0.148438
'14-056'	42	'A1'	4.45	3.01787	9300	13100	30	1.12622	1.88453	0.110151	0.699444	0.821816	0.45863	0.57802	0.599556	0.537934			1.51668	1.2	1.96	0.222222	0.746667	0.6875	0.448276	0.530678	0.00547626	0.0608304	0.0105893	0.0444582
'14-056'	44	'A1'	4.8	3.70583	1200	1600	50	3.58816	0.786728	2.61015	0.958411	0.157786	-0.0983778	0.101072	0.0722064	0.117659	0.17004	0.527743	5.42462	4.16	1.12	3	1.68889	0.162011	-0.202532	0.0592956	0.00951938	0.178188	0.00720679	0.168227
'14-056'	49	'PAF'	5.3	2.65	18500	26200	70	1.3947	0.280462	0.246084	0.00640223	0.700042	0.955364	0.753762	0.743097	0.757901	0.27806		1.59256	1.52	0.36	0.288889	0.08	0.68059	0.636364	0.671937	0.0123528	0.0834353
'14-057'	1	'PAF'	5.75	3.3	6500	9300	60	0.596202	0.0377065	0.0709773	4.61462e-05	0.787232		0.935398	0.971055			0.486851	6.20956	1.36	0.16	0.48	0.431111	0.478261		0.250457	0.0149911	0.208632
'14-057'	2	'A1'	5.2	3.1	1900	2800	60	3.02841	0.645574	1.3424	0.477487	0.385744	0.149669	0.337245	0.389425	0.301762	0.287902	0.651117	8.72912	3.76	1.04	1.87556	1.21333	0.334385	-0.0769231	0.216901	0.005	0.145746	0.0155814	0.045729
'14-057'	3	'PAF'	5.5	2.8	31100	44000	60	0.106923	1.07141	0	0		1	1		1	1	1	18.6699	1.32	2.2	1.19556	1.25333		0.274131	0.179449	0.070834	0.25
'14-057'	4	'PAF'	5.3	2.9	11000	15600	60	1.40617	0.105838	0.168938	0.136913	0.78549		0.624423	0.749642			0.87488	11.1987	2.28	1.2	1.01333	0.96	0.384615		0.276284	0.0120718	0.148783
'14-057'	5	'PAF'	5.45	3.05	1900	2800	70	0.652475	0.223886	0.00672499	0.0339251	0.979596		0.968221	0.959086			1	14.1619	1.8	0.52	0.644444	0.684444	0.472727		0.27162	0.0133663	0.0314131
'14-057'	6	'PAF'	5.35	2.7	31100	44000	60	0.145587	1.8143	0.000252185	0.0679326		0.927817	0.970097	1	0.958463	1	0.924348	22.0912	1.28	3.2	1.41778	1.45333		0.375358	0.218863	0.0175191	0.25
'14-057'	7	'A1'	5.35	3.25	1400	1900	60	3.60228	1.49737	0.984067	0.968417	0.570871	0.214516	0.44627	0.447022	0.445797	0.576015	0.753594	7.73592	3.92	2	1.61778	1.66222	0.41573	0.092233	0.286957	0.0100547	0.200164	0.0140593	0.151077
'14-057'	8	'PAF'	5.55	3.25	1200	1600	70	0.12762	0.864254	0.105257	0.107487		0.778774	0.654231	0.712631	0.626223	0.755022	0.693368	10.2069	0.8	2.04	1.26667	1.34667		0.204724	0.0415648	0.0851772	0.205875
'14-057'	9	'A1'	5.05	2.9	9300	13100	60	1.09759	1.87688	0.519719	0.719554	0.357303	0.445737	0.400891	0.585674	0.298303	0.556364	0.62083	9.47386	1.84	2.44	1.52	1.45333	0.0952381	0.253425	0.180147	0.00885188	0.25	0.005	0.131817
'14-057'	10	'PAF'	5.7	3.05	11000	15600	50	1.12444	0.500966	0.0281635	0.087321	0.95113		0.887459	0.983297	0.860538	1	0.997205	16.9831	2.48	2.28	1.33778	1.38222	0.299185		0.272727	0.0178868	0.126129	0.194005	0.21788
'14-057'	11	'A1'	5.15	3.35	1900	2800	40	2.88178	0.231017	0.203328	0.104367	0.868187		0.816308	0.872651	0.80047	0.90312	0.882248	11.1354	3.32	0.6	0.724444	1.14286	0.641758		0.356465	0.0145131	0.25
'14-057'	12	'PAF'	5.8	2.85	18500	26200	50	2.42057	1.74121	0.163025	0.0181647	0.8738	0.979351	0.952891	1	0.949039	0.866904	0.945106	17.66	3.48	2.96	1.56444	1.24	0.379736	0.409524	0.393269	0.0220858	0.25
'14-057'	13	'A1'	5.45	3.45	1400	1900	50	0.502923	0.316036	0.140328	0.10228	0.56369	0.51099	0.523179		0.581372	0.584863	0.520248	4.67523	0.88	0.56	0.484444	0.404444	0.289902	0.16129	0.236641	0.0516291	0.110343
'14-057'	14	'PAF'	5.95	3.05	26200	37000	60	1.52644	0.601881	0.125577	0.105548	0.847972	0.701601	0.800518	0.968336	0.742546	0.272091	-0.802481	2.21879	1.64	1.12	0.288889	0.182222	0.700461	0.720137	0.708391	0.0152425	0.0707259
'14-057'	15	'A1'	5	3.2	1900	2800	50	5.17747	4.48656	2.56279	2.4337	0.337803	0.296645	0.318362	0.209934	0.367163	0.665234	0.831376	3.92424	5.64	4.64	3.08	2.79111	0.293578	0.248804	0.272977	0.00729956	0.242971	0.00914711	0.119216
'14-057'	16	'PAF'	5.7	3.55	1400	1900	50	2.19035	1.43881	0.25981	0.0319577	0.787924	0.956543	0.879765		0.889568	0.818452	0.825364	26.4489	4.16	2.72	1.65778	2.42222	0.430099	0.0579084	0.255474	0.0313039	0.25
'14-057'	17	'A1'	5.25	3.6	1000	1400	70	3.78169	0.46247	1.46157	0.376645	0.442496	0.102281	0.39458	0.28761	0.444372	0.468837	0.642891	4.49063	4.28	0.68	2	0.777778	0.363057	-0.0670732	0.282022	0.0107499	0.234618	0.0110407	0.182639
'14-057'	18	'A1'	5.5	3.65	1200	1600	60	1.60671	0.179138	0.0477244	0	0.942307		0.993318		0.993234	0.818403	0.834293	8.63379	2.72	1.16	0.928889	0.946667	0.490865		0.348263	0.0471196	0.234882	0.0902653	0.25
'14-057'	19	'PAF'	6	3.3	15600	22000	50	1.07064	0.73658	0.028925	0.12756	0.947388	0.704771	0.846793		0.869918	0.679939	0.300549	9.54723	2.2	1.48	0.604444	1.02222	0.568938	0.182948	0.386935	0.0306981	0.122294
'14-057'	20	'A1'	4.85	3	7800	11000	50	1.31211	2.04263	1.49867	1.01611	-0.0663733	0.335601	0.143264	0.272158	-0.0158833	0.173169	0.673503	2.55187	1.48	2.24	1.73333	1.17333	-0.0788382	0.3125	0.122736	0.005	0.25	0.00835279	0.117334
'14-057'	21	'PAF'	5.95	3.55	9300	13100	50	1.03556	1.50402	0.0167333	0	0.968197	1	1	1	1	0.993412	0.977195	29.9009	2.48	2.28	1.46222	1.50667	0.258174	0.204225	0.231742	0.0184608	0.25
'14-057'	22	'PAF'	6.1	2.85	31100	44000	60	0.929721	0.947181	0.0605256	0.0430483	0.877757	0.913054	0.932355		0.928268	0.925034	0.686577	20.4896	2.4	1.88	1.33333	1.61333	0.285714	0.0763359	0.184502	0.0249405	0.218666
'14-057'	23	'PAF'	5.85	3.75	1200	1600	60	2.52286	0.875932	0.401194	0.261689	0.72559	0.539936	0.673758	0.704382	0.662006	0.594422	0.786601	4.02562	3.32	1.88	0.866667	0.728889	0.585987	0.441227	0.530412	0.0156971	0.17057	0.0166297	0.1339
'14-057'	24	'A1'	4.9	3.45	5500	7800	40	4.91496	1.87395	0.604254	0.385931	0.781036	0.65845	0.753166	0.897123	0.7344	0.526796	0.750027	16.8448	5.48	3.28	1.90667	1.52889	0.483755	0.36414	0.436589	0.0160948	0.25
'14-057'	25	'PAF'	5.1	2.65	26200	37000	50	1.52563	1.36207	0.186907	0.00464682	0.781719	0.9932	0.939871	0.994864	0.932073	0.925991	0.942867	9.5496	2.08	1.64	0.702222	0.751111	0.495208	0.371747	0.438144	0.0124076	0.216199	0.0545991	0.10207
'14-057'	26	'PAF'	6.2	3.1	1600	2300	50	0.218513	0.273216	0.122648	0.0526379								24.8485	2.24	2.6	2.30222	2.13778
'14-057'	27	'VAF'	5.65	3.85	1200	1600	60	2.53688	0.992963	0.260399	0.156632	0.81382	0.727501	0.7978	0.525315	0.840642	0.773564	0.77153	14.9588	3.08	1.96	1.25333	1.03556	0.421538	0.308605	0.375379	0.0190582	0.25
'14-057'	28	'A1'	5.05	3.7	1400	1900	50	0.780047	0.054388	0.249608	0.234901	0.515162	-0.623988	0.206734	0.18165	0.238813	0.384275	0.676643	13.0279	1.64	0.72	1.03556	0.822222	0.225914	-0.0662824	0.119073	0.13735	0.208169
'14-057'	29	'PAF'	5.7	2.6	31100	44000	50	0.76015	3.60995	0.0559029	0.331765	0.862992	0.831664	0.840035	0.969129	0.814261	0.694551	0.341211	14.4288	1.56	4.32	0.991111	1.40889	0.222997	0.508146	0.42029	0.0126774	0.247977	0.118043	0.140452
'14-057'	30	'VAF'	5.3	3.85	1000	1400	60	1.79765	0.562952	0.175704	0.0594747	0.821924	0.808894	0.840078	0.71241	0.88696	0.710327	0.783546	11.4436	2.24	1.24	1.00444	0.662222	0.380822	0.303738	0.352332	0.0154215	0.186958
'14-057'	31	'PAF'	6.25	3.35	22000	31100	50	0.855588	1.09731	0.0214446	0.0454824	0.951097	0.920401	0.940083		0.933744	0.518361	0.0668517	17.1001	2.56	2.52	1.35556	1.39111	0.307605	0.288636	0.298126	0.0258294	0.118514	0.120644	0.21867
'14-057'	32	'PAF'	6.2	3.6	15600	22000	50	0.341617	0.381395	0.027704	0.0980371					0.706378	0.645229	0.449179	7.112	1.16	1.28	0.711111	0.662222				0.0660076	0.1308
'14-057'	33	'VAF'	5.1	3.95	6500	9300	40	1.24504	0.495839	0.21365	0.0119858	0.707067	0.952796	0.872033	0.848809	0.885463	0.696215	0.966445	7.85692	1.68	0.76	0.848889	0.626667	0.328647	0.0961538	0.246311	0.0112883	0.25	0.0841898	0.114441
'14-057'	34	'PAF'	6.2	3.85	5500	7800	60	0.453026	0.219388	0.0959836	0.0776434	0.650339		0.56297		0.483209	0.695437	0.401637	5.31321	0.88	0.52	0.484444	0.835556	0.289902		0.0294118	0.0542197	0.141033	0.154006	0.18309
'14-057'	35	'PAF'	6	3.95	1000	1400	70	2.10296	0.612822	0.144403	0.114715	0.871491	0.684647	0.841456	0.600226	0.901341	0.720006	0.683354	5.43033	2.96	1.16	0.573333	0.937778	0.675472	0.105932	0.463299	0.0167563	0.219142	0.0420963	0.140907
'14-057'	36	'VAF'	5.55	4	1000	1400	70	0.703295	0.121763	0.112569	0.105376	0.72405		0.597777	0.293607	0.872597	0.98779	0.798626	5.29177	1.24	0.36	0.466667	0.746667	0.453125		0.137441	0.0178097	0.17596	0.0137186	0.195151
'14-057'	37	'A1'	4.75	3.2	7800	11000	40	2.19351	3.05149	0.685815	1.9396	0.523629	0.222775	0.332869	0.355005	0.307774	0.562845	0.804317	0.442289	2.24	3.2	0.831111	2.01333	0.458755	0.227621	0.313305	0.005	0.25	0.00666021	0.0928544
'14-057'	38	'PAF'	5.95	2.6	31100	44000	60	0.720063	1.83794	0.0299087	0.329148	0.92024	0.69623	0.805313	1	0.76004	0.671454	0.717324	12.6551	1.88	2.72	0.977778	1.16444	0.315708	0.400458	0.364535	0.0138462	0.242177
'14-057'	39	'VAF'	4.85	3.9	31100	44000	30	0.766432	0.637553	0.0140469	0.117567	0.964004	0.688613	0.886186		0.866107	0.710917	0.910372	9.61479	2.2	1.36	0.888889	1.23556	0.42446	0.0479452	0.252541	0.0315491	0.167892
'14-057'	40	'A1'	4.85	2.75	15600	22000	50	2.75038	2.3165	0.269085	0.180816	0.821766	0.855192	0.836897	0.84216	0.832588	0.733642	0.914481	11.7992	3.24	3.04	1.10222	0.942222	0.492323	0.526786	0.508809	0.005	0.25
'14-057'	41	'VAF'	5.35	4.1	6500	9300	40	2.8032	1.53386	0.337828	0.321472	0.784894	0.653461	0.735347		0.722427	0.51384	0.677876	18.256	4.32	3.32	2.04	2.04	0.358491	0.238806	0.303754	0.0273877	0.25
'14-057'	42	'VAF'	5.8	4.1	1200	1600	60	3.31731	0.870055	0.811604	0.0333154	0.606868	0.926242	0.676124	0.52854	0.732257	0.719512	0.744195	17.8682	4.44	1.76	1.89778	1.45778	0.401122	0.0939227	0.297674	0.0104484	0.25	0.0208707	0.159733
'14-058'	1	'VAF'	5.75	4.3	3900	5500	50	3.10507	1.6645	0.475992	0.000566454	0.734162	0.99932	0.84078	0.892642	0.834785	0.932705	0.993451	17.8745	3.32	2.84	1.75556	1.32444	0.308231	0.363927	0.333333	0.0177192	0.25
'14-058'	2	'SRAF'	5.9	4.5	9300	13100	30	0.350893	0.107276	0.000257634	0	0.998533		1	1		1	1	10.7138	0.48	0.44	0.52	0.488889	-0.04		-0.0460829	0.075182	0.25
'14-058'	3	'VAF'	5.9	4.15	1900	2800	40	3.05257	2.27751	0.425935	0	0.755105	1	0.902431	1	0.897162	0.867465	0.857214	18.0326	4.08	3.48	1.8	1.23556	0.387755	0.475966	0.427013	0.0227832	0.25	0.0858365	0.133134
'14-058'	5	'VAF'	5.7	4.05	1900	2800	30	2.44846	3.29507	0.896476	0.428222	0.463979	0.769977	0.626832		0.627323	0.663802	0.714435	2.74498	2.84	3.36	1.17333	0.737778	0.415282	0.639913	0.528767	0.0244779	0.220116	0.0297701	0.182031
'14-058'	7	'VAF'	5.85	3.9	1400	1900	50	6.02981	1.90071	4.72423	0.972478	0.121404	0.323067	0.163601	0.209944	0.15253	0.131774	0.492115	6.78348	7.16	2.4	4.98667	1.63111	0.178924	0.190739	0.181868	0.0135549	0.224242	0.00983886	0.197181
'14-058'	8	'VAF'	5.5	4.4	7800	11000	30	4.38514	1.63859	0.535082	0.385281	0.782497	0.619263	0.734383	0.809317	0.726301	0.70477	0.814984	6.24142	5.6	2.04	1.07556	1.10222	0.677763	0.298444	0.55636	0.0177272	0.24592	0.0297065	0.24599
'14-058'	9	'VAF'	5.55	3.85	1900	2800	40	3.79439	4.9429	0.801698	0.746474	0.651139	0.73759	0.701845	0.591221	0.735691	0.879766	0.969839	22.6076	4.76	6.28	2.24444	2.25333	0.359137	0.471875	0.421053	0.0111182	0.242128	0.0214166	0.0395117
'14-058'	10	'SRAF'	5.9	4.75	6500	9300	40	0.501657	0.767665	0.17989	0.000469481		0.998778	0.819964		0.829764	0.996869	0.959745	22.5743	2	2.2	2.03556	1.46222		0.201456	0.091224	0.0539074	0.25
'14-058'	11	'VAF'	5.35	3.75	1600	2300	50	1.17099	0.338763	0.365431	0.229602	0.524309	0.192062	0.422415		0.427503	0.538676	0.778261	12.6157	2.04	1.12	1.09333	1.23556	0.302128	-0.0490566	0.151417	0.0415482	0.180786	0.0387706	0.0722695
'14-058'	12	'VAF'	5.35	4.05	4600	6500	50	3.08893	2.33053	0.234537	0.262451	0.85886	0.797568	0.836711	0.78644	0.853608	0.805837	0.871994	4.3455	3.24	2.92	0.662222	0.644444	0.660592	0.638404	0.65	0.0112589	0.235916
'14-058'	13	'SRAF'	5.65	4.75	15600	22000	30	1.6822	4.88634	0.378823	0.782192	0.632394	0.724023	0.701962		0.697016	0.508631	0.583081	20.2706	2.44	5.2	1.36444	1.70667	0.28271	0.505792	0.426556	0.025647	0.25	0.04349	0.163138
'14-058'	14	'VAF'	5.3	4.3	9300	13100	20	7.0406	3.91507	2.30369	0.32934	0.50693	0.844812	0.613142	0.72048	0.597868	0.606397	0.702238	13.1876	7.64	5.12	3.41778	1.35111	0.381833	0.582418	0.455882	0.0151146	0.25	0.0260878	0.173514
'14-058'	15	'SRAF'	6.15	4.8	1900	2800	50	0.583323	0.460254	0.233662	0.0559285	0.427988	0.7833	0.564178		0.589283	0.706886	0.507837	10.1358	0.84	0.6	0.8	0.515556	0.0243902	0.0756972	0.0451613	0.0432707	0.25
'14-058'	16	'VAF'	5.15	3.9	5500	7800	40	3.94605	2.721	0.722778	0.58939	0.690382	0.643915	0.671056	0.62411	0.696909	0.711174	0.866491	10.412	5	4.04	1.84	1.68889	0.461988	0.410396	0.438472	0.0102508	0.25	0.0184948	0.25
'14-058'	17	'VAF'	6.15	4.35	1400	1900	50	1.4331	0.107846	0.0239663	0.0390179	0.967103		0.927356	0.832328	0.982469	1	0.945957	19.4331	2.8	1.28	1.50667	1.48444	0.30031		0.153991	0.0594986	0.25
'14-058'	18	'VAF'	5.15	4.1	9300	13100	30	3.0639	2.92783	0.275349	0.236482	0.835084	0.850532	0.849103	0.754642	0.876516	1	0.912566	50.0495	7.12	6.88	3.72	3.63556	0.313653	0.308538	0.311134	0.0127077	0.215793
'14-058'	19	'SRAF'	5.45	4.65	18500	26200	30	1.07907	0.83318	0.0621682	0.052698	0.891052	0.881027	0.912845		0.898426	0.825196	0.91802	21.6363	2.68	1.56	1.19111	2.05333	0.384615	-0.136531	0.133017	0.0557894	0.25
'14-058'	20	'SRAF'	6	4.95	1600	2300	30	0.55217	0.562006	0.0217989	0.0418579	0.924042	0.861366	0.898849		0.889666	0.814846	0.806667	6.03692	0.88	0.84	0.417778	0.511111	0.356164	0.243421	0.298658	0.0579394	0.25
'14-058'	21	'SRAF'	5.25	4.55	13100	18500	40	0.153794	0.217079	0.00606666	0	0.924101	1	0.997289	0.983842	1	0.977302	0.872618	2.65408	0.16	0.28	0.137778	0.12	0.0746269	0.4	0.261146	0.0323333	0.25
'14-058'	22	'VAF'	4.95	4.05	11000	15600	30	4.54884	2.66827	2.68056	0.438252	0.258429	0.71785	0.398481	0.3709	0.41821	0.734456	0.873664	6.61144	4.84	2.8	3.08889	0.822222	0.220852	0.546012	0.322816	0.00587678	0.245852	0.0112789	0.0512458
'14-058'	23	'SRAF'	5.75	4.95	18500	26200	30	1.66351	3.90916	0.431131	0.836938	0.588349	0.647316	0.629407	0.678334	0.626094	0.394252	0.587456	25.5778	3.12	5.52	2.29778	2.71556	0.151764	0.340529	0.265625	0.026315	0.220598	0.0533606	0.146357
'14-058'	24	'PAF'	6.15	3.95	700	1000	70	0.485269	0.891517	0.255606	0.0521405	0.309989	0.889493	0.646969		0.647227	0.542388	0.542571	4.40685	0.68	1.44	0.542222	0.466667	0.112727	0.51049	0.355114	0.0351259	0.25	0.0861136	0.225552
'14-058'	25	'VAF'	5.05	4.35	1000	11000	20	0.00256831	1.4775	0	0.190454		0.771632	0.832804		0.830172	0.658937	0.625114	2.54572	0.12	1.52	0.382222	0.448889		0.544018	0.327338	0.030958	0.25	0.148827	0.166036
'14-058'	26	'SRAF'	5.45	4.9	26200	37000	40	1.8965	3.67455	1.01536	1.15152	0.302606	0.522791	0.439511		0.424674	0.438502	0.563733	27.1499	3.76	5.4	2.54222	3.2	0.19323	0.255814	0.229347	0.0254972	0.25	0.041178	0.233722
'14-058'	27	'SRAF'	5	4.6	18500	26200	60	0.550915	0.249342	0.501477	0.0251425	0.0469771		0.321622		0.339732	0.586222	0.447529	12.5369	1.36	1.08	1.53778	0.577778	-0.0613497		0.0712195	0.0721855	0.164941
'14-058'	28	'SRAF'	5.2	4.8	31100	44000	30	0.528202	0.276667	0.272891	0.000382951	0.318703				0.505072	0.294932	0.497356	17.8553	1.96	1.16	1.17333	1.30222	0.251064			0.0627041	0.145086	0.0807323	0.101621
'14-058'	29	'VAF'	4.95	3.8	1900	2800	30	1.70824	0.649427	0.113153	0.0598573	0.875752	0.831218	0.864844	0.981133	0.853776	0.913278	0.848243	2.34451	2	0.6	0.275556	0.231111	0.757812	0.44385	0.67382	0.0160236	0.204776	0.109191	0.127609
'14-058'	30	'SRAF'	5.2	5.05	31100	44000	40	0.127482	1.39874	0.0526178	0.025125		0.964709	0.926282	0.969024	0.919757	0.9208	0.865089	3.64947	0.2	1.56	0.311111	0.142222		0.832898	0.590361	0.0177104	0.216747
'14-058'	32	'SRAF'	5	4.95	18500	26200	50	0.646541	0.0515543	0	0.0444116						0.853824	0.860416	38.2588	2.96	2.76	3.16889	2.56444				0.0793576	0.116728
'14-058'	33	'VAF'	4.95	3.95	13100	18500	30	2.54194	4.63692	0.509537	1.10609	0.666039	0.614805	0.63312	0.910618	0.585097	0.442648	0.713595	25.8889	4.28	6.2	2.35111	3.01778	0.290885	0.345227	0.32249	0.0111031	0.228902	0.0498015	0.106541
'14-058'	34	'VAF'	4.8	4.25	15600	22000	40	1.77185	2.49854	0.435983	0.453679	0.605057	0.692652	0.668724	0.973763	0.627982	0.503905	0.465939	14.2094	2.52	4.12	1.86667	1.23556	0.148936	0.538589	0.363139	0.0191769	0.133816	0.0424284	0.106634
'14-058'	36	'SRAF'	4.8	4.5	15600	22000	40	1.37376	1.87295	0.356168	0.322734	0.588228	0.706028	0.650215		0.65767	0.307129	0.410288	11.2829	2.36	2.96	1.37333	1.29333	0.264286	0.39185	0.33222	0.032504	0.154441	0.0655745	0.179463
'14-058'	37	'A1'	5.2	3.6	1000	1400	60	3.26728	1.26214	2.42526	0.959319	0.147915	0.136316	0.144766	0.0843115	0.203305	0.332679	0.896348	8.49049	4.12	1.88	2.90222	1.73333	0.173418	0.0405904	0.128291	0.005	0.219329	0.0121503	0.10083
'14-058'	38	'A1'	4.8	3.15	1600	2300	50	1.9046	5.34577	3.14454	3.72147	-0.245574	0.179139	0.0267428	0.0309519	0.023663	0.230043	0.658102	4.785	2.2	5.44	3.47111	4.22222	-0.224138	0.126035	-0.00347826	0.005	0.25	0.00783791	0.108697
'14-058'	39	'A1'	5.7	3.55	1600	2300	50	3.79882	0.653982	0.86503	0.470971	0.629049	0.162683	0.538965	0.468416	0.562779	0.398569	0.622675	15.113	5.04	1.04	2.07111	1.39111	0.4175	-0.144424	0.274336	0.0143863	0.225914	0.0412309	0.121213
'14-058'	40	'A1'	4.35	3.25	11000	15600	40	1.45699	1.59499	0.587234	0.29096	0.42547	0.691444	0.55147	0.312185	0.598206	0.155281	0.888178	8.2306	1.88	3.24	1.72	0.973333	0.0444444	0.537975	0.31058	0.0181117	0.182496	0.0180096	0.237113
'14-058'	41	'VAF'	4.8	3.6	9300	13100	60	0.522212	0.509719	0.445184	0.29723	0.0796231	0.263324	0.17581	0.00313708	0.39579	0.522291		19.8101	2.12	1.84	1.77778	1.58667	0.0877993	0.07393	0.0813107	0.0799162	0.118474
'14-058'	42	'VAF'	4.45	4.15	22000	31100	40	4.87507	5.89263	1.55619	2.47331	0.516056	0.408719	0.456772	0.587872	0.413363	0.368471	0.811197	16.6473	6.12	7.24	2.94667	3.93333	0.35	0.295943	0.320158	0.00977434	0.25	0.0187459	0.137824
'14-058'	43	'VAF'	4.55	3.75	26200	37000	60	0.781103	0.122733	0.0931936	0	0.786815		1	1		1	0.720792	18.2037	1.88	1.28	1.31111	0.777778	0.178273		0.204064	0.00574509	0.25	0.117198	0.189888
'14-058'	44	'SRAF'	4.45	4.4	18500	26200	40	3.32447	2.63842	0.311705	0.386202	0.828553	0.744628	0.790802	0.827881	0.774415	0.525112	0.764473	18.0459	4.44	3.96	1.56	1.54667	0.48	0.438257	0.460023	0.0135083	0.239475
'14-058'	45	'A1'	4.5	3.5	22000	31100	30	0.630341	0.774872	0.227133	0.357977	0.470227	0.368006	0.408257	0.626696	0.109114	0.0815894	0.764269	5.87787	0.92	1.08	0.604444	0.631111	0.206997	0.262338	0.236264	0.0112956	0.146333	0.0672438	0.0901996
'14-058'	47	'SRAF'	4.55	4.65	9300	13100	30	6.15928	5.64372	2.42624	2.60923	0.434808	0.367685	0.40198	0.438864	0.388502	0.586864	0.763837	11.9949	6.96	6.32	3.43111	3.44	0.339607	0.295082	0.318041	0.0102375	0.25	0.0138682	0.150739
'14-058'	48	'A1'	4.25	3.65	31100	44000	40	1.66011	5.9507	1.09419	3.33556	0.20547	0.281613	0.264255	0.403887	0.223215	0.176839	0.295087	19.4401	2.84	7.2	2.40444	4.16	0.0830508	0.267606	0.209315	0.0117517	0.25	0.0163074	0.114889
'14-058'	49	'VAF'	4.2	4.25	26200	37000	50	2.3054	2.46066	0.759727	0.922455	0.504277	0.454671	0.477603	0.696584	0.340593	0.785623	0.941061	11.1504	2.88	3.04	1.24444	1.87556	0.396552	0.23689	0.309735	0.0105057	0.25	0.0295814	0.0628438
'14-058'	50	'A1'	4.6	2.95	9300	13100	30	3.95039	3.01083	2.24082	1.58488	0.276129	0.310279	0.290677	0.357164	0.238398	0.0155598	0.644452	5.80516	4.32	3.24	2.79111	2.08	0.215	0.218045	0.216303	0.005	0.25	0.0086219	0.123946
'14-058'	51	'SRAF'	4.5	5	1900	2800	50	4.64644	2.12161	1.43858	0.989304	0.527173	0.363979	0.472451	0.715574	0.448595	0.20219	0.358212	6.34601	5.28	2.8	2.04889	1.79111	0.440873	0.219748	0.355705	0.0147717	0.246332	0.0116576	0.17998
'14-058'	52	'VAF'	4.3	3.95	26200	37000	40	2.58817	6.03071	1.05897	4.20979	0.419286	0.177815	0.241234	0.288537	0.218197	0.514432	0.66866	7.97951	2.72	6.76	1.67556	4.50667	0.237614	0.2	0.210556	0.00659674	0.213999	0.0119987	0.109509
'14-058'	53	'A1'	5.05	3.45	1000	1400	60	4.36689	2.41478	3.60424	1.47464	0.0956762	0.241717	0.143566	0.076202	0.198744	0.184586	0.579814	4.59809	4.56	2.6	3.83556	1.67556	0.086289	0.216216	0.13013	0.005	0.25	0.00897731	0.105632
'14-058'	54	'A1'	5.15	3.15	1900	2800	60	2.34772	1.40499	1.67336	1.19551	0.167708	0.0805507	0.133478	0.0315539	0.304782	0.0940206	0.545776	12.5393	2.88	1.92	2.22222	1.86222	0.12892	0.0152761	0.0805403	0.006315	0.248428	0.00808539	0.102877
'14-061'	1	'SRAF'	4.35	4.55	26200	37000	60	0.531457	0.645995	0.12019	0.119808	0.63112	0.687104	0.668881	0.664508	0.669447	0.880249	0.732836	2.53494	0.68	0.68	0.373333	0.346667	0.291139	0.324675	0.307692	0.018414	0.226121
'14-061'	3	'SRAF'	3.95	4.7	22000	31100	70	0.370226	0.372292	0.0140007	0.0597028	0.927123	0.723595	0.921414	0.989132		0.786859	0.910008	8.13252	0.64	0.84	0.6	0.48	0.0322581	0.272727	0.15625	0.0125944	0.25
'14-061'	3	'SRAF'	3.95	4.7	22000	31100	70	1.34098	1.53033	0.28849	0.197227	0.64591	0.77167	0.712784	0.810811	0.632572	0.564828	0.744405	9.62155	1.96	2.08	1.25778	1.06222	0.218232	0.323904	0.27044	0.00819968	0.25	0.0506614	0.0786585
'14-061'	4	'SRAF'	3.75	4.6	26200	37000	60	0.890477	1.90123	0.515211	0.378375	0.266962	0.668034	0.498587	0.496651	0.505339	1	1	1.80205	1.2	2.08	0.684444	0.577778	0.273585	0.565217	0.444227	0.005	0.118394	0.005	0.0378745
'14-061'	5	'SRAF'	3.5	4.65	26200	37000	70	4.4534	3.2305	2.15698	0.207341	0.347396	0.879377	0.533788	0.34368	0.66436	0.976544	0.989134	2.53844	4.84	3.36	2.31111	0.462222	0.353636	0.75814	0.494532	0.00554226	0.137877	0.005	0.0533023
'14-061'	6	'SRAF'	3.3	4.8	13100	18500	50	3.58971	4.74373	1.12395	0.354537	0.52311	0.860919	0.705207	0.71753	0.700346	0.525451	0.69884	6.67179	4.12	5.12	1.48	0.862222	0.471429	0.711738	0.595549	0.0057589	0.226912	0.046717	0.106473
'14-061'	7	'SRAF'	3.1	4.95	31100	44000	50	3.26366	4.50008	0.17629	0.346861	0.897504	0.856874	0.873612	0.925039	0.860075	0.803885	0.862455	7.66805	3.88	5.08	0.964444	0.986667	0.601835	0.674725	0.642363	0.0120299	0.216705
'14-061'	8	'SRAF'	2.85	4.9	7800	11000	50	0.185823	0.657307	0.325422	0.181442	-0.273057	0.567351	0.128681	-1	0.205641	0.3805	0.438363	4.47933	0.64	0.84	0.591111	0.524444	0.0397112	0.23127	0.140411	0.0542628	0.15103	0.0511115	0.110296
'14-061'	9	'SRAF'	3	4.75	11000	15600	30	4.97787	3.87261	0.441666	1.05013	0.83701	0.573355	0.711791	0.725223	0.706677	0.754453	0.882939	4.61628	5.64	4	0.915556	1.55111	0.720678	0.441153	0.592511	0.00639448	0.191454	0.0198465	0.0568573
'14-061'	10	'AAF'	3.05	4.5	11000	15600	40	2.20025	4.1787	0.0692561	1.17824	0.938968	0.560108	0.678222	0.610121	0.72381	0.760557	0.810078	16.0047	3.16	5.04	1.00444	2.01778	0.517609	0.428212	0.461386	0.00630859	0.162148
'14-061'	11	'SRAF'	3.3	4.6	26200	37000	50	3.12155	1.85446	0.189999	0.0467824	0.885251	0.950787	0.917231	0.941637	0.908659	0.939625	0.796074	3.40879	3.6	2.08	0.422222	0.351111	0.790055	0.711152	0.760331	0.007675	0.194131
'14-061'	12	'SRAF'	3.5	4.95	7800	11000	30	6.17549	4.51717	5.79916	2.76061	0.0314272	0.241358	0.110784	0.188658	0.0793716	0.349697	0.560487	6.54773	7.4	4.8	6.35556	3.38222	0.0759289	0.173275	0.112237	0.00728987	0.200206	0.005	0.136786
'14-061'	15	'SRAF'	2.9	5.15	31100	44000	50	1.20314	1.31518	0.18614	0.0242675	0.732034	0.963765	0.88981	0.830881	0.899832	0.976312	0.792324	11.4898	2.16	2.48	1.25333	0.96	0.265625	0.44186	0.354086	0.0213187	0.196147
'14-061'	16	'AAF'	2.65	4.55	1600	2300	50	1.72886	1.44244	0.565261	0.337892	0.507209	0.620417	0.556674	0.574906	0.548158	0.532533	0.536483	0.965377	1.92	1.56	0.688889	0.511111	0.471891	0.506438	0.487179	0.00813802	0.169348	0.0146588	0.187661
'14-061'	17	'AAF'	2.4	4.5	1400	1900	40	0.294216	0.930404	0.314385	0.669219	-0.0331414	0.163279	0.0843842	0.175894	0.053933	0.0823864	0.560473	10.8677	1.2	1.2	0.822222	1.2	0.186813	0	0.0854271	0.0206979	0.0485971	0.01957	0.0385701
'14-061'	18	'SRAF'	3.15	5.2	31100	44000	50	1.0245	2.92815	0.0232974	0.168864	0.95553	0.89095	0.909265	0.978781	0.877315	0.566837	0.0563698	4.47714	1.24	3.32	0.386667	0.391111	0.52459	0.789222	0.708576	0.00730012	0.25	0.0656587	0.25
'14-061'	19	'AAF'	3.55	4.3	1400	1900	50	2.13979	2.92432	0.882524	0.67577	0.415995	0.624582	0.529424	0.563627	0.502844	0.654578	0.672993	5.0166	2.56	3.16	1.29333	1.11111	0.32872	0.479709	0.408096	0.00994746	0.25	0.0120231	0.0608694
'14-061'	20	'SRAF'	2.7	5.05	6500	9300	40	0.820607	0.599293	0.163141	0.055491	0.668328	0.830506	0.746881		0.774312	0.626254	0.734839	4.14067	0.92	1.08	0.435556	0.302222	0.357377	0.562701	0.461039	0.0377791	0.161185
'14-061'	21	'AAF'	2.65	4.8	1600	2300	40	2.79946	3.40156	0.476116	2.66954	0.709293	0.120575	0.332226	0.226822	0.379422	0.280761	0.894887	19.311	3.84	5.08	2	3.72	0.315068	0.154545	0.218579	0.0130633	0.213925	0.0136878	0.109776
'14-061'	22	'AAF'	2.85	4.35	3300	4600	70	3.69845	2.34925	2.0414	1.00828	0.288693	0.399394	0.329548	0.261595	0.379213	0.484662	0.635238	3.61097	3.88	2.52	2.21333	1.32889	0.273523	0.309469	0.287439	0.005	0.207264	0.00514642	0.130095
'14-061'	23	'AAF'	3.25	4.35	26200	37000	60	0.635911	1.97356	0.0547718	0.404902	0.841398	0.659525	0.69609	0.665448	0.759762	0.492182	0.63254	5.76405	0.84	2.44	0.364444	0.697778	0.394834	0.555241	0.510747	0.005	0.15452
'14-061'	24	'SRAF'	2.75	5.3	13100	18500	40	0.345885	0.355536	0.0270398	0		1	0.939194		0.926031	0.665027	0.40434	5.93378	0.84	0.96	0.462222	0.413333		0.398058	0.345515	0.0622355	0.15151
'14-061'	25	'AAF'	2.75	4.15	1600	2300	60	0.63202	1.28809	0.454648	0.475528	0.163226	0.460737	0.347304	0.343796	0.352887	0.62974	0.625488	0.162704	0.68	1.48	0.533333	0.555556	0.120879	0.454148	0.329685	0.00691338	0.112585	0.00658296	0.233603
'14-061'	28	'AAF'	2.4	4.75	9300	13100	50	1.08562	0.333444	0.140363	0.045631	0.771018	0.75925	0.801563	0.830495	0.77136	0.534564	0.843121	4.2813	1.16	0.36	0.444444	0.306667	0.445983	0.08	0.338552	0.005	0.244226
'14-061'	30	'AAF'	2.15	4.5	1900	2800	70	0.303121	0.388568	0.115213	0.0542979	0.449181	0.754788	0.609332	-0.0611157	0.673655	0.633314	0.810516	1.38039	0.32	0.44	0.271111	0.164444	0.0827068	0.455882	0.271375	0.0431122	0.154144	0.0918487	0.120355
'14-061'	31	'AAF'	3.25	4.15	11000	15600	40	1.41996	2.82479	0.177479	0.0255686	0.777795	0.982059	0.914391	0.925843	0.905781	0.601187	0.869795	6.84793	2.16	3.24	0.724444	0.653333	0.497689	0.664384	0.593443	0.00843997	0.167001	0.128777	0.1647
'14-061'	32	'AAF'	3.5	4.1	6500	9300	60	0.274163	0.735117	0.180065	0.394029	0.20716	0.302077	0.264115	0.499687	0.157892	0.225695		2.96164	0.52	0.88	0.293333	0.666667	0.278689	0.137931	0.186441	0.0111502	0.119931	0.0245726	0.0579475
'14-061'	33	'AAF'	2.9	4.05	9300	13100	50	4.09715	2.08189	0.881373	0.287741	0.64593	0.757143	0.681774	0.674374	0.687472	0.738725	0.974268	4.03232	4.64	2.44	1.16	0.577778	0.6	0.617084	0.605847	0.00661861	0.0957222	0.0120536	0.0489371
'14-061'	34	'AAF'	3.5	4.35	31100	44000	70	1.2486	0.822647	0.314704	0.366708	0.597386	0.383349	0.504648	0.554222	0.431758	0.561046	0.695144	3.98652	1.32	0.92	0.44	0.502222	0.5	0.29375	0.407821	0.005	0.172974
'14-061'	35	'SRAF'	3.75	4.9	13100	18500	40	3.33836	1.27977	0.433167	0.00883645	0.770297	0.986285	0.868506	0.893529	0.861317	0.865838	0.918977	18.4537	4.04	2	1.42667	1.24889	0.478049	0.23119	0.386028	0.0128383	0.25
'14-061'	36	'AAF'	2.7	3.9	5500	7800	40	1.25755	3.04044	0.176783	0.926526	0.753498	0.532879	0.591464	0.72528	0.526717	0.568536	0.895298	6.77328	1.4	3.36	0.604444	1.35556	0.396896	0.425071	0.416667	0.005	0.171267	0.0419008	0.0809593
'14-061'	37	'SRAF'	3.65	5.1	11000	15600	50	2.71393	1.05343	0.424285	0.256521	0.729601	0.60835	0.697705	0.833221	0.665562	0.778276	0.6463	7.84726	3	1.56	1.20444	0.96	0.427061	0.238095	0.356246	0.005	0.25	0.103455	0.16577
'14-061'	38	'AAF'	2.5	4.95	1900	2800	40	0.462728	0.323461	0.174753	0.0250524	0.451739		0.624185		0.634575	0.504349	0.543983	13.3134	1.16	0.96	0.928889	0.848889	0.110638		0.0877993	0.072591	0.246424
'14-061'	41	'AAF'	2.9	3.8	6500	9300	40	0.928633	0.839872	0.131726	0.517685	0.751544	0.237329	0.451055	0.51424	0.397104	-0.338733	0.0476435	2.55099	1.4	1.04	0.24	0.928889	0.707317	0.0564334	0.352217	0.0126672	0.0627938	0.0441181	0.124296
'14-061'	43	'AAF'	2.5	3.85	31100	44000	50	0.165398	0.813555	0.00364669	0.0723909		0.836579	0.887049		0.876539	0.909076	0.987816	5.39921	0.48	1.28	0.275556	0.4		0.52381	0.445255	0.028575	0.14442
'14-061'	44	'AAF'	3.15	3.9	9300	13100	60	1.5918	1.45857	0.687633	0.611508	0.396665	0.409194	0.400487	0.360474	0.493247	0.763508	0.929443	15.0083	2.68	1.88	2.02222	2.05778	0.139887	-0.0451467	0.0555556	0.00625608	0.240955	0.0108562	0.040376
'14-061'	47	'VAF'	5.05	3.7	1900	2800	40	4.2384	4.11717	2.20283	3.09576	0.316023	0.141609	0.223886	0.107737	0.288911	0.26908	0.659349	0.483189	4.24	4.32	2.33333	3.17778	0.290061	0.152341	0.216677	0.00621625	0.154852	0.00546964	0.191919
'14-061'	50	'SRAF'	4	4.95	9300	13100	50	1.60561	0.989644	0.207657	0.265604	0.770958	0.57681	0.740601	0.689028	0.827243		0.912447	6.77716	2.04	1.24	0.8	0.631111	0.43662	0.325416	0.392453	0.00522498	0.25	0.0166825	0.031948
'14-061'	51	'AAF'	2.25	3.95	6500	9300	50	0.952182	2.05767	0.310255	0.814251	0.508482	0.432957	0.455562	0.371621	0.486399	0.58981		14.626	1.52	2.84	1.15111	1.75556	0.138103	0.235977	0.2	0.0150921	0.103831
'14-061'	52	'AAF'	3.05	3.6	31100	44000	50	1.61205	2.39708	0.364818	0.865278	0.630913	0.469538	0.530417	0.507406	0.535702	0.398263		5.69866	2.28	3.2	0.951111	1.58222	0.411279	0.33829	0.36772	0.0104227	0.0925904	0.00933716	0.132911
'14-061'	53	'A1'	4.5	3.75	22000	31100	40	1.29684	1.29808	0.555694	0.0943035	0.40007	0.864544	0.599505	0.710231	0.497063	0.357495		4.87985	1.8	1.88	1.08889	0.484444	0.246154	0.590226	0.401015	0.00729227	0.0879272
'14-061'	54	'VAF'	5.25	3.85	1200	1600	50	4.34703	4.38991	3.21528	3.00944	0.149657	0.186567	0.167909	0.0553143	0.24704	0.324575	0.627317	4.92336	4.56	4.76	3.69778	3.24889	0.104413	0.188679	0.145902	0.005	0.1899	0.00670495	0.125811
'14-061'	55	'VAF'	4.9	3.8	1900	2800	40	2.75751	3.18619	1.13707	1.50312	0.416077	0.358917	0.384852	0.402224	0.377106	0.43633	0.384667	13.8222	3.48	3.44	1.71556	2.19111	0.339607	0.221784	0.278325	0.00837838	0.147342	0.0151708	0.108219
'14-061'	56	'A1'	4.55	3.4	13100	18500	30	3.90015	1.21608	1.19819	0.438424	0.529969	0.470024	0.515117	0.369918	0.550347	0.76724		14.8726	4.72	2.48	2.45333	1.22222	0.315985	0.339736	0.32407	0.0145819	0.115257	0.0229451	0.046708
'14-061'	57		2.3	5.1	31100	44000	50	1.49071	0.421083	0.0619565	0.0196815	0.920193		0.950659	0.859348	0.986007	0.893709	0.89885	15.8174	2.76	1.48	1.34222	1.16444	0.345612		0.256917	0.0155239	0.229665
'14-061'	58	'AAF'	3	4.3	11000	15600	50	0.653756	0.143214	0.150778	0.00192722	0.625178		0.774732	0.967897	0.675653		0.302234	2.27557	0.64	0.48	0.257778	0.275556	0.425743		0.354839	0.00782438	0.0852873
'14-061'	59	'AAF'	2.7	4.4	1900	2800	40	4.19897	2.04127	1.73049	0.360314	0.416308	0.699936	0.500454	0.536296	0.486915	0.648288	0.890256	7.16192	5.12	3.08	2.49333	1.07556	0.345009	0.482353	0.393505	0.00938275	0.200664	0.0154978	0.11391
'14-061'	60	'AAF'	2.7	3.65	31100	44000	50	1.71848	2.46588	0.0841187	0.665745	0.90667	0.574824	0.696103	0.66348	0.707053	0.642841	0.746389	6.73411	2.08	3	0.417778	1.05778	0.66548	0.478642	0.549831	0.0109639	0.138091	0.0490854	0.0748277
'14-068'	1	'A1'	4.45	3.25	13100	18500	40	2.47821	1.61312	2.1129	0.0435987	0.0795707	0.947367	0.319059	0.496516	0.167985	0.620996	0.999994	6.3418	2.6	1.6	2.30667	0.471111	0.0597826	0.545064	0.203822	0.005	0.25	0.0147722	0.0731673
'14-068'	2	'A1'	4.45	3.05	13100	15600	50	0.511137	1.03768	0.0303399	0.43773	0.887937	0.406633	0.548	0.625651	0.259148		0.558742	4.37506	1.04	1.28	0.351111	0.84	0.495208	0.207547	0.321519	0.00538914	0.0306557	0.0103747	0.0276206
'14-068'	3	'VAF'	4.45	3.5	15600	22000	60	0.766325	0.431415	0.034731	0.0416729	0.913287	0.823826	0.885885	0.824873	0.912641			7.77079	1.4	1	0.622222	0.653333	0.384615	0.209677	0.305925	0.0145316	0.192399
'14-068'	4	'PAF'	4.6	2.7	31100	44000	60	1.28222	1.44995	0.206924	0.00442036	0.72209	0.993921	0.896699	0.873767	0.901181	0.892492	0.693551	11.5813	2.32	2	1.10222	1.21778	0.355844	0.243094	0.301205	0.0189246	0.238354	0.134047	0.177233
'14-068'	5	'A1'	4.7	3.15	9300	13100	40	1.76284	1.90853	0.606736	1.06687	0.487894	0.282875	0.374612		0.371739	0.221793	0.634827	7.87464	2.08	2.28	1.15556	1.63556	0.285714	0.164586	0.219391	0.0271588	0.25	0.0417665	0.141007
'14-068'	6	'A1'	4.65	3.45	9300	13100	40	2.1583	1.36253	1.70506	0.640094	0.117319	0.360745	0.20042	0.513871	0.0309561	0.21752	0.773557	0.435251	2.2	1.36	1.77778	0.675556	0.106145	0.336245	0.184035	0.005	0.25	0.00790917	0.105264
'14-068'	7	'A1'	4.2	3.15	15600	22000	50	1.21716	2.03288	0.245769	0.564394	0.664003	0.565395	0.600524	0.55771	0.709439			4.8523	1.96	2.64	0.795556	1.14222	0.422581	0.396005	0.407206	0.005	0.0543759	0.00889124	0.152288
'14-068'	8	'A1'	4.65	2.95	13100	18500	50	0.987247	0.414894	0.0955688	0.0377537	0.823481	0.833187	0.82959	0.829158	0.835994	0.803142	0.98121	0.478061	1	0.4	0.16	0.08	0.724138	0.666667	0.707317	0.005	0.25
'14-068'	10	'A1'	4.2	3.35	22000	31100	40	1.13733	2.44221	0.56818	0.0935177	0.333713	0.92624	0.700132	0.618876	0.763424			8.7201	2.4	3.28	1.21333	0.773333	0.328413	0.618421	0.481739	0.0103102	0.0680908	0.0162629	0.0368896
'14-068'	11	'VAF'	4.55	3.7	11000	15600	40	1.04586	1.68883	0.347041	0.505653	0.501702	0.539159	0.524962	0.644391	0.299619	0.136901	0.941937	6.14203	1.76	2.4	0.897778	1.12444	0.324415	0.361917	0.345794	0.00618277	0.201891	0.0452394	0.103192
'14-068'	13	'VAF'	4.55	3.9	31100	44000	60	0.881963	2.28565	0.303185	0.0136133	0.488359	0.988159	0.873605	0.983522	0.852253	0.692643	0.869951	16.0795	1.2	2.68	1.06222	0.835556	0.0609037	0.524652	0.343077	0.00961566	0.25	0.0887616	0.108558
'14-068'	14	'A1'	4.35	2.7	18500	26200	50	0.494389	2.51204	0.0363235	0.258965	0.863114	0.813089	0.832109	0.860085	0.815428	0.836664		3.87118	0.88	2.68	0.346667	0.635556	0.434783	0.616622	0.567515	0.0107995	0.108031	0.0752441	0.107122
'14-068'	15	'VAF'	4.75	3.65	1900	2800	40	1.86634	1.89164	0.505296	0.300409	0.573885	0.72591	0.653969	0.539383	0.67126	0.699973	0.851675	28.5777	3.84	4.28	2.66667	2.56889	0.180328	0.249838	0.215973	0.0210227	0.196426
'14-068'	16	'A1'	4.3	2.95	22000	31100	50	3.33556	0.0546726	0.793801	0.0618013	0.615533		0.593693	0.576713	0.604335	0.610107	0.858195	7.00782	3.52	0.8	1.16444	0.653333	0.502846		0.407676	0.00568924	0.220758
'14-068'	17	'VAF'	4.85	3.95	9300	13100	40	0.455518	0.685726	0.217643	0.0537996	0.353371	0.854502	0.606617	0.593458			1	17.9874	1.08	1.36	0.937778	0.857778	0.0704846	0.226453	0.152151	0.00919479	0.25
'14-068'	18	'PAF'	4.9	2.8	22000	31100	60	0.401969	1.33282	0.144505	0.13473		0.816388	0.664931	0.647415				16.6452	1.52	2.2	1.17333	1.49333		0.191336	0.164927	0.00939782	0.0317646
'14-068'	19	'VAF'	4.7	4.1	26200	37000	50	0.776675	0.128737	0.32729	0.0429402	0.407064		0.511235	0.602159		0.748025	0.742892	16.3714	1.76	0.88	1.48	0.866667	0.0864198		0.0588235	0.0124097	0.229631
'14-068'	20	'A1'	5	3.7	1400	1900	60	0.508813	0.424798	0.250767	0.308015	0.339722	0.159363	0.244697	0.346757	0.132905	-0.298032	0.224952	3.92804	0.8	0.52	0.657778	0.751111	0.097561	-0.181818	-0.0325733	0.0118985	0.238432	0.0157769	0.157494
'14-068'	21	'A1'	4.85	3.3	2800	3900	50	4.48481	5.12326	4.74762	1.70079	-0.0284658	0.501531	0.196665	0.0825713	0.250939	0.344124	0.86046	9.30666	5.32	5.6	5.22667	2.6	0.00884956	0.365854	0.165007	0.00842198	0.221885	0.00922805	0.161176
'14-068'	22	'VAF'	4.9	4.2	11000	15600	40	3.18531	1.36189	0.967171	1.53007	0.534172	-0.0581543	0.291002	0.592696	0.194475	0.504252	0.946713	7.22563	3.64	1.64	1.43111	2.00889	0.435583	-0.101096	0.211009	0.00731671	0.184041	0.005	0.0972628
'14-068'	23	'A1'	5	3.5	1600	2300	40	5.06817	3.48635	4.27867	3.50216	0.0844674	-0.00226249	0.0473614	0.031363	0.0564838	0.282612	0.423509	4.37002	5.04	3.8	4.56444	3.73778	0.0495141	0.00825472	0.0313715	0.00625229	0.149844	0.00782385	0.119459
'14-068'	24	'VAF'	5.05	4.05	7800	11000	30	1.34359	1.21829	0.404782	0.238811	0.536963	0.672211	0.600991	0.470071	0.983928	0.98674	1	19.5008	2.92	2.68	1.92	1.68	0.206612	0.229358	0.217391	0.00532129	0.25	0.00937503	0.0287278
'14-068'	25	'VAF'	4.7	4.35	22000	31100	30	2.59832	3.28333	1.22911	0.715432	0.357736	0.642173	0.503067	0.674628	0.420811	0.426932	0.647976	16.7256	3.2	4.36	2.07556	1.69333	0.213142	0.440529	0.334641	0.00864714	0.227714	0.0238421	0.0967807
'14-068'	26	'VAF'	4.75	3.8	13100	18500	20	0.735208	1.17988	0.307098	0.48997	0.410734	0.413156	0.632474	0.329608	0.958564	0.775962		24.2413	2.2	2.84	1.92	2.16444	0.0679612	0.134991	0.104725	0.0153719	0.226458
'14-068'	27	'PAF'	4.45	2.5	26200	37000	20	1.65695	3.07011	0.318076	1.14253	0.677901	0.457572	0.52951		0.526979	0.32194	0.342575	5.72626	2.24	3.48	0.697778	1.65333	0.524962	0.355844	0.417401	0.0235304	0.120627	0.045252	0.126575
'14-068'	28	'VAF'	4.9	4.45	18500	26200	30	2.4139	2.78917	0.842254	0.510304	0.48267	0.690676	0.589842	0.800575	0.549803	0.6934	0.840513	8.29483	2.72	2.84	1.24	1.04444	0.373737	0.462243	0.417564	0.012991	0.25	0.0234859	0.104971
'14-068'	29	'VAF'	5.2	3.9	5500	7800	50	0.663498	0.158229	0.347854	0.11564	0.312101		0.330909	0.384785				12.7222	1.8	0.44	1.36	0.884444	0.139241		-0.00099108	0.00942383	0.0287654
'14-068'	30	'VAF'	4.5	4.15	31100	44000	40	3.1408	1.57955	1.34054	0.0610437	0.401723	0.925584	0.563073	0.799661	0.515437	0.621226	0.837563	12.3124	3.64	2.48	2.15556	0.88	0.256135	0.47619	0.336893	0.00929982	0.202031	0.0401548	0.100325
'14-068'	31	'VAF'	5.25	4.15	6500	9300	40	4.03925	3.58811	2.92562	2.45161	0.159893	0.188172	0.173025	0.136264	0.202672	0.569306	0.962591	11.6553	4.6	4	3.68444	3.43556	0.110515	0.0759115	0.0941476	0.005	0.25	0.00755102	0.100835
'14-068'	32	'A1'	5.2	3.65	1200	1600	40	3.61677	3.34947	1.27498	1.36295	0.478723	0.42155	0.45069	0.445894	0.452195	0.647412	0.729832	10.805	4.24	3.56	2.12889	2.12	0.331472	0.253521	0.294725	0.005	0.25	0.0112324	0.0643578
'14-068'	33	'VAF'	5.1	4.3	9300	13100	30	2.29295	3.6314	0.0412732	2.25587	0.964636	0.233644	0.453165	0.436739	0.458564	0.490737	0.841962	12.2607	2.88	4.56	0.964444	3.03111	0.498266	0.201405	0.301205	0.0122633	0.224999	0.0193812	0.0952079
'14-068'	34	'A1'	5.05	3.05	11000	15600	30	1.52905	1.46727	0.213754	0.218044	0.754701	0.741242	0.748227	0.820661	0.725085	0.457419	0.339815	5.54878	1.88	1.64	0.6	0.613333	0.516129	0.455621	0.487324	0.0120881	0.128427
'14-068'	35	'VAF'	5.35	4.35	7800	11000	20	4.74549	4.45987	2.09999	0.705206	0.386459	0.726933	0.533362	0.551708	0.527617	0.615949	0.839139	13.8869	5.52	4.84	3.03111	1.72444	0.29106	0.474611	0.370773	0.011949	0.25	0.0175413	0.0630504
'14-068'	36	'A1'	5.2	3.25	1600	2300	40	2.65494	3.75113	0.508235	1.72259	0.678656	0.370597	0.484189	0.384964	0.526554	0.542917	0.74759	4.96531	2.76	3.96	1.19556	2.35111	0.395506	0.25493	0.309091	0.00722483	0.25	0.005	0.130216
'14-068'	37	'VAF'	5.15	4.55	13100	18500	30	4.28836	2.80125	0.842236	0.144371	0.671681	0.901976	0.755841	0.658816	0.785151	0.685228	0.799028	11.6079	5.36	3.64	1.82222	1.49778	0.492574	0.416955	0.461039	0.0128018	0.25	0.0199541	0.217705
'14-068'	38	'A1'	4.1	2.8	15600	22000	60	0.950751	0.327524	0.413832	0.180798	0.393468	0.288646	0.352693	0.217621				11.1309	1.64	1.04	1.27111	0.831111	0.126718	0.111639	0.120818	0.0104496	0.0369248
'14-068'	39	'VAF'	5.45	4.6	11000	15600	20	2.11395	1.54385	1.16638	0.046428	0.288865	0.94161	0.527699	0.796937	0.475293	0.409676	0.639436	19.083	3.52	3.12	3.01778	1.53333	0.0768185	0.340974	0.186656	0.0191042	0.25	0.0289966	0.105774
'14-068'	40	'A1'	5.5	3.65	1200	1600	60	4.13511	1.07726	1.99014	1.00534	0.350186	0.0345314	0.253692	0.234195	0.265262	0.510583	0.720013	19.2175	5.28	2.64	3.52	2.22222	0.2	0.0859232	0.159401	0.0128894	0.25	0.0142774	0.106545
'14-068'	41	'VAF'	5.5	4.2	5500	7800	40	2.45136	2.02161	1.10364	0.385484	0.379107	0.679709	0.534186	0.531487	0.536779		1	20.5095	4.44	4.08	2.75111	1.80444	0.234858	0.386707	0.303195	0.0103549	0.170761	0.017789	0.0430757
'14-068'	42	'SRAF'	5.3	4.8	26200	37000	40	1.15736	1.08781	1.27167	0.0471027	-0.0470585	0.916993	0.307704		0.289318	0.517065	0.688712	34.3771	3.4	3.4	3.96444	2.43556	-0.0766445	0.16527	0.030303	0.0316588	0.206306
'14-068'	43	'VAF'	5.6	3.9	1200	1600	40	3.77716	0.942404	3.60563	0.47998	0.0232343	0.325105	0.0703988	0.280474	0.00715732	0.198708	0.238755	0.855503	3.88	1	3.58667	0.546667	0.0392857	0.293103	0.0828402	0.0127687	0.123639	0.0130754	0.122739
'14-068'	44	'SRAF'	5.05	4.75	13100	18500	30	1.01093	0.961658	0.185777	0.109887	0.689518	0.794901	0.765237	0.601327	0.825682		1	14.754	2.36	2.4	1.39556	1.29778	0.256805	0.298077	0.277281	0.016783	0.154885
'14-068'	45	'A1'	4	3	11000	15600	50	0.438721	0.617913	0.215824	0.523998	0.340537	0.0822441	0.152556	0.283512	-0.147706	-0.46244		4.65909	0.72	0.8	0.462222	0.795556	0.218045	0.00278552	0.0944	0.0116574	0.0383349	0.0172839	0.0346019
'14-068'	46	'VAF'	5.6	4.4	4600	6500	30	3.66034	3.38327	2.00476	0.461316	0.292243	0.760018	0.477182	0.664864	0.450911	0.431238	0.759432	10.4371	4.84	4	2.68	1.45333	0.287234	0.466993	0.362795	0.0163852	0.161244	0.025238	0.11713
'14-068'	47	'A1'	3.95	3.25	26200	37000	50	2.81808	2.95367	0.587686	0.324955	0.654887	0.801774	0.727185	0.709725	0.744657	0.666783	0.785271	10.7782	3.2	3.2	1.14222	0.817778	0.4739	0.59292	0.5311	0.00647009	0.25
'14-068'	48	'VAF'	5.75	4.15	1900	2800	40	3.2294	2.58715	1.56003	0.808714	0.348554	0.523706	0.421142	0.387565	0.435898	0.457484	0.728265	9.28743	3.6	3.24	2.07556	1.39556	0.268598	0.397891	0.326724	0.0100825	0.204967	0.0163681	0.0455597
'14-068'	49	'A1'	4.85	3.5	1900	2800	40	5.65359	6.03448	5.49001	4.20836	0.0146785	0.178282	0.0930338	0.0504517	0.111204	0.133576	0.351633	10.3799	6.32	6.68	6.15111	4.95556	0.0135424	0.148205	0.0785398	0.00630616	0.121278	0.00783517	0.113292
'14-068'	50	'A1'	4.55	3.15	11000	15600	40	2.71499	1.44753	1.58244	1.11422	0.26354	0.130109	0.206777	0.12643	0.510696	0.987832		10.3004	3.56	2.48	2.87111	1.94667	0.107118	0.120482	0.112567	0.005	0.0957937	0.005	0.0348508
'14-068'	52	'A1'	5.4	3.45	1200	1600	50	1.93835	3.34372	0.966261	1.72148	0.334671	0.320271	0.327461	0.303345	0.339794	0.433061	0.726139	8.13321	2.32	3.8	1.52	2.08444	0.208333	0.291541	0.258684	0.00819009	0.25	0.0137151	0.119733
'14-072'	1	'A1'	4.45	3.35	13100	18500	30	1.64949	1.93607	0.330404	0.421156	0.666241	0.642667	0.653403	0.780574	0.578469		0.919589	4.72235	2.08	2.2	0.591111	0.688889	0.557404	0.523077	0.539568	0.00973744	0.184183	0.0206186	0.0419945
'14-072'	2	'A1'	5.16866	3.62425	1100	1600	50	1.79738	2.03447	0.877703	0.654601	0.343793	0.51314	0.42845	0.585618	0.346774	0.450864	0.820448	3.20311	2.08	2.32	1.14667	1.07556	0.289256	0.366492	0.328859	0.0126648	0.19755	0.0172481	0.103257
'14-072'	4	'VAF'	4.31903	4.18974	31100	44000	50	3.25728	3.50586	2.07591	0.883134	0.221512	0.597568	0.391068	0.754447	0.303151	0.185497	0.679292	6.18679	3.76	3.68	2.36	1.33333	0.228758	0.468085	0.336527	0.0112875	0.229723	0.0238265	0.151427
'14-072'	5	'VAF'	4.43259	4.72736	22000	31100	50	1.61153	0.0592761	0	0	1		1		1			2.64695	2.08	0.56	0.284444	0.253333	0.759398		0.661538	0.0255363	0.0707011	0.209732	0.25
'14-072'	6	'SRAF'	4.78694	5.25802	1900	2800	40	3.67231	4.33824	0.848524	1.32434	0.624616	0.53225	0.573308	0.543695	0.579599	0.589735	0.758001	4.15879	3.76	4.48	1.16	1.65333	0.528455	0.46087	0.490953	0.0120504	0.25	0.020489	0.140332
'14-072'	7	'SRAF'	4.42015	5.71119	11000	15600	50	1.01372	1.74085	0.115258	0.0348032	0.795818	0.960799	0.904473		0.898834	0.616717	0.741252	15.4585	2.04	2.52	1.04889	0.897778	0.320863	0.474642	0.401639	0.026176	0.25
'14-072'	8	'SRAF'	4.96256	5.64633	1400	1900	50	1.03772	0.524353	0.146241	3.58433e-05	0.752963	0.999863	0.86895		0.86895	0.933636	0.897499	2.27568	1.28	0.8	0.462222	0.217778	0.469388	0.572052	0.507246	0.047282	0.224819	0.0940633	0.204267
'14-072'	10	'SRAF'	4.96505	5.44956	1600	2300	50	0.978675	0.390655	0.209608	0.140428	0.647209	0.471163	0.593285		0.572312	0.516602	0.347505	6.15973	1.52	0.76	0.742222	0.564444	0.343811	0.147651	0.271375	0.0382905	0.197347	0.0547719	0.115949
'14-072'	11	'SRAF'	4.72923	5.063	9300	13100	20	5.22897	3.39892	1.01354	0.0642856	0.675278	0.962875	0.779458	0.773751	0.780854	0.846716	0.94156	10.178	5.6	5.08	1.84	1.02222	0.505376	0.664967	0.577289	0.0124771	0.193631	0.218687	0.239714
'14-072'	12	'VAF'	4.67152	4.86797	9300	13100	40	2.96391	2.04738	0.384374	0.0641899	0.770406	0.939202	0.845653	0.749482	0.8951	0.955126	0.959413	2.60181	3.32	2.4	0.577778	0.342222	0.703535	0.750405	0.722892	0.0101063	0.18796
'14-072'	13	'VAF'	4.67525	4.57282	15600	22000	30	4.47347	3.83598	0.558564	0.0664088	0.777997	0.965965	0.883595	0.843497	0.898907	1	1	17.2458	5.52	4.4	1.44	1.42667	0.586207	0.510297	0.551616	0.0080882	0.25
'14-072'	14	'SRAF'	4.72363	5.50572	1200	1600	50	2.04315	1.37443	1.08524	0.915104	0.306198	0.200621	0.25857	0.51421	0.212748	0.57934	0.628368	11.4787	3.48	2.24	2.05333	1.82222	0.257831	0.102845	0.192219	0.019745	0.19395	0.0271117	0.227919
'14-072'	15	'VAF'	4.97189	4.90846	9300	13100	20	4.37712	3.48238	1.11297	1.05869	0.594552	0.533727	0.567213	0.477716	0.598815	0.752945	0.80794	1.64225	4.52	3.64	1.24	1.25778	0.569444	0.486388	0.531276	0.0112098	0.244972	0.0154076	0.131591
'14-072'	16	'SRAF'	4.42886	5.02251	1900	2800	40	1.17025	1.81174	0.721684	0.69168	0.237092	0.447412	0.349329	0.586407	0.306543	0.647866	0.598968	2.9363	1.52	2.28	0.964444	0.902222	0.223614	0.432961	0.341176	0.0174664	0.131766	0.0207736	0.22647
'14-072'	17	'SRAF'	5.08794	5.24932	6500	9300	40	0.790775	1.82126	0.191065	0.192157	0.610802	0.809124	0.758783	0.767395	0.756216		0.359715	4.57346	1.08	2.12	0.4	0.475556	0.459459	0.633562	0.570338	0.017668	0.144173
'14-072'	19	'SRAF'	4.31032	4.87842	2300	3300	50	0.626706	0.549409	1.53965	0.158904	-0.421419	0.551317	-0.17963	0.0347539	-0.310006	0.271958	0.664243	5.24384	1.24	0.8	2.03111	0.533333	-0.241848	0.2	-0.1139	0.0143401	0.117255	0.0112414	0.106933
'14-072'	20	'VAF'	4.91418	4.71343	9300	13100	30	3.22542	4.55296	0.348218	2.30233	0.805119	0.328304	0.491703	0.599625	0.451479	0.416001	0.622471	8.77336	3.6	5.48	1.35556	3.04	0.452915	0.286385	0.347625	0.00904566	0.25	0.0130143	0.207789
'14-072'	21	'SRAF'	4.54677	5.2158	2300	3300	50	3.08641	3.66262	2.58811	1.95557	0.0878145	0.303842	0.19495	0.179661	0.20069	0.479504	0.621334	11.9121	4.28	4.08	3.24889	2.78667	0.136954	0.18835	0.16147	0.0123909	0.195889	0.0144368	0.107304
'14-072'	22	'SRAF'	5.20149	5.78694	800	1200	60	0.0493549	0.919043	0.0146543	0.043698		0.909222	0.921497		0.915164	0.728185	0.558562	11.8193	0.52	1.68	0.693333	0.795556		0.357271	0.192771	0.0668879	0.208837	0.118761	0.180321
'14-072'	23	'SRAF'	4.1806	5.61978	9300	13100	30	1.04398	1.65661	0.0736065	0.238119	0.868276	0.748652	0.799735	0.444868	0.877446	0.926843	0.811695	14.7069	2.28	2.64	1.14667	1.18222	0.330739	0.381395	0.357449	0.0195691	0.187869
'14-072'	25	'SRAF'	5.15	5.1	9300	13100	40	1.27193	0.61297	0.146253	0.00775645	0.793745	0.975008	0.867216	0.942086	0.838396		0.925352	4.7266	1.6	0.84	0.475556	0.333333	0.541756	0.431818	0.502052	0.0151735	0.193299
'14-072'	26	'VAF'	4.4357	4.48141	26200	37000	50	1.39911	0.583329	0.0416273	0.0295917	0.942214	0.90344	0.934689	0.914921	0.967668	1	0.991372	6.98249	1.92	1.16	0.711111	0.586667	0.459459	0.328244	0.407107	0.00878553	0.25
'14-072'	28	'SRAF'	5.27413	4.80137	13100	18500	60	0.129289	0.274436	0.0301604	0.0231042		0.844698	0.808652		0.794365	0.963992	0.624735	3.49609	0.28	0.48	0.204444	0.208889		0.393548	0.295455	0.113195	0.243659
'14-072'	29	'AAF'	3.65	4.75	15600	22000	70	0.176659	0.455431	0.190909	0.0774144	-0.0387667	0.70943	0.312548	0.34662	0.274751	0.597925		3.05553	0.32	0.56	0.546667	0.448889	-0.261538	0.110132	-0.0616114	0.0149804	0.0373855	0.048261	0.100043
'14-072'	30	'VAF'	4.19303	4.63595	22000	31100	60	0.52699	0.993055	0.309922	0.00828096	0.259368	0.98346	0.698948	0.861613	0.590361	0.685438		2.08463	0.8	1.6	0.728889	0.222222	0.0465116	0.756098	0.432361	0.0132239	0.0889675	0.0189467	0.23849
'14-072'	31	'SRAF'	5.15622	4.60808	18500	26200	50	0.424622	0.00253993	0.0886653	0.0060753	0.65452		0.606311		0.614627	0.543437	0.764635	0.786442	0.6	0.04	0.257778	0.12	0.398964		0.257642	0.0528673	0.206248	0.030225	0.160227
'14-072'	32	'VAF'	4.85771	4.42002	15600	22000	40	0.94464	1.02814	0.323239	0.152118	0.49011	0.742229	0.611891	0.645181	0.501047	0.550074	0.883894	0.568896	0.96	1.04	0.488889	0.173333	0.325153	0.714286	0.502504	0.005	0.25	0.0124453	0.0390081
'14-072'	33	'VAF'	5.04453	3.92289	1600	2300	60	0.360707	0.96677	0.21683	0.507629	0.249122	0.311409	0.269113		0.281242	0.138273	0.258309	22.5586	1.76	2.4	1.69333	1.93778	0.019305	0.106557	0.0678836	0.0320333	0.122738
'14-072'	34	'A1'	4.74975	3.43968	9300	13100	50	1.17232	0.904973	0.806154	0.329796	0.185073	0.465817	0.28941	0.536046	-0.144227	-0.711216	0.289822	4.97886	1.28	1.12	1.07556	0.702222	0.0867925	0.229268	0.148936	0.005	0.174559	0.0135894	0.03991
'14-083'	1	'VAF'	4.37645	4.4	31100	44000	50	3.4701	2.16752	1.94638	0.487422	0.281311	0.632819	0.396896	0.518524	0.341438	0.699174	0.803411	5.4155	3.76	2.4	2.33778	1.00444	0.233236	0.409922	0.296539	0.00903513	0.22253	0.0155491	0.0602259
'14-083'	2	'VAF'	4.57879	4.35	18500	26200	40	1.46843	2.24128	0.0944666	1.25696	0.879114	0.281374	0.468845	0.466159	0.469649	0.466743	0.70167	5.2008	1.84	3	0.515556	1.65778	0.562264	0.288168	0.380228	0.0140167	0.174687	0.0196869	0.075475
'14-083'	3	'VAF'	4.88415	4.35	18500	26200	30	1.21839	4.0206	0.0300917	1.17845	0.951795	0.546666	0.635798	0.682434	0.62292	0.869864	0.833922	3.58368	1.56	4.4	0.431111	1.50222	0.566964	0.490964	0.510135	0.00909746	0.174734	0.0176513	0.176671
'14-083'	4	'VAF'	5.18951	4.35	13100	18500	30	2.96489	2.2125	0.707527	0.0410708	0.61468	0.963551	0.767147	0.831509	0.75202	0.769119	0.660242	13.6368	4.12	3	1.48444	0.982222	0.470262	0.506696	0.485396	0.0141596	0.218664
'14-083'	5	'VAF'	5.39554	4.45	11000	15600	30	1.42871	1.09825	0.214508	0.0736638	0.738917	0.874285	0.797182		0.798054	0.682405	0.731588	7.09687	2.04	1.56	0.662222	0.702222	0.509868	0.379175	0.450313	0.0212165	0.202708
'14-083'	6	'VAF'	5.65	4.45	7800	11000	30	1.09799	1.05546	0.321593	0.0250003	0.546918	0.953723	0.80229	0.711058	0.818779	0.501325	0.721954	15.3094	2.32	1.92	1.31556	1.13333	0.276284	0.257642	0.267774	0.0247148	0.239917
'14-083'	8		6.1577	4.4	2800	3900	50	0.505511	0.0707809	0.00932927	0.0338079								33.1294	2.52	1.24	1.61778	1.74222
'14-083'	12	'SRAF'	5.60402	4.65	22000	31100	30	0.305184	0.25628	0	0.0755627					0.872427	0.603014		8.12881	0.76	0.92	0.564444	0.591111				0.0647803	0.101748
'14-083'	13	'SRAF'	5.29866	4.65	31100	44000	40	0.272614	0.31586	0	0			1		1	1	0.957722	5.86182	0.84	0.8	0.462222	0.484444			0.268041	0.0719166	0.123879	0.112645	0.134808
'14-083'	14	'SRAF'	5.04297	4.6	22000	31100	30	3.46119	2.05045	0.174539	0.0253841	0.903987	0.975543	0.93151	0.985287	0.926154	0.946493	0.930985	15.1578	4.16	2.72	1.23556	1.04	0.54201	0.446809	0.502913	0.0183121	0.25
'14-083'	15	'SRAF'	4.7885	4.6	18500	26200	40	3.32455	2.83809	0.79226	1.05091	0.61511	0.459547	0.539626	0.563615	0.531483	0.836472	0.859596	8.91215	3.8	3.68	1.49333	1.78667	0.435768	0.346341	0.390335	0.00999863	0.234484	0.01914	0.180658
'14-083'	16	'SRAF'	4.53527	4.65	15600	22000	30	2.13799	2.28985	0.32039	0.132837	0.739349	0.890339	0.8155	0.83167	0.805861	0.968611	0.944895	11.0715	2.76	2.72	1.03111	0.724444	0.456038	0.579355	0.514742	0.00918786	0.209616
'14-083'	18	'AAF'	3.67009	4.65	15600	22000	50	2.00045	3.5647	0.126388	0.284084	0.881149	0.852377	0.876463	0.799937	0.96029	1	1	11.2917	2.16	3.96	0.831111	0.697778	0.444279	0.700382	0.600232	0.005	0.175765
'14-083'	19	'AAF'	3.41562	4.65	13100	18500	50	2.30992	0.852331	0.910194	0.207888	0.434682	0.60784	0.469535	0.356552	0.791436		0.736108	6.0532	3.04	1.04	1.2	0.697778	0.433962	0.196931	0.365056	0.00554778	0.189364	0.00794037	0.0363694
'14-083'	20	'AAF'	3.21205	4.65	11000	15600	50	1.92053	0.861429	1.23077	0.0396333	0.218883	0.91203	0.380145	0.347118	0.46972	1	0.815327	4.77425	2.36	1	1.56444	0.231111	0.202718	0.624549	0.303448	0.005	0.160021	0.00762802	0.037973
'14-083'	21	'AAF'	2.95759	4.65	6500	9300	50	1.83775	1.22805	0.817277	1.26865	0.384356	-0.0162631	0.173667	0.232612	-0.111458	1	0.985053	12.3954	2.48	1.68	1.20889	1.75111	0.344578	-0.0207254	0.168539	0.005	0.147934	0.00931366	0.0359115
'14-083'	22	'AAF'	2.70312	4.65	1900	2800	40	2.68221	3.67659	1.1688	0.797035	0.392991	0.643674	0.528178	0.570867	0.519393	0.590643	0.579875	8.756	3.28	4.24	1.62222	1.28	0.338169	0.536232	0.44307	0.0135081	0.147462	0.0216313	0.071127
'14-083'	23	'AAF'	2.44866	4.65	1400	1900	50	2.34024	1.40595	1.38521	1.13929	0.256355	0.104766	0.194996	0.29461	0.144966	0.313098	0.315127	5.13985	2.52	1.68	1.65333	1.40889	0.207668	0.0877698	0.156671	0.0105215	0.181414	0.0175552	0.0646927
'14-083'	24	'AAF'	2.14208	4.6	1200	1600	50	0.0880179	0.169864	0.0427002	0.0949391		0.282945	0.322134		0.357078	0.714037		3.7351	0.4	0.44	0.266667	0.36		0.1	0.145455	0.0716139	0.105984
'14-083'	26	'AAF'	2.8	4.45	6500	9300	70	0.292925	0	0.0737921	0.127652				-0.101363				26.4278	1.4	0.32	0.733333	0.924444
'14-083'	27	'AAF'	3.05446	4.45	7800	11000	60	1.3631	0.749497	0.711792	0.226312	0.313898	0.536156	0.366457	0.350625			-0.652704	10.6488	2.04	1.16	1.04889	0.546667	0.320863	0.359375	0.334569	0.005	0.0317533	0.00632309	0.0278956
'14-083'	28	'AAF'	3.30893	4.45	11000	15600	50	1.27205	0.919139	0.331265	0.173918	0.586774	0.681777	0.653615	0.625689			-0.784155	19.4383	1.88	1.88	1.22667	0.755556	0.2103	0.426644	0.309598	0.00561007	0.0351227	0.119706	0.195125
'14-083'	29	'AAF'	3.56217	4.4	22000	31100	60	0.85864	0.821196	0.358803	0.204491	0.410563	0.60126	0.497698	0.495226				22.2884	1.56	1.48	1.02222	0.955556	0.208262	0.215328	0.211692	0.005	0.0290217
'14-083'	30	'AAF'	3.91842	4.4	26200	37000	60	1.28081	0.975336	0.063197	0.034646	0.905957	0.931393	0.931761	0.922567				25.9005	2.56	2	0.973333	0.92	0.449057	0.369863	0.413223	0.0076988	0.035459
'14-083'	31	'VAF'	4.4721	4.15	31100	44000	40	6.46987	4.30251	2.91379	0.636512	0.378965	0.742252	0.504747	0.613065	0.476387	0.438444	0.611619	16.735	7.4	5.04	3.66667	1.88889	0.337349	0.454779	0.382564	0.0071612	0.236559	0.0174635	0.117402
'14-083'	32	'VAF'	4.72656	4.15	22000	31100	30	2.80676	3.22879	1.20356	2.18232	0.399768	0.193393	0.281117	0.641761	0.190804	0.297587	0.504178	24.0228	4.52	4.92	3.24	4.15111	0.164948	0.0847624	0.121732	0.0127243	0.128766	0.0193153	0.124504
'14-083'	33	'VAF'	5.03192	4.15	13100	18500	20	1.84995	2.87568	0.566522	0.383309	0.531117	0.764768	0.666437	0.996908	0.606597	0.593577	0.855097	30.9091	4.4	4.52	2.88444	2.61778	0.208054	0.266501	0.23698	0.0179463	0.16768	0.0873247	0.104819
'14-083'	34	'VAF'	5.38817	4.15	9300	13100	20	2.32741	0.907634	0.75497	0.0196224	0.510139	0.957676	0.610003	0.791703	0.542818	0.858418	0.853752	14.8486	3.64	1.68	1.84444	1.12	0.327391	0.2	0.284335	0.0141941	0.232721	0.0216847	0.064931
'14-083'	35	'VAF'	5.5942	4.25	6500	9300	30	0.733407	0.928097	0.138062	0.230902	0.683151	0.601549	0.634787		0.605996	0.839524	0.852146	30.0497	2.96	2.72	1.91556	2.48889	0.214221	0.0443686	0.126487	0.0277465	0.25
'14-083'	36	'VAF'	5.84743	4.2	4600	6500	40	5.98671	2.59251	2.84109	1.54924	0.35633	0.251893	0.322978	0.515864	0.246387	0.416076	0.68416	6.43955	6.44	2.92	3.26222	2.10667	0.327531	0.161804	0.270972	0.005	0.223564	0.0124825	0.133512
'14-083'	37	'VAF'	6.1019	4.2	1900	2800	40	3.26813	6.02964	2.09555	3.59279	0.218616	0.253247	0.239993	0.229824	0.241815	0.302944	0.338961	7.42036	3.96	6.44	2.55111	4.18667	0.216382	0.212045	0.213693	0.0118551	0.199262	0.0103106	0.178905
'14-083'	38	'PAF'	6.19877	4	800	1200	60	2.41921	1.58053	1.47041	0.911846	0.24393	0.268293	0.253467	0.24474	0.255744	0.249754	0.630672	7.11187	2.84	2.2	2.12889	1.31111	0.143113	0.253165	0.188679	0.0146146	0.22884	0.0145183	0.120487
'14-083'	39	'PAF'	5.94308	3.95	1400	1900	50	3.54546	1.15873	1.65566	0.779027	0.363346	0.195948	0.317907	0.283401	0.32652	0.332508	0.536496	29.5805	5.24	3.64	4.28	2.66222	0.10084	0.155148	0.122472	0.0127178	0.155318	0.0240135	0.13044
'14-083'	40	'VAF'	5.68984	4	2300	3300	50	1.82989	1.10756	1.58782	0.669021	0.0708299	0.246844	0.132129	0.204604	0.0630372	0.355749	-0.0618666	6.89251	2.4	1.44	1.96444	1.34667	0.0997963	0.0334928	0.073959	0.00717727	0.10148	0.0116252	0.0859664
'14-083'	41	'VAF'	5.17723	3.85	6500	9300	30	1.01627	1.83953	0.114679	0.166559	0.7972	0.833947	0.822655	0.938103	0.759909	0.7106	0.820506	4.46724	1.48	2.44	0.466667	0.586667	0.520548	0.612335	0.576408	0.0103217	0.149538	0.20609	0.231271
'14-083'	42	'VAF'	5.43292	3.9	6500	9300	60	1.64783	2.08818	0.353265	0.0645681	0.646928	0.940013	0.804342	0.641905	0.862134	0.8464	0.943841	3.21619	2.12	2.24	0.666667	0.373333	0.521531	0.714286	0.614815	0.0112435	0.221776	0.0196206	0.0561652
'14-083'	43	'VAF'	4.97612	3.95	9300	13100	30	3.62335	2.95384	0.464144	0.348863	0.772896	0.788741	0.78004	0.75952	0.782373	0.702548	0.755303	2.37967	3.8	3.12	0.671111	0.608889	0.699801	0.673421	0.687805	0.0149994	0.167663	0.0465042	0.11129
'14-083'	44	'VAF'	4.77009	3.85	13100	18500	60	2.4544	0.505141	1.31961	0.670974	0.300685	-0.141001	0.191972	0.120758	0.266454	-0.0405957	-0.00456663	1.17777	2.48	0.68	1.38222	0.808889	0.284235	-0.0865672	0.181063	0.00684794	0.105573	0.00760608	0.106346
'14-083'	45	'VAF'	4.5144	3.8	26200	37000	40	0.0713657	0.394885	0.000239689	0.0497444		0.776243	0.883172		0.880779	0.458347		5.18614	0.36	0.68	0.275556	0.297778		0.390909	0.289256	0.0632534	0.0876465
'14-083'	46	'VAF'	4.25748	3.7	31100	44000	50	0.830503	4.07845	0.245682	0.716709	0.543421	0.70107	0.674398	0.781271	0.65039	0.682361	0.694809	2.39293	1	4.32	0.488889	0.866667	0.343284	0.66581	0.593875	0.00659911	0.136316	0.0454464	0.134687
'14-083'	47	'A1'	4.50826	3.55	15600	22000	60	0.649672	0.211631	0.203485	0.136161	0.522984	0.216995	0.439897	0.138145	0.51067	0.822914	0.905624	2.33783	0.96	0.32	0.52	0.448889	0.297297	-0.16763	0.13834	0.0245485	0.155499	0.0119058	0.094069
'14-083'	48	'VAF'	4.91786	3.65	9300	13100	20	1.03437	1.99109	0.0815588	0.457714	0.853828	0.626173	0.697944	0.810063	0.588376	0.727492	0.975204	6.68939	1.44	2.56	0.662222	1.03111	0.369979	0.425743	0.405152	0.00550122	0.231542	0.0223335	0.0471294
'14-083'	49	'A1'	5.42556	3.6	800	1200	70	3.16765	0.140277	0.913693	0.054705	0.552258	0.43887	0.555533	0.522815	0.573961	0.559931	0.97312	3.97237	3.36	0.16	1.10222	0.297778	0.505976	-0.300971	0.430894	0.0111992	0.196753	0.021206	0.0509248
'14-083'	50	'VAF'	5.63281	3.75	800	1200	70	3.60136	1.30148	1.52387	0.632957	0.405346	0.345589	0.388194	0.383547	0.390378	0.61481	0.68701	3.30067	3.76	1.68	1.88444	0.826667	0.332283	0.340426	0.334787	0.00960301	0.207629	0.0137078	0.218945
'14-083'	51	'PAF'	5.93817	3.75	1200	1600	60	0.91749	0.121043	0.228151	0.128701	0.601706	-0.0306635	0.487448	0.493116	0.485258	0.379151	0.573891	0.120042	0.96	0.12	0.271111	0.151111	0.559567	-0.114754	0.43787	0.0133719	0.172166	0.005	0.221245
'14-083'	56	'PAF'	5.87868	3.4	1600	2300	40	1.00865	0.241723	0.0233805	0.0107537	0.954691		0.988622		0.989622	0.914792	0.724097	20.8913	2.24	1.08	1.42222	1.25778	0.223301		0.106667	0.0539462	0.236721
'14-083'	57	'PAF'	5.52121	3.35	1000	1400	60	3.07157	1.75734	0.567324	0.166201	0.688189	0.827193	0.736443	0.78551	0.724348	0.545166	0.652428	4.08777	3.36	2.08	0.68	0.306667	0.663366	0.743017	0.692946	0.0115793	0.178395	0.0774708	0.0981337
'14-083'	58	'A1'	5.26797	3.4	1000	1400	60	3.47612	2.87208	2.00493	1.65655	0.268414	0.268411	0.268416	0.111407	0.356014	0.403267	0.678306	0.571622	3.56	2.92	2.04889	1.69333	0.269414	0.265896	0.267826	0.00508912	0.164629	0.00819151	0.115881
'14-083'	59	'A1'	4.96138	3.35	1600	2300	50	3.76802	2.74058	2.94353	2.48027	0.122847	0.0498606	0.0909119	0.0649845	0.108865	0.195245	0.673174	0.888456	3.92	2.8	3.05778	2.56889	0.123567	0.0430464	0.0885529	0.005	0.246206	0.005	0.107477
'14-083'	60	'A1'	4.71183	3.55	9300	13100	50	0.678529	0.976407	0.412228	0.587376	0.244144	0.248775	0.246873	0.099969	0.476927	0.580921	0.882418	0.70602	0.68	1	0.466667	0.653333	0.186047	0.209677	0.2	0.005	0.173428	0.005	0.0672528
'14-083'	61	'A1'	4.70692	3.35	9300	13100	30	2.2544	2.2053	1.29614	0.746916	0.269891	0.493997	0.371633	0.543868	0.21242	0.873976	0.9942	4.48445	2.32	2.36	1.64889	1.03556	0.169093	0.390052	0.270972	0.00616795	0.216249	0.013071	0.0667134
'14-083'	62	'A1'	4.45	3.25	15600	22000	40	1.37283	1.99201	0.955523	0.658012	0.179227	0.503392	0.351291	0.39323	0.257534			1.50937	1.68	2.08	1.09778	0.786667	0.2096	0.451163	0.332283	0.005	0.0598162	0.00794253	0.0497618
'14-083'	63	'A1'	4.14587	3.3	22000	31100	40	1.3356	3.02164	0.321841	0.555936	0.611641	0.68921	0.664703	0.628758	0.710205	0.964565	1	3.65269	1.4	3.32	0.768889	1.08444	0.290984	0.507568	0.436105	0.005	0.25	0.00670353	0.065914
'14-083'	64	'A1'	3.83806	3.2	22000	31100	60	1.23725	2.58315	0.0235642	1.13976	0.962621	0.387705	0.556758	0.3475	0.773565	1		1.9675	1.24	2.68	0.155556	1.24444	0.77707	0.365798	0.473684	0.005	0.25	0.00590178	0.0407258
'14-083'	65	'A1'	4.13973	3.05	18500	26200	50	0.925639	2.40006	0.368419	1.55867	0.430599	0.212542	0.265082	0.378886	0.0553024	-1		6.53588	1.24	2.84	0.915556	2.11556	0.150515	0.146188	0.1475	0.005	0.25	0.005	0.0613171
'14-083'	67	'A1'	4.23783	2.9	15600	22000	60	1.20878	1.25097	1.21983	1.00596	-0.00455264	0.108557	0.0504581	0.0368078	0.182321			1.04368	1.32	1.32	1.28889	1.12889	0.011925	0.0780399	0.0439367	0.005	0.0412608	0.005	0.0481666
'14-083'	68	'A1'	4.49475	3	13100	18500	50	2.38753	0.519998	2.23463	0.11805	0.0330813	0.629965	0.117297	0.160491	0.0246391	0.777345	0.00643153	2.34327	2.76	0.6	2.53333	0.302222	0.0428212	0.330049	0.0846485	0.005	0.0994689	0.0060418	0.222816
'14-083'	69	'A1'	4.7529	3.15	7800	11000	40	4.32861	0.95674	1.93795	0.618306	0.381496	0.214873	0.34612	0.280365	0.401683	0.457259		0.527793	4.4	1	2	0.657778	0.375	0.206434	0.34032	0.005	0.100813	0.00834211	0.0945734
'14-083'	70	'A1'	4.95525	3.1	2300	3300	60	1.45501	0.958938	1.25842	0.288834	0.0724518	0.53704	0.254332	0.0855238	0.707686	0.88514		6.06935	2.16	1.08	1.48	0.622222	0.186813	0.26893	0.212978	0.00684875	0.098772	0.00690601	0.0316104
'14-083'	71	'A1'	5.16127	3.2	1400	1900	60	1.04158	0.631564	0.647169	0.705521	0.233552	-0.0553125	0.0849436	-0.00575382				19.9973	2.84	1.96	1.63111	1.70222	0.270378	0.0703883	0.180328	0.00776182	0.0285726	0.005	0.0275993
'14-083'	72	'PAF'	5.36239	3.1	1600	2300	60	3.36003	1.44015	1.83539	1.09875	0.293457	0.134469	0.243244	0.0980428	0.407654	0.900495		5.17087	3.72	1.6	2.27556	1.44	0.240919	0.0526316	0.17757	0.005	0.0978105	0.00698187	0.0696893
'14-083'	74	'PAF'	5.77321	3.25	1600	2300	60	0.5864	0.998326	0.27173	0.369462	0.366693	0.459767	0.421284	0.391033	0.433799	0.400289	0.156849	4.15737	0.96	1.36	0.72	0.822222	0.142857	0.246436	0.201381	0.0158958	0.0953969	0.0121493	0.223301
'14-083'	75	'PAF'	6.07734	3.2	15600	22000	50	1.43504	1.32676	0.200052	0.214727	0.755302	0.721403	0.738848	0.822732	0.705047	0.480231	0.331946	1.66709	1.52	1.76	0.395556	0.377778	0.587007	0.64657	0.618421	0.00989623	0.123687	0.0293898	0.206812
'14-083'	76	'PAF'	6.23493	3.4	9300	13100	50	0.412225	0.16577	0.0653605	0.0507656	0.726288		0.618067	1		0.730741		7.59762	0.68	0.72	0.622222	0.595556	0.0443686		0.0696095	0.0734774	0.130161
'14-083'	78	'A1'	4.69587	2.9	11000	15600	20	2.25161	0	1.00199	0.00836155	0.384074		0.322944	0.57189	0.115515	0.305306	-0.849552	6.62531	2.52	0.28	1.6	0.16	0.223301		0.22807	0.0129191	0.0548947	0.0204949	0.195236
'14-083'	79	'A1'	4.43772	2.75	13100	18500	60	0.181032	0.975929	0.0979856	0.59572		0.241917	0.244255	0.246361			-0.711741	4.6635	0.36	1.16	0.306667	0.773333		0.2	0.169231	0.00606209	0.25	0.00714736	0.162755
'14-083'	80	'A1'	4.03058	2.75	26200	37000	50	0.143745	1.57054	0.000242921	0.386183		0.605276	0.702671		0.702671	0.335369	0.628245	16.821	1	2.6	1.17333	1.28889		0.337143	0.187683	0.0402052	0.21083
'14-083'	81	'SRAF'	5.76283	4.9	26200	37000	50	0.143745	1.57054	0.000242921	0.386183		0.605276	0.702671		0.702671	0.335369	0.628245	16.821	1	2.6	1.17333	1.28889		0.337143	0.187683	0.0401605	0.210934
'14-083'	83	'SRAF'	5.15089	4.85	18500	26200	40	0.724687	0.621802	0.0167334	0.0509538	0.954861	0.848522	0.914446		0.941506	0.944029	0.832051	12.3313	1.64	1.68	0.813333	1.16889	0.336957	0.179407	0.252305	0.03919	0.217301
'14-083'	84	'SRAF'	4.89643	4.85	7800	11000	40	1.56277	1.40779	0.0743667	0.106933	0.90915	0.858809	0.908272		0.919055	0.778051		10.9867	2.52	2.08	1.00889	1.08	0.428212	0.316456	0.375415	0.0280409	0.25
'14-083'	85	'SRAF'	4.64196	4.85	11000	15600	30	2.83673	2.49224	0.231108	0.174185	0.849335	0.869349	0.858815	0.912285	0.833195	0.724272	0.35994	10.3923	3.72	3.04	0.786667	0.568889	0.650888	0.684729	0.665936	0.0127113	0.105657
'14-083'	86	'SRAF'	4.13426	4.9	9300	13100	50	3.68172	3.45731	0.25583	0.054629	0.870056	0.96889	0.925604	0.934521	0.922088	0.787268	0.736483	8.9564	4.44	4.32	0.906667	0.76	0.660848	0.700787	0.680307	0.0118956	0.220938
'14-083'	87	'SRAF'	3.87734	4.8	11000	15600	30	1.63435	1.43644	0.00647107	0.000128911	0.992112	0.999821	1		1	0.955548	0.908436	20.7208	2.96	3.12	1.36	1.31556	0.37037	0.406814	0.388832	0.0267926	0.238122
'14-083'	88	'SRAF'	3.57321	4.85	15600	22000	60	1.58274	0.721339	1.09325	0.349125	0.182916	0.347713	0.230073	0.300021	0.195827	0.448001	0.472108	3.4116	2.04	1.04	1.45778	0.613333	0.166455	0.258065	0.195858	0.00771763	0.216326	0.0166207	0.199311
'14-083'	89	'SRAF'	3.37087	4.9	9300	15600	40	2.45497	2.98977	0.265543	0.614631	0.804784	0.658955	0.721151	0.747102	0.70426	0.833155	0.550599	5.46566	3	3.36	0.648889	1.07111	0.644336	0.51655	0.574257	0.00932632	0.215979
'14-083'	90	'AAF'	3.06551	4.9	9300	13100	30	1.85246	2.41055	1.15692	0.573194	0.231124	0.615788	0.42063	0.609276	0.34308	0.409845	0.428073	12.2345	2.48	3.2	1.88889	1.47111	0.1353	0.370124	0.256637	0.0135803	0.156268	0.0229969	0.10629
'14-083'	91	'AAF'	2.81105	4.9	7800	11000	40	1.81846	2.23403	0.863826	0.398498	0.355903	0.697251	0.530453	0.824658	0.470455	0.244188	0.586166	14.7357	2.68	2.8	1.76	1.44444	0.207207	0.319372	0.262027	0.0136863	0.230812
'14-083'	92	'AAF'	2.55536	4.85	11000	15600	60	0.656266	0.71182	0.0529323	0.0669616	0.850726	0.828035	0.870365		0.90961	0.809572	0.794913	13.0499	1.08	1.16	0.755556	0.724444	0.176755	0.231132	0.204301	0.0245389	0.194696
'14-083'	94	'AAF'	2.3567	5.05	13100	18500	60	0.287241	0.418	0.054705	0.0546594	0.680037	0.768715	0.745537		0.762777	0.205967	0.80753	2.51575	0.6	0.56	0.306667	0.297778	0.323529	0.305699	0.314861	0.0383015	0.179318
'14-083'	95	'SRAF'	3.07042	5.1	9300	13100	40	3.53556	1.43811	0.0235053	0.00219655	0.986791	0.99695	0.995206	0.977538	0.999954	0.997017	0.996007	3.67352	4.04	1.6	0.128889	0.488889	0.938166	0.531915	0.802557	0.0122235	0.234768
'14-083'	96	'SRAF'	3.42913	5.2	15600	22000	50	1.36953	1.12793	0.129761	0.225183	0.826903	0.667163	0.762458		0.770554	0.882085	0.537575	18.2251	2.68	2.68	1.58667	1.6	0.25625	0.252336	0.25429	0.0226934	0.209827	0.038768	0.0699473
'14-083'	98	'SRAF'	4.03984	5.2	11000	15600	40	0.4505	0.361215	0.00955221	0.0174321			0.994633		0.99487			10.6631	1.28	1.28	0.875556	0.84			0.197505	0.0373623	0.0582058
'14-083'	99	'SRAF'	4.29676	5.3	9300	13100	40	2.30429	1.69117	0.0275433	0.0063476	0.976376	0.992521	0.985152		0.98479	0.999967	0.945932	24.2304	3.6	2.6	1.31111	1.21333	0.466063	0.363636	0.421294	0.0276536	0.25
'14-083'	100	'SRAF'	4.54632	5.1	1600	2300	60	1.40575	1.24028	0.148118	0.119937	0.809356	0.82365	0.818336	0.949039	0.810807	0.617742	0.739663	5.33229	1.56	1.6	0.417778	0.431111	0.577528	0.575492	0.576497	0.0230708	0.212967	0.12557	0.161631
'14-083'	101	'SRAF'	4.79955	5.05	7800	11000	40	1.05225	1.45487	0	0.0899356	1	0.883564	0.983164		0.983091	0.977029	0.998519	14.2943	2	2.24	0.96	0.942222	0.351351	0.407821	0.380608	0.0353171	0.25
'14-083'	102	'SRAF'	5.05402	5.05	13100	18500	60	3.48864	2.92824	0.326554	0.427562	0.828814	0.745181	0.790515	0.89293	0.769095	0.689008	0.772971	1.43669	3.64	3.04	0.457778	0.631111	0.776573	0.656174	0.71968	0.0139532	0.25	0.0256027	0.223884
'14-083'	103	'SRAF'	5.31094	5.15	31100	44000	60	4.05872	0.934457	0.369798	0.114994	0.832992	0.780849	0.825369	0.841775	0.820877	0.814147	0.773896	1.85114	4.24	1	0.471111	0.351111	0.8	0.480263	0.728739	0.0113981	0.25	0.0230994	0.138257
'14-083'	104	'SRAF'	5.66596	5.1	18500	26200	50	0.626048	0.578905	0.0751587	0.0233114	0.78563	0.922581	0.957338		0.957102	0.837387	0.581917	15.3534	2.36	1.32	1.05333	1.55111	0.382812	-0.0804954	0.171146	0.0613361	0.23176
'14-083'	105	'SRAF'	5.97132	5.1	26200	37000	50	0.191424	0.859188	0.000606555	0		1	1		1	0.947314	0.408635	31.4992	2.32	3.04	2.22667	2.05333		0.193717	0.112033	0.0598499	0.25
'14-083'	106		5.82355	5.3	7800	11000	30	0.314304	0.556393	0.0995291	0.0557993		0.817706	0.769949		0.839836			25.5389	2.2	2	1.77778	1.95556		0.011236	0.0588235
'14-083'	107		5.46853	5.35	5500	7800	40	0.094864	0.936052	0.0885902	0.152456		0.719881	0.604124		0.593814		0.725685	14.0138	0.92	2.6	1.49333	1.24		0.354167	0.1258	0.151241	0.191686	0.159926	0.182125
'14-083'	108	'SRAF'	5.11105	5.3	2800	3900	70	0.186506	0.124984	0.0838161	0						1	0.898393	10.5437	0.72	0.84	0.764444	0.608889				0.0978376	0.25
'14-083'	110	'SRAF'	4.60335	5.35	2300	3300	40	1.98191	0	0.209452	0.0224164	0.808838		0.777529		0.813413			5.14402	2.2	0.4	0.791111	0.333333	0.471025		0.396181	0.0260251	0.0693015	0.0596628	0.0846968
'14-083'	111	'A1'	4.35313	3.45	22000	31100	50	1.96203	3.16088	0.137595	0.260993	0.868934	0.847456	0.855624	0.809141	0.887897	0.907238	0.65272	1.94649e-05	1.96	3.16	0.137778	0.262222	0.868644	0.846753	0.855072	0.005	0.136866	0.005	0.124253
'14-083'	112	'PAF'	4.89944	2.9	9300	13100	60	3.88299	1.75229	0.487399	0.116819	0.776954	0.875	0.808303	0.877976	0.789279	0.828868	0.495429	0.580656	4	1.76	0.497778	0.195556	0.778656	0.8	0.785124	0.0103745	0.166279	0.0201023	0.229109
'14-083'	113	'PAF'	5.20603	2.95	1600	2300	60	0.730303	4.31105	0.302056	1.02945	0.414824	0.614476	0.582156	0.44108	0.654574	0.552793	0.684721	1.19996	0.76	4.32	0.328889	1.09778	0.395918	0.59475	0.561475	0.005	0.25	0.0140149	0.0845107
'14-083'	114	'PAF'	5.86886	3	11000	15600	70	1.44723	1.87924	0.0922974	0.0630657	0.880097	0.935061	0.912819	0.908686	0.913734	0.936718	0.968005	0.98058	1.44	1.88	0.213333	0.08	0.741935	0.918367	0.837638	0.005	0.25
'14-083'	115	'PAF'	6.22511	3	2300	3300	70	1.04441	0.0457878	0.0410647	0.118022	0.924338	-0.440963	0.813038		0.813054	0.168879	0.0114956	3.03615	1.12	0.12	0.177778	0.28	0.726027	-0.4	0.460733	0.0352241	0.240117	0.0931705	0.15906
'14-083'	117	'PAF'	6.37288	2.8	11000	15600	50	0.368897	1.10536	0.133915	0		1	0.947725		0.96092	0.953335	0.956333	9.24175	0.96	1.88	1.13778	0.728889		0.441227	0.206799	0.0382136	0.25	0.0855898	0.126532
'14-083'	118	'PAF'	6.11842	2.8	11000	15600	60	0.890813	1.19546	0	0.00462309	1	0.992295	1	1	1	0.885979	0.855705	3.58355	1.12	1.32	0.195556	0.213333	0.702703	0.721739	0.712949	0.0199556	0.25
'14-083'	120	'PAF'	5.61071	2.85	6500	9300	70	1.71784	3.00373	0.056201	0.28271	0.936641	0.827954	0.867067	0.893988	0.859297	0.655171	0.50511	0.322299	1.72	3	0.115556	0.328889	0.874092	0.802403	0.827883	0.005	0.243402	0.0173467	0.165375
'14-083'	121	'PAF'	5.35379	2.75	13100	18500	60	2.58912	3.11705	0.253723	0.188439	0.8215	0.885984	0.856168	0.797303	0.86781	0.765531	0.658849	3.50087	2.68	3.08	0.342222	0.275556	0.773529	0.835762	0.806272	0.0110533	0.169136
'14-083'	123	'AAF'	3.71116	4.25	26200	37000	70	1.67301	4.02371	0.00659787	0.493763	0.992144	0.781399	0.844849	0.872687	0.831933	0.413116	0.619941	2.63329	1.68	4.12	0.222222	0.573333	0.766355	0.755682	0.75876	0.00573301	0.25	0.0975625	0.134308
'14-083'	124	'AAF'	3.40458	4.2	22000	31100	70	1.4765	3.45272	0.0926822	0.0207432	0.881872	0.988056	0.956583	0.932565	0.965621	0.81837	0.837186	0.263159	1.48	3.72	0.208889	0.0577778	0.752632	0.969412	0.902439	0.00755611	0.241844	0.0235766	0.105362
'14-083'	126	'AAF'	2.89442	4.15	7800	11000	60	1.94426	1.68237	0.259316	0.0679178	0.76464	0.922392	0.835553	0.852842	0.793593	0.649963	0.00445231	0.856478	1.96	1.8	0.297778	0.102222	0.73622	0.892523	0.807692	0.005	0.0513716	0.0155209	0.0438047
'14-083'	127	'AAF'	2.64118	4.2	1900	2800	60	4.49028	2.42653	0.529778	0.286605	0.788936	0.788728	0.78886	0.835743	0.780675	0.51467	0.553871	0.485362	4.56	2.44	0.555556	0.324444	0.782798	0.765273	0.77665	0.005	0.199537	0.0240466	0.121305
'14-083'	128	'AAF'	2.38795	4.25	800	1200	70	1.63296	2.11413	0.187359	0.48552	0.794146	0.626473	0.695551	0.825912	0.631273	0.773298	0.725345	0.263158	1.64	2.12	0.231111	0.493333	0.752969	0.622449	0.676908	0.005	0.216887	0.0210872	0.0553756
'14-083'	129	'AAF'	2.18806	4.4	1900	2800	60	2.02289	0.799922	0.153295	0.0730209	0.859116	0.832702	0.851661	0.849024	0.853859		0.729796	0.263195	2.04	0.88	0.213333	0.12	0.810651	0.76	0.795082	0.0115697	0.159137	0.0164846	0.148659
'14-083'	130	'SRAF'	2.66574	5.2	7800	11000	50	2.69938	3.24173	0.182596	0.101189	0.873284	0.939461	0.909237	0.938148	0.901224	0.774143	0.553611	1.45391	2.72	3.32	0.222222	0.164444	0.848943	0.905612	0.879668	0.0110494	0.156673
'14-083'	131	'SRAF'	2.92266	5.3	9300	13100	50	4.28357	3.39429	0.134087	0.0782308	0.939295	0.954943	0.946589	0.980157	0.940054	0.906266	0.859284	1.89105	4.68	3.4	0.195556	0.177778	0.919781	0.900621	0.911672	0.0133205	0.151165
'14-083'	132	'SRAF'	3.22924	5.35	13100	18500	60	1.54175	1.79365	0.0262335	0.00186791	0.966538	0.997919	1	1	1	1	0.985981	10.1309	2.04	2.44	0.746667	0.791111	0.464115	0.510316	0.488922	0.0212538	0.25
'14-085'	1	'VAF'	4.71242	3.59644	11000	15600	80	0.304286	0.126898	0.146149	0.116787	0.351075	0.041493	0.0157333	-0.178911	0.0811643	0.172325	0.68042	10.4458	0.92	0.6	0.795556	0.746667	0.0725389	-0.108911	-0.00725689	0.12186	0.194959
'14-085'	3	'A1'	4.45094	3.3427	11000	15600	40	0.992183	1.38256	0.202171	0.222022	0.661455	0.723264	0.699833	0.849759	0.503128	0.359298	0.941436	5.19857	1.32	1.72	0.608889	0.764444	0.368664	0.384615	0.377644	0.00709491	0.246182
'14-085'	4	'A1'	4.49001	3.14457	9300	13100	60	0.936363	0.592834	0.865338	0.443366	0.0394211	0.144246	0.0784571	0.319611	-0.449718		0.997546	1.03089	1.08	0.64	1.00444	0.582222	0.0362473	0.0472727	0.0403226	0.005	0.242787	0.0134744	0.0525982
'14-085'	5	'A1'	4.52909	2.94644	9300	13100	40	0.817869	1.58093	0.073366	0.307344	0.835361	0.674471	0.72632	0.750585	0.704235	0.609421	0.561333	4.46047	1.2	2.04	0.391111	0.622222	0.50838	0.532554	0.523511	0.00849239	0.0617343	0.00786011	0.0271473
'14-085'	6	'A1'	4.5877	2.64925	4600	6500	40	0.0217727	0.304108	0.0276629	0.0876863		0.552386				0.852317	0.896779	6.30781	0.52	0.64	0.591111	0.431111		0.195021		0.115044	0.14785
'14-085'	7	'A1'	4.83817	2.6956	11000	15600	60	0.340884	0.485201	0.0649876	0.143467	0.679763	0.543584	0.590033	0.860276	0.537459	0.332343	0.844251	3.90328	0.56	0.64	0.391111	0.422222	0.17757	0.205021	0.192053	0.0364995	0.241434	0.0747811	0.100526
'14-085'	8	'A1'	4.73923	2.93399	3900	5500	60	0.626645	1.30474	0.16458	0.124128	0.583988	0.826257	0.743676	0.641587	0.822577	0.776754	0.955764	4.23209	0.88	1.72	0.72	0.617778	0.1	0.471483	0.320542	0.0084206	0.25	0.122747	0.142313
'14-085'	9	'A1'	4.80034	3.15066	2300	3300	40	2.02575	0.366436	1.17275	0.15251	0.266689	0.412231	0.286248	0.332139	0.24207	0.487113	0.799921	6.30443	2.28	0.88	1.46222	0.537778	0.218527	0.241379	0.224806	0.0111844	0.159401	0.0158661	0.0379702
'14-085'	10	'A1'	4.67085	3.28071	6500	9300	40	2.99435	1.81536	0.430456	0.204662	0.748625	0.797367	0.766877	0.809773	0.740486	0.832702	0.820016	5.24686	3.32	2.48	1.00444	0.631111	0.535457	0.594286	0.560072	0.0072814	0.242414	0.00637901	0.0334834
'14-085'	11	'A1'	4.65006	3.12285	6500	9300	40	3.2574	2.23919	0.377763	0.504659	0.792162	0.632153	0.724357	0.667201	0.776586	0.879072	0.985045	7.48737	3.6	3.2	0.808889	0.982222	0.633065	0.530287	0.583032	0.00733656	0.169103	0.0151923	0.038031
'14-085'	12	'VAF'	4.64154	3.42931	9300	13100	20	2.20579	1.06069	0.496795	0.163734	0.632356	0.732555	0.664588	0.767159	0.639951	0.86448	0.945619	9.40227	2.68	1.28	0.982222	0.76	0.463592	0.254902	0.388932	0.0140486	0.25	0.0432284	0.0618118
'14-085'	13	'VAF'	4.57316	3.77603	22000	31100	40	0.18428	0.227484	0.064393	0.0856269					0.55433	1	0.996463	6.57571	0.48	0.68	0.622222	0.502222				0.0800564	0.175514
'14-085'	14	'VAF'	4.52431	4.02369	22000	31100	40	0.681276	2.68391	6.05399e-05	0.307233	0.999822	0.794571	0.879236	0.987427	0.859583	0.78913	0.99834	11.9754	1.4	3.6	0.791111	1.49778	0.27789	0.41238	0.371951	0.016147	0.246042	0.0596145	0.0998571
'14-085'	15	'VAF'	4.48524	4.22182	26200	37000	40	0.971501	1.52178	0.0590136	0.386163	0.885468	0.595205	0.718502	0.899698	0.666932	0.611305	0.647315	8.39073	1.48	2	0.524444	0.968889	0.476718	0.347305	0.399464	0.0153789	0.175753
'14-085'	16	'VAF'	4.43639	4.46948	22000	31100	50	1.61955	3.67626	0.19346	1.32942	0.786587	0.468834	0.553611	0.608888	0.509339	0.139826	0.960971	6.13054	2	4.08	0.577778	1.76889	0.551724	0.395137	0.443038	0.00832013	0.147454	0.0121323	0.0614764
'14-085'	17	'SRAF'	4.43764	4.7264	11000	15600	40	3.57091	4.25409	1.26677	1.19137	0.476289	0.562437	0.521602	0.635649	0.47508	0.468734	0.883517	29.1203	5.56	5.76	3.2	3.58222	0.269406	0.233111	0.250675	0.00998283	0.25	0.0305691	0.0904263
'14-085'	18	'SRAF'	4.48898	4.9926	5500	7800	50	4.14611	6.22584	0.744125	3.801	0.695669	0.241835	0.390932	0.35984	0.406685	0.584205	0.759757	4.33916	4.64	6.4	1.12889	4.26222	0.608629	0.2005	0.343792	0.00671753	0.25	0.005	0.136732
'14-085'	19	'SRAF'	4.5	5.2	1900	2800	50	1.30825	2.71098	0.996768	0.746612	0.135132	0.568132	0.394981	0.163455	0.442972	0.526096	0.429046	15.1962	2.72	3.72	2.15111	1.85333	0.116788	0.334928	0.233191	0.0193946	0.147238	0.0156681	0.121818
'14-085'	20	'SRAF'	4.62097	5.3764	800	1200	60	0.95392	0.532116	0.473642	0.125281	0.336432		0.42579		0.407799	0.44946	0.554585	29.1445	3.12	2.96	2.76444	2.32	0.060423		0.089172	0.0609758	0.12861
'14-085'	22	'SRAF'	4.78227	5.61161	700	1000	70	0.461589	1.1864	0.321366	0.337537	0.179096	0.557019	0.422193		0.400551	0.345048	0.36334	5.02012	0.72	1.36	0.546667	0.711111	0.136842	0.313305	0.246338	0.0255695	0.196934	0.0473609	0.0930543
'14-085'	23	'SRAF'	4.88121	5.37322	2300	3300	50	0.0639253	0.158386	0.10374	0.0513634	-0.237464		0.0841274	-0.837411	0.253485	0.337124	0.627016	3.44256	0.32	0.36	0.266667	0.377778	0.0909091		0.0268456	0.0895878	0.175889	0.125094	0.18845
'14-085'	24	'SRAF'	4.71014	5.18755	4600	6500	40	2.69991	2.88374	0.0246075	0.114748	0.981936	0.923463	0.959578	0.97747	0.957889	0.824616	0.845058	15.4956	3.8	4.12	1.36	1.35556	0.472868	0.50487	0.489344	0.0201698	0.25
'14-085'	25	'SRAF'	4.7089	4.93062	9300	13100	20	1.40622	4.61253	0.147707	0.429019	0.809892	0.829807	0.83787	0.812639	0.851061	0.991517	1	5.84376	1.76	5.08	0.36	0.888889	0.660377	0.702159	0.691209	0.0109342	0.213955	0.0213713	0.0386649
'14-085'	26	'SRAF'	4.69788	4.72322	13100	18500	30	2.41088	1.8963	0.018996	0.00532694	0.984365	0.994397	0.993006	0.976958	1	1	1	10.8783	3.04	2.88	0.688889	0.604444	0.630513	0.653061	0.641405	0.0139143	0.25
'14-085'	27	'VAF'	4.64654	4.45702	22000	31100	50	4.34575	2.14514	0.891662	0.538734	0.659503	0.59854	0.641697	0.576704	0.689327	0.880039	0.611655	29.7928	6.56	4.8	3.50222	2.68444	0.303887	0.28266	0.294833	0.0115397	0.178175	0.0164367	0.0459336
'14-085'	28	'VAF'	4.69538	4.20936	22000	31100	40	1.33339	1.83382	0.513118	0.381219	0.444227	0.655789	0.558946	0.825081	0.501144	0.453911	0.587436	3.30199	1.64	2.08	0.706667	0.64	0.397727	0.529412	0.468421	0.0147272	0.198881	0.030405	0.0994549
'14-085'	29	'VAF'	4.74423	3.9617	15600	22000	50	1.81048	6.10762	0.339462	2.60833	0.684212	0.401481	0.457583	0.48016	0.44837	0.455795		4.98973	2.16	6.28	0.813333	2.83111	0.452915	0.378537	0.396837	0.00519971	0.25	0.0132524	0.102848
'14-085'	30	'VAF'	4.7833	3.76358	9300	13100	40	4.40833	0.972955	4.24892	0.508021	0.0184129	0.313937	0.027905	0.115504	-0.0366759	0.114778		15.2074	5.12	2.2	5.72444	0.92	-0.0557377	0.410256	0.0483768	0.00630738	0.0993223	0.00691537	0.0983771
'14-085'	32	'A1'	4.86145	3.36732	1200	1600	60	4.58633	4.31107	3.61193	3.03374	0.118855	0.173909	0.14487	0.0250145	0.217983	0.189279	0.758573	11.012	5.56	4.64	4.03556	4	0.15887	0.0740741	0.118694	0.005	0.113551	0.00536157	0.102554
'14-085'	33	'A1'	4.93961	2.97107	1900	2800	50	3.34705	2.70637	2.35751	1.91719	0.173465	0.170686	0.17222	0.181692	0.166608	0.2682	0.562021	3.86676	3.68	2.96	2.67111	2.22222	0.158852	0.142367	0.151445	0.00711537	0.230426	0.00915538	0.135937
'14-085'	34	'A1'	5.0691	2.84101	9300	13100	40	3.59688	3.0577	0.628265	1.59687	0.702607	0.313848	0.498826	0.425577	0.595331	0.485218	0.639806	9.13198	4.4	4.4	1.42222	2.58222	0.51145	0.260344	0.374523	0.005	0.145005	0.00864008	0.0411592
'14-085'	35	'PAF'	5.31957	2.88736	18500	26200	60	1.79635	2.0031	0.438477	0.287794	0.607596	0.74875	0.681468	0.693459	0.676775	0.562908	0.473628	13.5916	3.08	2.96	1.66222	1.24	0.298969	0.409524	0.350895	0.0114805	0.203504	0.0419606	0.169249
'14-085'	36	'PAF'	5.86083	3.03886	22000	31100	70	1.6786	0.0564381	0.36088	0.042795	0.646107		0.607432	0.65054	0.597896	-0.624784	-0.238015	5.56166	2.12	0.56	0.844444	0.613333	0.430285		0.295381	0.0203749	0.0800789
'14-085'	37	'PAF'	5.57004	2.93371	13100	18500	60	0.363253	0.043023	0.117142	0.0339285	0.512311		0.477382	0.472731				4.90042	0.68	0.4	0.515556	0.386667	0.137546		0.0896861	0.0226295	0.0420254
'14-085'	38	'A1'	5.33059	3.09476	1400	1900	50	1.56606	3.41617	0.978516	1.75755	0.2309	0.320584	0.289444	0.105914	0.427875	0.489093	0.644115	4.57259	2.24	3.64	1.51111	2.09333	0.194313	0.269767	0.239925	0.00933883	0.135514	0.0115335	0.114724
'14-085'	39	'A1'	5.12044	3.10721	1600	2300	40	3.29032	1.96221	1.29994	1.01869	0.433611	0.31652	0.400026	0.385254	0.410025	0.672696	0.813141	7.72467	3.4	3.04	2.44	1.32	0.164384	0.394495	0.262745	0.0115571	0.214891	0.0140726	0.201649
'14-085'	40	'PAF'	5.68124	3.15964	6500	9300	50	2.20916	2.20627	0.224887	0.165548	0.815215	0.860404	0.841991	0.716854	0.865311	0.595338	0.806722	13.1856	3	2.44	1.11556	1.01333	0.457883	0.413127	0.437463	0.0131425	0.232379
'14-085'	41	'PAF'	5.91217	3.30506	18500	26200	30	1.43339	0.946331	0.114064	0.123553	0.852578	0.769034	0.817704		0.843689	0.945517	0.914524	5.92367	2.08	1.64	0.711111	0.831111	0.490446	0.327338	0.413851	0.0228997	0.150148
'14-085'	43	'PAF'	5.95	2.85	13100	18500	60	1.51536	0.0939742	0.411537	0.356525	0.572851	-0.5828	0.21601	0.337437	0.141587			12.5573	2.52	1.12	1.46667	1.36	0.264214	-0.0967742	0.125773	0.0243326	0.0483922
'14-085'	44	'PAF'	5.65921	2.74485	13100	18500	70	0.779812	0.509284	0.510195	0.326311	0.209004	0.218974	0.174974	0.264499	-0.118322			3.43044	1.04	0.76	0.773333	0.64	0.147059	0.0857143	0.120332	0.00922189	0.0336563	0.0133977	0.0333079
'14-085'	45	'PAF'	5.40874	2.6985	15600	22000	60	0.66183	0.436683	0.355044	0.387906	0.301695	0.0591526	0.188981	0.319618	0.0286282	-0.671639		13.9284	1.72	1.56	1.51111	1.36444	0.0646492	0.0668693	0.065704	0.0138143	0.0393819
'14-085'	46	'PAF'	5.20836	2.66142	13100	18500	70	1.54915	1.90178	0.435847	0.498628	0.560859	0.584548	0.579905	0.395165	0.703189	0.744987	0.879543	7.70707	2.16	2.76	1.15556	1.08	0.302949	0.4375	0.375155	0.0101273	0.196676	0.0145981	0.047736
'14-085'	47	'PAF'	5.02753	2.52528	31100	44000	50	2.90758	0.757957	0.620467	0.0744491	0.648266	0.821123	0.689649	0.627588	0.698093	0.832456	0.939789	15.0829	3.88	1.64	1.56	1.18667	0.426471	0.160377	0.335484	0.0188281	0.147914
'14-085'	49	'A1'	4.34825	2.8103	13100	18500	40	3.27308	2.44722	1.15574	0.323243	0.478084	0.766651	0.588565	0.515009	0.643515	1		11.321	3.88	3.52	1.97778	1.04889	0.324734	0.540856	0.419437	0.00756124	0.0982184	0.00817096	0.0732124
'14-085'	50	'A1'	4.16742	2.67416	11000	15600	60	2.48644	2.6469	1.35907	1.4159	0.293166	0.302992	0.298213	0.259833	0.332872	0.617625	1	4.0545	2.64	2.76	1.83111	1.79556	0.180915	0.211707	0.196455	0.00693924	0.25	0.00957882	0.0696747
'14-085'	51	'A1'	3.87662	2.56901	15600	22000	60	0.526404	1.28096	0.648247	0.0543973	-0.103726	0.918527	0.436788	0.582537	0.39042	0.0958912		0.080679	0.6	1.28	0.711111	0.0888889	-0.0847458	0.87013	0.402985	0.0134577	0.0735532	0.005	0.25
'14-085'	53	'A1'	4.1564	2.46676	15600	22000	70	2.48819	0.0767445	0.114161	0.0702171	0.912263	0.0444154	0.865962	0.476416	0.900341	0.932372	0.960091	1.08505	2.52	0.12	0.16	0.124444	0.880597	-0.0181818	0.805471	0.017186	0.117548	0.0140746	0.0352483
'14-085'	54	'A1'	4.38733	2.61217	1900	2800	70	1.22053	3.20771	0.687787	2.19476	0.279168	0.187498	0.211447	0.21	0.212427	0.156182		6.04595	1.56	3.48	1.03111	2.53778	0.204117	0.156573	0.170883	0.0073975	0.0975546	0.00810744	0.097303
'14-085'	55		4.25908	2.99916	13100	18500	50	2.00604	4.51295	1.01472	1.69802	0.328167	0.45322	0.4123	0.360667	0.456617	0.190811		7.68306	2.68	5.16	1.63556	2.37333	0.242019	0.369912	0.323331	0.005	0.0904501	0.005	0.0864727
'14-085'	56	'A1'	4.03792	2.80421	22000	31100	60	3.28106	1.84925	0.911757	0.21878	0.565086	0.788417	0.647446	0.552117	0.767423			5.81565	3.76	2.32	1.35111	0.728889	0.471304	0.521866	0.490196	0.005	0.0692721	0.00959556	0.0411106
'14-085'	57	'A1'	3.78745	2.75787	15600	22000	70	2.21553	0.316594	1.04302	0.717667	0.359827	-0.387787	0.177809	0.243269	0.127892	0.905045	0.925957	0.00126051	2.4	0.4	1.13333	0.8	0.358491	-0.333333	0.183099	0.00906943	0.13656	0.005	0.25
'14-085'	58		3.4661	2.54438	6500	9300	70	0.405269	0.528396	0.31084	0.288717	0.131864	0.293325	0.208142	0.228856	0.20042	-0.351197		1.19545	0.6	0.56	0.368889	0.386667	0.238532	0.183099	0.211137	0.0181305	0.0663454	0.0191584	0.0572956
'14-085'	59		3.49791	2.90964	26200	37000	60	0.816425	2.00454	0.0558019	0.307125	0.872047	0.734283	0.778513	0.685178	0.856017	1	0.960321	7.00983	1	2.76	0.782222	0.541284	0.122195	0.672076	0.478187	0.0106071	0.135183	0.0108206	0.0324061
'14-085'	60	'A1'	3.89866	2.9838	22000	31100	60	1.46659	2.06529	0.339588	0.932354	0.623971	0.377942	0.47425	0.471406	0.48637		0.943087	3.25075	1.64	2.48	0.555556	1.18222	0.493927	0.354369	0.406677	0.005	0.179134	0.00665864	0.0440192
'14-085'	61	'A1'	4.07949	3.11994	18500	26200	60	1.35284	2.5345	0.448738	1.60813	0.501839	0.223618	0.311308	0.255699	0.472448		1	1.37186	1.4	2.68	0.608889	1.73778	0.393805	0.21328	0.26971	0.005	0.0637065	0.005	0.0478913
'14-085'	63	'A1'	3.95	3.25	26200	37000	50	0.804806	0.827429	0.246792	0.144739	0.530635	0.702234	0.613725	0.645831	0.57238	0.884399	0.936221	1.43209	0.96	0.96	0.524444	0.262222	0.293413	0.570909	0.418719	0.00614992	0.134966	0.0176547	0.113635
'14-085'	64	'A1'	4.21024	3.24682	18500	26200	50	1.89908	1.71294	0.21884	1.26482	0.793344	0.150488	0.416727	0.499032	0.186554	0.855011	0.998858	0.747139	1.92	1.8	0.262222	1.31556	0.759674	0.155492	0.404362	0.005	0.148347	0.0121534	0.0467224
'14-085'	68	'A1'	5.08137	3.30534	1200	1600	60	2.65	1.59932	1.4047	2.27842	0.307127	-0.175126	0.0713723	0.148693	-0.0200051	0.35506	0.417904	0.78968	2.64	1.6	1.42667	2.32889	0.298361	-0.18552	0.0605892	0.005	0.157193	0.0109892	0.0538993
'14-085'	69	'A1'	5.29151	3.29288	1200	1600	60	2.27959	1.20472	1.50795	0.859178	0.203733	0.167421	0.191219	0.340101	0.098672	-0.461482	-0.251127	7.33326e-05	2.28	1.2	1.54667	0.875556	0.191638	0.156317	0.179217	0.005	0.225646	0.005	0.235216
'14-085'	70	'A1'	5.54198	3.33923	1000	1400	70	1.95591	2.1619	1.18981	1.47835	0.243536	0.187777	0.213431	0.360188	0.162914	0.562291	0.834532	1.48007	1.96	2.24	1.26667	1.56889	0.214876	0.176196	0.193936	0.0129803	0.25	0.015242	0.100163
'14-085'	71	'PAF'	5.73258	3.42584	800	1200	70	1.23685	2.96306	0.0864381	0.20627	0.869359	0.869834	0.869873	0.999055	0.867361	0.609287	0.486736	2.69516	1.4	3.08	0.297778	0.355556	0.649215	0.793014	0.745455	0.0258359	0.25	0.0661224	0.160412
'14-085'	72	'PAF'	5.96351	3.57125	1400	1900	50	0.210076	0.212927	0.0168549	0.0674729	0.851453	0.518739	0.72211		0.692259	0.770717	0.755442	3.60703	0.24	0.32	0.262222	0.168889	-0.0442478	0.309091	0.130045	0.0673509	0.228303	0.0977248	0.155903
'14-085'	74	'PAF'	5.73383	3.68277	1000	1400	70	3.45414	1.12342	2.12875	0.0398374	0.237403	0.931507	0.357312	-0.0872792	0.398837	0.539715	0.724821	1.34731	3.52	1.28	2.54222	0.102222	0.16129	0.85209	0.289552	0.018664	0.146452	0.0150327	0.117486
'14-085'	75	'A1'	5.44304	3.57762	1000	1400	70	2.05129	0.444625	1.17286	0.494302	0.272455	-0.0529079	0.201208	0.193984	0.209849	0.754175	0.950851	2.16424	2	0.48	1.28889	0.56	0.216216	-0.0769231	0.145791	0.00884347	0.146429	0.0126292	0.0454187
'14-085'	76	'A1'	5.19257	3.53127	1000	1400	70	4.79865	2.73977	2.65533	1.5415	0.287541	0.279887	0.286321	0.222136	0.319762	0.667031		5.66678	4.92	3.52	3.51556	1.64	0.166491	0.364341	0.241582	0.0077182	0.114529	0.0104007	0.108256
'14-085'	77	'VAF'	5.05331	3.71086	4600	6500	70	0.245591	1.06784	0.136614	0.24277	0.285129	0.629532	0.551796	0.530953	0.567287	0.718452	0.562476	0.263145	0.24	1.04	0.155556	0.257778	0.213483	0.60274	0.511811	0.005	0.25	0.0177412	0.0469905
'14-085'	78	'VAF'	5.39419	3.82528	1600	2300	70	0.73005	0.710459	0.274277	0.232803	0.453809	0.506387	0.484295	0.502787	0.425567	0.809875		0.303178	0.76	0.72	0.328889	0.288889	0.395918	0.427313	0.411017	0.005	0.24964	0.0110166	0.0420571
'14-085'	79	'VAF'	5.63489	3.92116	1600	2300	70	0.889889	0.00223367	0.117382	0.0823766	0.766931	-0.947201	0.601896	0.656687	0.498212			0.597129	0.96	0.04	0.168889	0.106667	0.700787	-0.454545	0.567944	0.0134748	0.0424427
'14-085'	80	'VAF'	5.9049	3.86845	700	1000	80	1.50327	1.79976	1.45473	1.4277	0.0164126	0.11528	0.0680704	0.166814	0.0170274	0.239756	0.702368	0.00978965	1.48	1.8	1.48444	1.46667	-0.00149925	0.102041	0.0527817	0.005	0.25	0.005	0.215618
'14-085'	81	'VAF'	6.13583	4.01386	1000	1400	80	0.998701	0.12	0.25286	0.192327	0.595928	-0.231575	0.433628	0.371386	0.440482	0.229543	0.63699	1.88846	1.08	0.12	0.328889	0.235556	0.533123	-0.325	0.360202	0.0207056	0.204003	0.0247216	0.0509221
'14-085'	84	'VAF'	5.62637	4.22762	2800	3900	60	2.18153	3.78795	2.73275	1.83992	-0.112166	0.34614	0.132489	0.198274	0.0857887	0.366565		0.480906	2.24	3.76	2.77778	1.87111	-0.107174	0.335438	0.126878	0.00723109	0.107802	0.0106382	0.103279
'14-085'	85	'VAF'	5.33558	4.12247	5500	7800	70	1.18474	1.31575	0.209834	0.37799	0.699072	0.553662	0.619072	0.733147	0.394952	0.515804		0.715399	1.4	1.44	0.32	0.551111	0.627907	0.446429	0.530539	0.00671651	0.100263	0.0129797	0.193075
'14-085'	87	'VAF'	5.1059	4.23399	13100	18500	50	2.6073	0.701162	0.0403687	0.0986381	0.969506	0.753343	0.924406	0.947416	0.916888	0.57564	0.784982	0.920243	2.8	0.76	0.146667	0.186667	0.900452	0.605634	0.828767	0.014393	0.248939
'14-086'	1	'PAF'	4.40869	2.44507	15600	22000	40	1.0427	0.679028	0.274803	0.202145	0.582844	0.541192	0.569197	0.817077	0.506321	0.660214	0.92296	9.83308	1.52	1.16	1.08	0.844444	0.169231	0.157428	0.164093	0.0113736	0.203446
'14-086'	2	'A1'	4.41103	2.70387	9300	13100	50	1.99712	2.81437	1.76689	2.18725	0.061166	0.125383	0.0978041	-0.0383067	0.267234	0.533572	0.862336	1.00493	2.04	2.96	1.84	2.30222	0.0515464	0.125	0.093826	0.005	0.127834	0.005	0.0694753
'14-086'	3	'A1'	4.41385	3.01444	11000	15600	50	1.58111	1.56967	1.08011	0.788404	0.188263	0.331316	0.255468	0.118006	0.600245	0.551551	0.700906	1.16741	1.72	1.56	1.17333	0.862222	0.18894	0.288073	0.234114	0.005	0.148142	0.005	0.107991
'14-086'	4	'A1'	4.41667	3.325	13100	18500	50	2.36471	1.4715	0.436191	0.871664	0.688535	0.255994	0.491501	0.551324	0.417155	0.681544		0.267398	2.44	1.6	0.466667	0.915556	0.678899	0.272085	0.490164	0.005	0.0905458	0.00553575	0.0648187
'14-086'	5	'VAF'	4.36596	3.58486	13100	18500	40	0.896288	1.87991	0.425915	0.255971	0.35575	0.760314	0.613732	0.88614	0.486726	0.473948	0.294173	8.61839	1.44	2.6	0.995556	0.893333	0.182482	0.48855	0.362819	0.0111539	0.113944	0.0627922	0.0967057
'14-086'	6	'VAF'	4.26127	3.74225	31100	44000	50	0.353798	0.827515	0.261758	0.125714	0.149524	0.736235	0.528639	0.79672	0.450839	0.428492	0.862621	5.36748	0.6	1.12	0.493333	0.453333	0.097561	0.423729	0.29	0.00916944	0.141323	0.0746923	0.0977152
'14-086'	7		3.94343	3.80035	31100	44000	50	1.03054	5.38926	1.09447	2.68656	-0.0300881	0.334666	0.258371	0.394604	0.183476	0.391934	0.509462	3.62721	1.28	5.8	1.48889	3.02667	-0.0754414	0.314199	0.221158	0.00622645	0.109773	0.0106808	0.11387
'14-086'	10	'AAF'	2.88239	3.82148	5500	7800	60	1.83351	1.11172	0.57887	0.776293	0.520083	0.17766	0.380097	0.256959	0.761099		0.872772	3.24165	2.28	1.44	0.875556	0.951111	0.44507	0.204461	0.341346	0.005	0.162548	0.00612792	0.0330896
'14-086'	11	'AAF'	2.61714	3.82676	3300	4600	80	0.943016	1.04459	1.00372	0.880489	-0.0311823	0.0852413	0.0123986	-0.0638247	0.487995	0.876926		0.698567	1.04	1.04	1.12	0.951111	-0.037037	0.0446429	0.00214133	0.005	0.100767	0.005	0.0366101
'14-086'	12	'AAF'	2.35188	3.83204	5500	7800	70	2.43818	2.62742	1.43162	1.98005	0.260108	0.140505	0.194995	0.167845	0.203175	0.248661	0.391405	5.73375	2.44	3.2	1.94222	2.20444	0.11359	0.184211	0.152589	0.0119097	0.15803	0.0136242	0.107711
'14-086'	13	'AAF'	2.08662	3.83732	3300	4600	80	0.431173	0.249803	0.318012	0.558403	0.151046	-0.381833	-0.127487	-0.144544	-0.115242	-0.0366071	-0.270434	0.426145	0.48	0.28	0.382222	0.591111	0.113402	-0.357143	-0.123077	0.0143821	0.101943	0.0135407	0.111692
'14-086'	15	'AAF'	2.2439	3.62711	6500	9300	60	1.98248	0.900864	0.958211	0.74846	0.348309	0.0924041	0.256178	0.297768	0.233902	0.218254	0.664533	1.19628	2.08	1.12	1.14222	1.00444	0.291034	0.0543933	0.197007	0.005	0.116157	0.00508814	0.116632
'14-086'	16	'AAF'	2.50962	3.67359	1900	2800	70	1.16985	0.54376	0.755238	0.437372	0.215372	0.108434	0.175161	0.194214	0.159349			4.32704	1.4	0.96	1.05333	0.746667	0.141304	0.125	0.134615	0.0110925	0.0588968	0.0158392	0.0461028
'14-086'	17	'AAF'	2.72136	3.61761	1900	2800	50	0.937154	0.719236	0.225719	0.325656	0.611791	0.376671	0.503544	0.710058	0.473728	0.594094	0.814129	4.63573	1.08	0.8	0.546667	0.586667	0.327869	0.153846	0.247788	0.0144998	0.223685
'14-086'	18	'AAF'	2.98662	3.61232	9300	13100	60	2.76426	1.92789	0.875826	0.647825	0.518788	0.496974	0.509747	0.482616	0.549263	0.544409	0.736227	0.937843	2.88	2	1.06667	0.8	0.459459	0.428571	0.44664	0.005	0.229451	0.005	0.179662
'14-086'	20	'AAF'	3.25	3.4	31100	44000	80	1.01316	2.07716	0.895454	1.91591	0.0616734	0.0403818	0.0492461	0.0359804	0.119474			1.81891	1.12	2.28	1.02222	2.05333	0.0456432	0.0523077	0.050103	0.005	0.0474777	0.005	0.0420772
'14-086'	21	'AAF'	2.98427	3.35352	7800	11000	70	1.21135	0.584133	0.989956	0.443207	0.100575	0.137176	0.111435	0.0555023	0.424035			2.19925	1.32	0.76	1.12889	0.528889	0.0780399	0.17931	0.112961	0.005	0.0484431	0.005	0.032933
'14-086'	22	'AAF'	2.77207	3.35775	26200	37000	50	0.585579	2.57702	0.390471	1.48974	0.199895	0.267357	0.253667	0.392789	0.0635772	0.571838	0.688464	8.56334	1.24	2.84	0.84	2.09333	0.192308	0.151351	0.163498	0.00500598	0.134538
'14-086'	23	'AAF'	2.5608	3.46549	31100	44000	40	0.786124	1.25817	0.150695	0.0154581	0.678284	0.975726	0.853831	0.556817	0.883767	0.70903		0.566238	0.8	1.36	0.253333	0.0533333	0.518987	0.924528	0.751351	0.0195962	0.110585	0.0193901	0.114481
'14-086'	25		2.55845	3.20669	31100	44000	40	0.405729	2.05235	0.506486	0.272038	-0.110454	0.765927	0.489088	0.709778	0.413287	0.326556		16.5335	2.08	3.04	1.64	1.67111	0.11828	0.290566	0.214549	0.0172288	0.0984139
'14-086'	28	'AAF'	2.51291	4.03592	1400	1900	60	1.86521	0.562845	1.04539	0.60391	0.281666	-0.0351961	0.0992557	0.202502	-0.0376593	0.498407	0.181891	10.1729	2.24	1.28	1.68444	1.46667	0.141563	-0.0679612	0.0552965	0.00742671	0.129081	0.0129932	0.050695
'14-086'	29	'AAF'	2.77864	4.08239	1400	1900	70	1.50547	1.85391	1.1656	1.18577	0.12724	0.219806	0.175824	0.0851741	0.395787	0.549065	0.658743	6.09164	2.24	2.2	1.48	1.52444	0.204301	0.181384	0.192836	0.00654224	0.138438	0.00819834	0.0511339
'14-086'	30	'AAF'	3.04343	4.02535	6500	9300	70	0.475479	0.832788	0.658676	0.690281	-0.161528	0.0935656	-0.0202144	-0.0202144				28.7986	1.68	1.76	1.57778	1.77333	0.0313779	-0.00377358	0.013089	0.00739735	0.0253713	0.00585895	0.0267007
'14-086'	31	'AAF'	3.30869	4.02007	31100	44000	70	0.775	1.9044	0.172408	0.437475	0.636043	0.626389	0.592932	0.518696	0.989297			8.09549	1.2	2.48	0.657778	0.866667	0.291866	0.482072	0.414176	0.00558944	0.0473934	0.00570379	0.0280339
'14-086'	34	'VAF'	4.21103	4.05387	31100	44000	40	1.6033	3.66598	0.849515	2.01936	0.307313	0.289625	0.283153	0.332198	0.241826	-0.0877836	0.117632	17.835	3.16	5.12	2.34667	3.41333	0.1477	0.2	0.179487	0.0103489	0.0967157	0.012557	0.142082
'14-086'	35	'VAF'	4.47582	3.99683	26200	37000	30	4.18949	3.26243	4.12508	2.22169	0.00774645	0.189774	0.0805369	0.279626	0.0225818	0.205376	0.527335	12.6408	5.52	4.44	5.2	3.45333	0.0298507	0.125	0.0702006	0.0129758	0.217778	0.00977586	0.136449
'14-086'	36	'VAF'	4.74155	4.04331	18500	26200	30	2.84948	4.36389	2.56962	2.07401	0.0516434	0.355688	0.21713	0.60184	0.0984534	0.182882	0.82007	17.795	4.12	5.32	3.97333	3.47111	0.0181219	0.210313	0.118189	0.0104373	0.107411	0.0104811	0.100989
'14-086'	37	'VAF'	5.00681	4.03803	13100	18500	20	2.30933	3.61029	0.921239	2.59357	0.429674	0.163884	0.254861	0.435887	0.163777	0.0107054	-0.102062	3.29875	3.08	3.88	1.41333	2.98222	0.37092	0.130829	0.225832	0.0100369	0.105791	0.00981068	0.102248
'14-086'	38	'VAF'	5.27207	4.03275	7800	11000	30	1.16667	1.75571	0.776868	0.5064	0.200564	0.552276	0.377427	0.342436				14.1122	2	2.36	1.25333	1.54667	0.229508	0.208191	0.217877	0.00631255	0.0376464	0.011209	0.030369
'14-086'	39	'VAF'	5.53732	4.02746	2300	3300	50	0.649012	2.17043	1.44989	1.1729	-0.381571	0.298363	0.0339142	0.0729791	0.00711065	0.200682		34.5997	3.8	4.4	3.89778	4.20444	-0.0127021	0.0227273	0.00599782	0.0104591	0.0941345	0.00648183	0.090317
'14-086'	39	'VAF'	5.53732	4.02746	2800	3900	50	2.68576	1.5606	1.78959	0.46701	0.200246	0.539349	0.309566	0.375753	0.270652	0.43762	0.731157	11.0553	3.4	1.92	2.24	1.05333	0.205674	0.29148	0.235294	0.00799315	0.169007	0.0128575	0.0888903
'14-086'	40	'VAF'	5.80258	4.02218	1900	2800	40	2.25905	2.68789	0.839648	0.670297	0.458064	0.600798	0.532299	0.548241	0.525705	0.38298	0.562887	0.864125	2.36	2.84	1.00444	0.92	0.402906	0.510638	0.459763	0.0078498	0.231423	0.0107772	0.140447
'14-086'	42	'VAF'	6.12136	4.06761	800	1200	50	1.03337	2.41697	0.985103	1.0275	0.0239128	0.403391	0.258143	0.125845	0.295418	0.150277	0.185055	5.00865	1.52	2.8	1.59556	1.37333	-0.0242511	0.341853	0.185366	0.0144721	0.149441	0.0145974	0.162078
'14-086'	43	'VAF'	5.96362	4.22606	3900	5500	40	2.96773	0.717234	1.00956	0.17136	0.492338	0.614311	0.51919	0.639577	0.493052	0.34726	0.441245	10.2863	3.4	1.28	1.71111	0.737778	0.330435	0.268722	0.312968	0.015205	0.197104	0.0544865	0.147186
'14-086'	44	'VAF'	5.69789	4.17958	5500	7800	30	5.00187	1.9098	3.85879	1.37235	0.129007	0.163749	0.138357	0.176105	0.118717	0.312373	0.884654	10.6722	6.32	2.64	4.39111	2.24444	0.180083	0.0809827	0.149045	0.0092161	0.160152	0.0103246	0.101381
'14-086'	45	'VAF'	5.43357	4.28838	7800	11000	40	2.26375	3.17832	2.52406	1.71113	-0.0543701	0.300073	0.124527	0.223346	0.0885109	0.221406	0.811605	13.2015	2.84	3.76	3.42222	2.77778	-0.0929737	0.150238	0.03125	0.011932	0.25	0.0114706	0.10784
'14-086'	46	'VAF'	5.16737	4.19014	11000	15600	20	2.64464	1.98037	2.97613	0.348234	-0.0589757	0.700908	0.165148	0.318793	0.0660604	0.0451412	0.775411	9.70023	3.44	2.08	3.18667	1.21778	0.0382294	0.261456	0.112405	0.00917492	0.181334	0.0109524	0.0942574
'14-086'	47	'VAF'	5.00962	4.34859	13100	18500	30	3.05933	1.97606	1.74699	0.413591	0.273044	0.653848	0.42468	0.405978	0.442757	0.43156	-0.0442824	11.7254	3.8	2.64	2.53778	1.32	0.199158	0.333333	0.250755	0.00784819	0.107976	0.0121062	0.0985691
'14-086'	48	'VAF'	4.74343	4.25035	15600	22000	20	2.35521	4.23614	0.565899	1.50644	0.612546	0.475343	0.522275	0.586594	0.493244	0.731891	0.995086	11.8108	3.68	4.68	1.17333	2.90667	0.516484	0.233743	0.344051	0.0100657	0.118388	0.0154205	0.0946062
'14-086'	49	'VAF'	4.47817	4.25563	18500	26200	40	2.50585	2.98198	0.193146	0.734106	0.856876	0.604904	0.711117	0.698055	0.717292	0.906337	0.988444	11.1239	3.36	4.16	1.23111	1.72889	0.463698	0.41283	0.435115	0.0116894	0.198995	0.0189843	0.035434
'14-086'	50	'VAF'	4.26596	4.25986	31100	44000	50	1.58908	1.65538	1.28418	0.243052	0.106117	0.743946	0.349937	0.428755	0.227796			4.34971	2	1.88	1.44889	0.497778	0.159794	0.581308	0.331808	0.00777073	0.0660619	0.0139875	0.0485176
'14-086'	51		4.00117	4.3169	31100	44000	60	1.19305	3.96306	0.277968	0.832858	0.622073	0.652681	0.651393	0.548266	0.74422	0.982168	0.983266	1.0763	1.44	4.32	0.431111	0.995556	0.539192	0.625418	0.602968	0.00719818	0.119773	0.0109625	0.0530119
'14-086'	52	'AAF'	3.57629	4.27359	31100	44000	60	2.63209	5.73166	1.5197	3.05254	0.267932	0.304993	0.29316	0.137993	0.419033	0.873099	0.947788	6.26939	2.96	6	2.01333	3.61778	0.190349	0.247689	0.228145	0.005	0.25	0.00894396	0.0838988
'14-086'	53	'AAF'	3.31103	4.27887	26200	37000	70	1.70302	1.89702	0.0686782	0.15012	0.922472	0.853337	0.899899	0.865143	0.976155	1	1	3.90287	1.8	2.52	0.413333	0.302222	0.626506	0.785827	0.715799	0.005	0.144812
'14-086'	54	'AAF'	3.09883	4.2831	9300	13100	60	1.77232	3.0564	0.652003	1.03279	0.462115	0.494866	0.487075	0.305692	0.765335	0.579062	0.788122	3.93884	1.88	3.28	1.12444	1.48	0.251479	0.378151	0.329136	0.005	0.25	0.00702741	0.139254
'14-086'	55	'AAF'	2.88662	4.28732	6500	9300	50	3.89288	2.52914	1.23591	1.97921	0.518049	0.121979	0.332762	0.228213	0.501403	0.9454	0.998994	11.8173	4	3.2	1.98667	2.48444	0.336303	0.12588	0.233816	0.005	0.25	0.00792123	0.0401675
'14-086'	56	'AAF'	2.67488	4.34331	1600	2300	50	4.3193	1.91243	1.81563	0.742234	0.408101	0.440807	0.417987	0.362636	0.455773	0.727099	0.807341	2.14523	4.52	2.04	2.09333	0.928889	0.366935	0.374251	0.369202	0.00836673	0.143793	0.0113195	0.0848767
'14-086'	57	'AAF'	2.46174	4.24401	800	1200	60	3.60052	2.28602	2.37629	1.82425	0.204831	0.112344	0.16677	0.155626	0.172415	0.306116	0.550148	2.03508	3.72	2.64	2.63111	2.10667	0.171449	0.11236	0.146175	0.00883715	0.16756	0.0105126	0.2232
'14-086'	58	'AAF'	2.25	4.3	1200	1600	70	0.464385	0.764264	0.37619	0.309136	0.104922	0.424005	0.269491	0.345266	0.170917	0.391043	0.323596	7.11913	0.8	1.56	0.915556	0.857778	-0.0673575	0.290441	0.141935	0.0134802	0.142349	0.0185522	0.110713
'14-086'	61	'AAF'	2.51714	4.50176	700	1000	90	0.356272	0.289541	0.167478	0.241693	0.360466	0.0900697	0.212273	-0.328884	0.2753	0.389441	0.350761	2.48681	0.44	0.48	0.28	0.431111	0.222222	0.0536585	0.128065	0.0282412	0.159238
'14-086'	62	'AAF'	2.78333	4.6	1600	2300	70	2.0834	1.35394	1.08024	0.983181	0.317091	0.158638	0.249767	0.340062	0.212932	0.274291	0.429864	0.304236	2.24	1.72	1.25333	1.16444	0.282443	0.192604	0.241812	0.005	0.189764	0.005	0.25
'14-086'	63	'AAF'	2.99554	4.59577	11000	15600	30	1.44123	2.21596	0.879513	0.882643	0.242041	0.430296	0.347918	0.742125	0.0606954	0.352785	0.500217	0.944622	1.52	2.24	0.928889	1.03111	0.241379	0.369565	0.314685	0.00862798	0.135387	0.005	0.151678
'14-086'	64	'AAF'	3.25986	4.48697	11000	15600	60	0.679339	2.5299	0.233404	0.725764	0.488565	0.554153	0.535451	0.373313	0.913197	0.783751	0.743744	6.87242	1	2.68	0.528889	0.973333	0.30814	0.467153	0.42024	0.005	0.25	0.0100811	0.0279359
'14-086'	65	'AAF'	3.47207	4.48275	26200	37000	60	1.93035	2.87575	1.21527	0.343013	0.227325	0.786867	0.51236	0.425569	0.708848	0.850266	0.9888	6.3055	2.52	3	1.50222	0.742222	0.253039	0.603325	0.421866	0.005	0.25	0.00934081	0.036437
'14-086'	66	'AAF'	3.73826	4.58099	18500	26200	60	2.98556	2.1463	0.808135	0.308945	0.573959	0.748339	0.642814	0.687554	0.599324	0.396851	0.659289	4.08237	3.28	2.48	1.19556	0.626667	0.46574	0.596567	0.519343	0.0058829	0.25	0.0165416	0.129295
'14-086'	67	'VAF'	3.95047	4.57676	18500	26200	70	2.6236	2.35527	1.00047	0.224902	0.447876	0.825669	0.608849	0.638389	0.596529	0.728586	0.85215	10.3169	2.96	2.68	1.38222	0.822222	0.363357	0.530457	0.43796	0.00532947	0.25	0.0191908	0.0432203
'14-086'	68	'VAF'	4.16221	4.52077	15600	22000	40	0.534791	0.560808	0.0148202	0.00263996	0.94607	0.990629	0.984984		0.984783	0.96047	0.917203	5.31371	0.68	0.92	0.373333	0.351111	0.291139	0.447552	0.376673	0.0354605	0.226782
'14-086'	69	'VAF'	4.42746	4.51549	13100	18500	40	1.13048	1.25874	0.205801	0.00753516	0.691979	0.988099	0.848962	0.785447	0.911918		0.901647	7.35022	2.2	1.56	0.697778	0.52	0.518405	0.5	0.510714	0.0133457	0.226131
'14-086'	70	'VAF'	4.63873	4.40775	13100	18500	60	1.59298	1.16762	0.814802	0.353166	0.323194	0.535547	0.404448	0.616227	0.272109	-0.823309	0.621782	4.66149	2.08	1.24	1.11111	0.613333	0.303621	0.338129	0.3163	0.0109979	0.223545	0.0160066	0.0722093
'14-086'	71	'VAF'	4.79977	4.61162	6500	9300	40	2.63702	2.90418	0.61693	1.29853	0.620812	0.382053	0.487173	0.857231	0.422948	0.428611	0.537429	23.6637	4.44	4.64	2.36889	2.65778	0.304178	0.27162	0.287335	0.0152326	0.196621	0.0347929	0.123417
'14-086'	72	'VAF'	5.11808	4.60528	9300	13100	20	3.63874	3.99511	0.846048	0.722539	0.622703	0.693686	0.659407	0.791976	0.616986	0.682587	0.905083	10.0697	4.56	4.56	1.58667	1.52	0.483731	0.5	0.491821	0.0129202	0.25	0.0215669	0.0560212
'14-086'	73	'VAF'	5.27582	4.44683	11000	15600	30	1.47491	1.23332	0.429436	0.177496	0.548994	0.748379	0.637498	0.893322	0.5517	0.521175	0.871596	4.94797	2.24	1.92	1.10667	0.826667	0.338645	0.398058	0.365427	0.0169455	0.143259	0.005	0.0956635
'14-086'	74	'VAF'	5.59413	4.44049	9300	13100	20	1.01015	1.47966	0.518951	0.139238	0.321233	0.827985	0.593612		0.58978	0.246973	0.463942	12.4199	2	2.48	1.64444	1.10667	0.097561	0.3829	0.23909	0.0406512	0.16475	0.0488668	0.173301
'14-086'	75	'VAF'	5.85892	4.38345	3900	5500	30	0.403564	1.36086	0.064957	0.355853	0.722715	0.585424	0.620425	0.901617	0.584884	0.417013	0.315186	5.19824	0.76	1.92	0.404444	0.697778	0.305344	0.466893	0.417156	0.0219188	0.163627	0.0772101	0.149286
'14-086'	78	'VAF'	5.43685	4.6507	13100	18500	40	4.40197	3.8093	1.26489	1.92275	0.553583	0.329123	0.441965	0.732593	0.370558	0.271463	0.580622	9.53316	5.04	4.52	1.96	2.73333	0.44	0.246324	0.341441	0.00643919	0.240332	0.0192206	0.124505
'14-086'	79	'VAF'	5.70211	4.64542	15600	22000	60	0.0556643	0.0764367	0	0						1	1	5.85894	0.24	0.4	0.382222	0.426667				0.0940501	0.25
'14-086'	80	'VAF'	5.59789	4.85458	18500	26200	30	0.738704	3.30957	0.00672858	0.344955	0.981947	0.811218	0.872091	0.928302	0.86685	0.935493	0.899978	12.495	1.24	3.72	0.64	0.96	0.319149	0.589744	0.512195	0.0205872	0.25
'14-086'	81	'VAF'	5.27911	4.80915	13100	18500	40	3.27538	2.82817	0.550872	0.311916	0.712056	0.801333	0.754101	0.75932	0.752785	0.684305	0.745146	2.11379	3.56	3.32	0.733333	0.528889	0.658385	0.725173	0.689956	0.0145285	0.163925	0.02093	0.25
'14-086'	82	'SRAF'	4.85469	4.81761	4600	6500	50	2.97736	3.89325	0.391893	1.03478	0.767371	0.580045	0.660761	0.514264	0.740965	0.838586	0.939997	2.13648	3.08	4.08	0.724444	1.20889	0.619159	0.542857	0.57478	0.00715217	0.25	0.0152124	0.0566861
'14-086'	83	'SRAF'	4.58944	4.82289	5500	7800	60	1.66371	1.27557	0.109433	0.211582	0.876566	0.715454	0.827941	0.839138	0.804846	1	0.943539	4.21017	2.12	1.52	0.471111	0.537778	0.636364	0.477322	0.565966	0.00728453	0.25	0.0131017	0.0376088
'14-086'	84	'SRAF'	4.58756	4.61585	11000	15600	40	3.39442	1.37252	1.03431	0.0177256	0.532908	0.9745	0.658838	0.769315	0.596909	0.760912	0.854221	3.2466	3.56	1.4	1.39556	0.351111	0.436771	0.598985	0.479125	0.00729294	0.25	0.0517656	0.0976453
'14-086'	85	'SRAF'	4.3777	4.87887	3300	4600	70	0.515434	0.277219	0.126816	0.0709275	0.605089		0.630422	0.646399			0.702788	4.46572	0.92	0.68	0.426667	0.337778	0.366337		0.353383	0.0135952	0.167932	0.0157593	0.0350589
'14-086'	86	'SRAF'	4.21854	4.88204	7800	11000	60	2.36017	0.795271	0.366985	0.0344584	0.730866	0.916941	0.782225	0.662238	0.95545	0.954335	0.923807	5.64261	2.92	1	0.76	0.413333	0.586957	0.415094	0.539267	0.0073748	0.25	0.01327	0.0320969
'14-086'	87	'SRAF'	3.95329	4.88732	13100	18500	60	1.01874	0.18973	0.0937976	0.196721	0.831381	-0.0180902	0.612161		0.628118	0.620818	0.66192	1.5134	1.2	0.48	0.262222	0.315556	0.641337	0.206704	0.488189	0.030042	0.227308	0.0586872	0.25
'14-086'	88	'SRAF'	3.68756	4.84085	15600	22000	70	1.15639	1.84755	0.155121	0.272851	0.763447	0.742642	0.75552	0.750986	0.764756	0.578726	0.789064	2.40423	1.16	2	0.404444	0.524444	0.482955	0.584507	0.545652	0.005	0.25	0.0133477	0.144694
'14-086'	89	'AAF'	3.42136	4.74261	22000	31100	40	1.91905	2.44105	0.221657	0.54406	0.792913	0.635484	0.703451	0.647613	0.78472	0.90321	0.92196	3.75975	2.04	2.48	0.466667	0.675556	0.62766	0.571831	0.596546	0.005	0.239891	0.0131184	0.0371769
'14-086'	91		2.89178	4.85669	31100	44000	50	0.290777	0.421627	0.0571174	0.0246451	0.671639	0.889551	0.808754	0.861093	0.795017	0.687755	0.779504	2.64718	0.4	0.68	0.248889	0.311111	0.232877	0.372197	0.317073	0.0497306	0.229947
'14-086'	92	'SRAF'	3.26455	5.00458	31100	44000	50	1.08759	0.458842	0.0585803	0.0359302	0.897781	0.854761	0.907564	0.999994	0.872265	0.721193	0.764365	5.08681	1.48	0.72	0.24	0.293333	0.72093	0.421053	0.609756	0.0147279	0.125481
'14-086'	95	'SRAF'	4.27394	5.13979	7800	11000	70	0.160149	0.358542	0.0500312	0.0117699		0.936432	0.827971		0.956643			3.84325	0.48	0.72	0.351111	0.346667		0.35	0.264637	0.061569	0.0838923
'14-086'	96	'SRAF'	4.59178	5.08169	1600	2300	60	1.29952	0.0515659	0.253614	0.159479	0.673416	-0.511328	0.511806	0.521875	0.493494	0.767251	0.551439	5.33537	1.48	0.84	0.613333	0.577778	0.414013	0.184953	0.321519	0.0112979	0.136341	0.0194832	0.0374779
'14-095'	1	'A1'	4.65	2.9	15600	22000	50	3.44135	0.886437	0.423486	0.10225	0.780852	0.79316	0.797732	0.751466	0.817709	0.904175	0.937589	13.7401	5.08	2.12	1.89333	1.79556	0.456979	0.0828604	0.322449	0.00787088	0.25
'14-095'	2	'A1'	4.15	2.9	26200	37000	60	2.97497	0.394578	0.553074	0.0676702	0.686469	0.707213	0.715699	0.708351	0.726634	0.733441	0.744368	10.9425	3.28	0.8	1.02667	0.582222	0.52322	0.157556	0.434375	0.005	0.25
'14-095'	4		3.2	2.85	9300	13100	50	1.08899	1.2716	0.266349	0.167894	0.606963	0.766731	0.694289	0.75399	0.659034	0.794386		6.66931	1.6	1.64	0.688889	0.551111	0.398058	0.496957	0.446429	0.010057	0.102016
'14-095'	5		2.8	2.8	31100	44000	60	0.184711	1.12084	0.0488821	0.23477		0.653632	0.671608	0.675962	0.664504	0.897706	0.373379	4.6488	0.52	1.36	0.315556	0.48		0.478261	0.405316	0.00821516	0.120082
'14-095'	11	'PAF'	4.3	2.4	6500	9300	50	0.0580123	0.337004	0.275337	0.263765	-0.651943	0.121909	-0.212572		-0.322752			26.7449	1.76	2.24	2.72	2.10667	-0.214286	0.0306748	-0.0936556
'14-095'	12	'PAF'	4.8	2.45	31100	44000	40	0.0704643	0.0978825	0.11436	0.0618121								18.744	0.64	1.44	1.63111	1.04
'14-095'	13	'PAF'	5.4	2.4	31100	44000	70	1.21184	1.64649	0.0657882	0.194125	0.897015	0.789065	0.83329	0.810068	0.843545	0.772651		1.13631	1.32	1.88	0.182222	0.351111	0.757396	0.685259	0.714286	0.00701867	0.0952663	0.00531919	0.17438
'14-095'	16	'PAF'	5.05	2.75	6500	9300	50	1.35865	2.34288	0.256973	0.185854	0.681889	0.853007	0.78684	0.818047	0.773172	0.707335	0.87399	17.1173	1.96	2.92	1.01778	1.04889	0.316418	0.471445	0.40499	0.0125903	0.195728
'14-095'	17	'A1'	5.4	3.15	800	1200	60	0.845581	1.76709	0.227132	0.959154	0.576528	0.296355	0.383978	0.383258	0.384325	0.623364	0.858166	8.76059	0.96	2.24	0.808889	1.47556	0.0854271	0.205742	0.166937	0.0106221	0.25	0.0184849	0.049183
'14-095'	18	'A1'	4.9	3.25	1900	2800	50	3.97525	4.44329	2.87473	3.50561	0.160661	0.117964	0.137726	0.0331514	0.221282	0.0444354	0.72494	5.1714	4.04	4.88	3.42222	3.6	0.0827874	0.150943	0.119041	0.005	0.153454	0.005	0.109409
'14-095'	19	'A1'	4.4	3.25	18500	26200	50	1.02136	1.00569	0.637156	0.32273	0.231654	0.514116	0.370056	0.716245	0.290428	0.216658	0.0434246	29.6846	3.32	3.52	3.31111	2.61333	0.00134048	0.147826	0.071727	0.0209636	0.102036	0.0477842	0.181154
'14-095'	22		2.9	3.2	31100	44000	60	1.67783	3.17699	0.207091	0.412124	0.780266	0.770348	0.787152	0.723606	0.872389	0.71353	0.65699	11.1753	1.72	4	0.8	0.626667	0.365079	0.729107	0.600746	0.00614391	0.13283
'14-095'	23		2.4	3.2	31100	44000	60	1.32096	2.22484	0.0953072	0.243725	0.865411	0.802537	0.827453	0.836766	0.818085	0.445679	0.23513	3.90318	1.76	3	0.644444	0.657778	0.463956	0.64034	0.570381	0.0060298	0.140804	0.0948255	0.234679
'14-095'	25		2.15	3.6	7800	11000	60	0.773024	0.0208481	0.218974	0.347693	0.55852	-0.886861	0.0447286	-0.106688	0.0882764		0.577778	8.93459	1	0.6	1.10667	0.933333	-0.0506329	-0.217391	-0.120879	0.166334	0.25
'14-095'	26		1.85	3.6	2300	3300	50	0.277097	0.111011	0.0632964	0.164767	0.628099	-0.194928	0.207789	0.150768			-0.0783477	8.42693	0.6	0.48	0.657778	0.804444	-0.0459364	-0.252595	-0.15035	0.118629	0.136696
'14-095'	27	'AAF'	2.6	3.7	5500	7800	70	2.07081	0.7965	0.491167	0.439671	0.616572	0.288657	0.509812	0.413592	0.520017	0.538483	0.715371	2.43868	2.16	0.92	0.755556	0.782222	0.481707	0.0809399	0.333975	0.0171552	0.200174	0.0169607	0.208813
'14-095'	28	'AAF'	3.1	3.7	9300	13100	50	1.11598	1.33402	0.970277	0.644763	0.0698386	0.348325	0.206004	0.172951	0.583594	-1	-0.917972	3.67541	1.36	1.44	1.09333	0.906667	0.108696	0.227273	0.166667	0.005	0.0504468	0.005	0.0300423
'14-095'	31	'A1'	4.65	3.7	9300	13100	70	3.05509	0.626533	0.987435	0.698136	0.511476	-0.054053	0.379803	0.0510667	0.619024	0.409054	0.680798	4.18141	3.36	1.12	1.33333	1.02667	0.431818	0.0434783	0.309942	0.005	0.136059	0.00541732	0.107891
'14-095'	32	'A1'	5.15	3.6	700	1000	70	6.4751	2.88728	4.88109	3.06868	0.140365	-0.0304581	0.0815052	0.010327	0.121046	0.29748	0.852083	6.8544	6.72	3.36	5.32444	3.36444	0.115867	-0.000660939	0.0741179	0.00811022	0.133754	0.00710865	0.1041
'14-095'	33	'VAF'	5.65	3.6	2300	3300	60	0.326818	0.532747	0.0181335	0.0991176		0.68627			0.952515		0.878341	18.4419	1.92	1.64	1.19111	2.04444		-0.109771		0.112728	0.195486
'14-095'	34	'PAF'	6.05	3.6	13100	18500	50	0.165831	0.087867	0.0328059	0.000490096						0.973315	0.998715	10.2977	0.6	0.68	0.751111	0.724444				0.0901065	0.181331
'14-095'	37	'VAF'	5.35	3.95	2300	3300	50	0.346583	0.232592	0.0499156	0.0294885			0.755872		0.842551	0.964119	0.963814	7.47631	1.04	0.52	0.511111	0.551111			0.189831	0.061597	0.225873
'14-095'	38	'VAF'	4.9	4	9300	13100	30	0.513555	0.406402	0.0826705	0.0826835	0.722687	0.661885	0.697919	0.770792	0.646045			2.27385	0.68	0.8	0.355556	0.293333	0.313305	0.463415	0.390397	0.0139896	0.234592
'14-095'	39		4.3	4	26200	37000	30	4.68037	4.42549	1.794	0.706514	0.445816	0.724664	0.569064	0.755655	0.527558	0.366712	0.380303	3.90819	5.24	4.64	1.90667	1.2	0.466418	0.589041	0.521561	0.0130239	0.133208	0.0194897	0.103902
'14-095'	41	'AAF'	3.25	4.1	11000	15600	70	3.33517	1.91608	0.954528	1.39017	0.554967	0.159066	0.382605	0.319147	0.457429	0.41394	0.244045	3.98384	3.84	2.68	1.42222	1.61333	0.459459	0.248447	0.364651	0.00532554	0.143182	0.00790102	0.236831
'14-095'	42	'AAF'	2.9	4.05	1400	1900	50	2.1184	3.98617	0.690092	1.49518	0.508568	0.454449	0.474528	0.409647	0.510022	0.500313	0.409236	10.0055	2.16	4.8	1.27111	2.06222	0.259067	0.398964	0.352332	0.00506693	0.132818	0.0139645	0.122755
'14-095'	43	'AAF'	2.4	4.05	1400	1900	70	0.258987	0.00373264	0.174263	0.164286	0.195555	-0.955569	-0.239524	-0.595905				13.8156	0.84	0.4	0.702222	1.19556	0.0893372	-0.498607	-0.209632
'14-095'	46	'AAF'	2.6	4.35	800	1200	70	4.37151	2.00275	2.37026	0.624748	0.296842	0.524453	0.36094	0.509983	0.318952	0.291691	0.49178	2.23696	4.48	2.04	2.48444	0.995556	0.286535	0.34407	0.304	0.005	0.25	0.0106898	0.148759
'14-095'	47	'VAF'	5.65	4.35	9300	13100	30	0.381093	0.286953	0.146108	0.0887652	0.445722		0.517912	0.582361	0.466633	0.892709	0.875369	7.79029	1.04	0.96	0.8	0.813333	0.130435		0.107011	0.0795387	0.206595
'14-095'	49	'VAF'	4.65	4.3	11000	15600	30	1.83711	1.78474	0.13021	0.145686	0.867627	0.849063	0.858323	0.671147	0.87044	0.82886	0.65897	1.37137	1.96	1.84	0.235556	0.257778	0.785425	0.754237	0.770186	0.0205491	0.156746
'14-095'	50	'SRAF'	4.2	4.5	3900	5500	70	0.636996	0.288297	0.103065	0.207794	0.721468	0.162275	0.513339	0.339061	0.593433	0.661051	0.750549	2.08812	0.76	0.36	0.28	0.382222	0.461538	-0.0299401	0.256858	0.0134122	0.159722	0.0145357	0.0354864
'14-095'	51	'SRAF'	3.8	4.5	9300	13100	40	0.632289	2.26263	0.131981	0.438932	0.654621	0.675053	0.669963	0.748185	0.649335	0.591234	0.737774	7.24489	0.72	2.84	0.551111	0.804444	0.132867	0.558537	0.448463	0.0151943	0.0891206
'14-095'	52	'AAF'	3.35	4.5	11000	15600	40	3.7226	2.48649	1.0456	0.192672	0.561427	0.85617	0.669833	0.560006	0.765585		0.995056	5.27775	4.16	2.88	1.41778	0.684444	0.491633	0.61596	0.540107	0.00552237	0.247487	0.0148676	0.0377522
'14-095'	53	'AAF'	3.05	4.5	7800	11000	20	6.27995	4.6043	1.71911	0.812484	0.570173	0.700012	0.622619	0.618027	0.624028	0.668794	0.83272	10.0912	6.88	5.4	2.55111	1.81333	0.459001	0.497227	0.475567	0.0114685	0.180319	0.0183298	0.157981
'14-095'	54	'AAF'	2.6	4.75	1000	1400	50	2.015	1.36931	0.684506	0.437135	0.492866	0.516027	0.492046	0.591988	0.47124	0.439523	0.403172	7.17033	2.48	1.68	0.977778	0.964444	0.434447	0.270588	0.363438	0.0166812	0.152963	0.0283338	0.0913934
'14-095'	55		2.1	4.75	15600	22000	30	0.00637968	0.000130764	0.00698342	0								3.4075	0.52	0.8	0.48	0.395556						0.0194643	0.25
'14-095'	56	'AAF'	3.25	4.85	26200	37000	50	1.58608	3.13132	0.0206137	0.316827	0.97434	0.816234	0.934913	0.954629	0.932932	0.925196	0.677793	26.9581	3.16	4.88	1.76444	2.07111	0.283394	0.404092	0.354042	0.0213379	0.24496
'14-095'	57	'SRAF'	3.6	4.95	22000	31100	50	3.84846	1.9776	0.189932	0.0920037	0.905937	0.91109	0.907458	0.870506	0.93243	0.666378	0.914741	9.96365	4.56	2.88	0.928889	0.728889	0.661538	0.596059	0.635564	0.00909577	0.227166
'14-095'	58	'SRAF'	4.05	4.85	5500	7800	70	0.27818	0.145175	0.00540515	0.0969398	0.96188	0.199224	0.722935	0.885259		0.178486	0.524723	1.80068	0.52	0.28	0.173333	0.235556	0.5	0.0862069	0.323529	0.0156431	0.125554	0.102158	0.126495
'14-095'	59	'SRAF'	4.5	4.65	1900	2800	40	2.7097	3.9515	1.2257	0.861355	0.37709	0.642061	0.522978	0.364377	0.614671	0.814857	0.795357	0.737976	2.84	4.08	1.38222	1.03556	0.345263	0.595135	0.482151	0.00994017	0.15702	0.0128362	0.136743
'14-095'	60	'SRAF'	4.95	4.65	7800	11000	50	1.46393	0.421999	0.143635	0.16738	0.821301	0.432012	0.716938	0.521312	0.740049	0.738348	0.698518	3.16725	1.6	0.68	0.368889	0.413333	0.625282	0.243902	0.489115	0.0212725	0.18506
'14-095'	61	'SRAF'	5.35	4.75	22000	31100	20	0.38484	1.12012	0.0624435	0.137295	0.720788	0.781623	0.779362		0.795395	0.881582	0.942831	3.06408	0.52	1.32	0.368889	0.413333	0.17	0.523077	0.40339	0.0460686	0.211048
'14-095'	62	'SRAF'	5.65	4.7	18500	26200	40	0.995901	0.0147285	0.172837	0.0557098	0.704233					0.392227	0.481639	28.6734	3.16	1.44	2.34667	2.15556	0.1477			0.0694014	0.127355	0.0796564	0.0991679
'14-095'	63	'SRAF'	5.15	5.1	18500	26200	40	0.321472	0.248737	0.000405554	0.0841201					0.983189	0.966106	0.970763	19.9987	1.32	1.24	0.982222	1.17333				0.0638528	0.156244
'14-095'	64	'SRAF'	4.75	4.95	1900	2800	50	1.52764	0.717465	0.153675	0.207359	0.817196	0.551571	0.7219	0.917435	0.698181	0.64104	0.546043	4.42311	1.8	1.12	0.448889	0.506667	0.600791	0.377049	0.506881	0.0202982	0.14682
'14-095'	65	'SRAF'	4.35	5	700	1000	80	1.15904	0.118983	0.102831	0	0.837019		0.942446		0.941765	0.964445	0.485452	7.51726	1.96	0.8	0.751111	0.506667	0.445902		0.373894	0.0511264	0.173794	0.0966096	0.168151
'14-095'	66	'SRAF'	3.95	5.2	31100	44000	60	0.343134	0.849038	0.0680191	0.0148591	0.66913	0.9656	0.903402		0.930177	0.899791	0.804879	5.70537	0.84	1.12	0.386667	0.373333	0.369565	0.5	0.441176	0.031226	0.1712
'14-095'	67	'SRAF'	3.4	5.2	31100	44000	50	5.29668	4.9872	1.07151	1.35707	0.663481	0.57219	0.617697	0.539455	0.645705	0.668411	0.736108	6.83924	5.56	5.76	1.67111	1.94222	0.5378	0.495672	0.516071	0.00843723	0.224143	0.0156128	0.111849
'14-095'	70	'AAF'	2.65	5	26200	37000	60	1.61646	0.230587	0.0190519	0.0270831	0.976702		0.973384	0.906836	0.99974	1	0.883082	2.26867	1.96	0.48	0.346667	0.288889	0.699422		0.586705	0.0122139	0.237201	0.134507	0.227666
'14-095'	71	'AAF'	2.9	4.85	7800	11000	50	0.684607	0.504412	0.27794	0.113705	0.422491	0.632092	0.508391	0.515987	0.507627	0.334096	0.786821	1.94415	0.88	0.6	0.368889	0.257778	0.409253	0.398964	0.405063	0.0207891	0.103333
'14-095'	73	'SRAF'	3.35	5	31100	44000	50	0.448854	2.39765	0.0134563	0.153196	0.941787	0.879886	0.905856	0.803151	0.978515	0.776633	0.920378	12.0499	1.16	2.92	0.706667	0.808889	0.242857	0.56615	0.4583	0.0124344	0.233743	0.0807285	0.105893
'14-095'	75	'SRAF'	3.8	4.95	11000	15600	70	2.32071	0.417238	0.113539	0.0917587	0.906715	0.639453	0.880197	0.662984	0.924892	0.871167	0.589445	4.83358	2.36	0.72	0.48	0.342222	0.661972	0.355649	0.578588	0.0124644	0.205067	0.107017	0.150391
'14-095'	76	'SRAF'	4.15	5.05	13100	18500	40	0.441423	0.784441	0.0104651	0.0406247	0.953683	0.901524	0.942503	0.851792	0.96562			1.02059	0.48	0.92	0.0844444	0.128889	0.700787	0.754237	0.735537	0.0213711	0.0507733
'14-095'	77	'SRAF'	4.25	5.25	7800	11000	50	2.77515	2.20796	0.0421826	0.356307	0.970055	0.722099	0.858391	0.895074	0.846266	0.874229	0.794257	0.939234	2.88	2.2	0.186667	0.511111	0.878261	0.622951	0.758462	0.0090035	0.160421	0.0287576	0.150652
'14-095'	78	'SRAF'	4.5	5.2	1000	1400	70	1.37602	0.226433	0.0709888	0.0100635	0.901882		0.974985	0.967236	0.976627	0.929383	0.535148	5.75902	1.64	0.64	0.568889	0.337778	0.484909		0.430962	0.0185601	0.25
'14-095'	79	'SRAF'	4.75	5.2	1200	1600	60	1.29542	0.584186	0.181242	0.0886708	0.754524	0.736435	0.747895		0.775592	0.634158	0.451728	3.86746	1.48	1.08	0.56	0.471111	0.45098	0.39255	0.425743	0.0324483	0.187217	0.100562	0.182238
'14-095'	80	'SRAF'	4.85	5.45	800	1200	90	0.145858	0.209096	0.0500298	0.0121789					0.922767	0.983325	0.777964	2.9514	0.28	0.4	0.24	0.231111				0.0647915	0.25	0.10192	0.121239
'14-095'	81	'SRAF'	5.05	5.3	9300	13100	30	0.0926106	0.000573594	0.00977166	0.109011		-0.989531					0.68188	6.27745	0.48	0.4	0.537778	0.608889		-0.207048		0.135104	0.158197	0.0930688	0.122169
'14-095'	83	'SRAF'	4.35	5.45	18500	26200	50	0.481412	0.374083	0.000273465	0.0182742	0.998865		0.998915		0.998856	0.904498	0.707439	11.4562	0.96	1.16	0.688889	0.755556	0.16442		0.189526	0.0469876	0.147027
'14-095'	84	'SRAF'	4.05	5.45	31100	44000	40	0.00487009	0.232299	0.0261157	4.59262e-05						0.816922	0.804044	4.91065	0.24	0.64	0.315556	0.24				0.111899	0.199897	0.162093	0.183438
'14-095'	85	'SRAF'	3.8	5.4	31100	44000	40	0.546433	1.73157	0.106505	0.265725	0.673766	0.733916	0.719592	1	0.681337	0.242299	0.568935	5.1634	1.32	2.08	0.435556	0.804444	0.503797	0.442219	0.465517	0.0185237	0.205578	0.0743712	0.191044
'14-095'	86	'SRAF'	3.55	5.4	31100	44000	50	2.52129	5.64854	1.47906	2.27433	0.260534	0.425882	0.370028	0.699154	0.306192	0.291076	0.405193	3.87104	2.68	6.12	1.66667	2.50222	0.233129	0.419588	0.357094	0.00973858	0.191628	0.0188242	0.145823
'14-095'	89	'SRAF'	3.15	5.2	11000	15600	40	2.25997	1.65679	0.45235	0.131251	0.666448	0.85319	0.742165	0.737627	0.743524	0.674497	0.86378	6.88274	2.8	2.08	1.19556	0.728889	0.401557	0.481013	0.434357	0.0141699	0.145033	0.0842424	0.113497
'14-095'	92	'SRAF'	4.55	4.9	1200	1600	50	5.24536	4.40991	2.64092	2.6646	0.33025	0.246703	0.290411	0.163615	0.326004	0.55389	0.648788	4.8485	5.56	4.6	3.01778	3.08	0.296373	0.197917	0.249863	0.0124689	0.228819	0.0140019	0.11156
'14-095'	93	'SRAF'	5	4.9	7800	11000	40	1.06526	0.729449	0.0216364	0.147315	0.960187	0.663958	0.891303		0.89966	0.940587	0.875743	11.1789	1.84	1.48	0.813333	0.808889	0.386935	0.293204	0.343525	0.0454633	0.148795
'14-095'	94	'SRAF'	5.2	4.9	15600	22000	30	0.651209	0.472767	0.00796505	0.0784446	0.975833	0.715374	0.904969		0.92286	0.988999	0.913945	8.23159	0.72	0.96	0.591111	0.64	0.0983051	0.2	0.154198	0.0279852	0.232273
'14-095'	97	'SRAF'	4.75	4.7	5500	7800	40	1.90436	2.12105	0.0771521	0.458801	0.922128	0.64432	0.76654	0.81756	0.739467	0.695572	-0.291136	2.62125	2.32	2.24	0.28	0.68	0.784615	0.534247	0.652174	0.0118963	0.112452	0.0235987	0.0455481
'14-095'	98	'SRAF'	4.3	4.8	1200	1600	70	0.78108	0.443646	0.372865	0.0981321	0.353756	0.63774	0.439422	0.289532	0.604077			2.14389	1.04	0.56	0.604444	0.208889	0.264865	0.456647	0.325967	0.0152377	0.0494375	0.0109972	0.0438184
'14-095'	99	'SRAF'	4.15	4.65	1900	2800	70	0.607388	0.976513	0.126089	0.252445	0.656188	0.589172	0.644254	0.593179	0.723365		0.871226	3.68486	0.76	1.28	0.377778	0.52	0.335938	0.422222	0.388805	0.00966788	0.182592
'14-095'	100	'SRAF'	3.9	4.7	7800	11000	70	0.895192	1.14605	0.318684	0.369402	0.474931	0.512485	0.497406	0.323561	0.603405	0.599632	0.693595	6.74444	1.08	1.24	0.666667	0.613333	0.236641	0.338129	0.288889	0.0125411	0.217855
'14-095'	101		3.65	4.7	11000	15600	60	0.262436	0.588176	0.322612	0.237446	-0.102855	0.424808	0.183189	0.224885	0.0799131			6.22304	0.56	1	0.733333	0.671111	-0.134021	0.196809	0.0524738	0.0119351	0.0359222	0.0142674	0.036156
'14-095'	102	'AAF'	3.4	4.7	11000	15600	40	0.632253	0.731155	0.106133	0.153159	0.712527	0.65361	0.679811	0.789048	0.596637	-0.926452	-0.766867	2.65363	1.2	0.92	0.275556	0.404444	0.626506	0.389262	0.514286	0.0160212	0.0515848	0.146308	0.185868
'14-095'	103	'AAF'	3.2	4.65	9300	13100	40	2.81924	2.39439	0.391651	0.572443	0.756049	0.614105	0.687875	0.748744	0.65225	-0.856519	0.502069	16.1975	3.4	3.88	1.33778	1.36444	0.435272	0.479661	0.458593	0.00979038	0.188519	0.0135314	0.0669882
'14-095'	104	'AAF'	2.85	4.65	7800	11000	30	1.81961	3.34182	0.867986	1.04587	0.354079	0.52327	0.457182	0.679702	0.335145	0.250708	0.955088	8.36011	2.68	3.52	1.31556	1.57778	0.341491	0.380994	0.363636	0.0115	0.072124	0.017421	0.08234
'14-095'	105	'AAF'	2.8	4.45	1400	1900	50	6.72356	2.58153	4.31236	2.70275	0.218486	-0.02294	0.140425	0.0812469	0.162382	0.270658	0.53063	4.55795	7.12	2.8	4.68889	3.04889	0.205871	-0.0425532	0.123584	0.00970681	0.234128	0.0109307	0.12523
'14-095'	106	'AAF'	3.2	4.35	9300	13100	60	3.80564	0.538396	1.52899	0.316864	0.426768	0.259023	0.399783	0.331711	0.503239			12.0512	4.76	1.56	2.52444	1.27556	0.306894	0.100313	0.249012	0.00729295	0.0559099	0.005	0.0461228
'14-095'	107	'AAF'	3.55	4.35	15600	22000	50	1.74599	1.09471	0.437982	0.0428134	0.598913	0.924726	0.717304	0.68137	0.842547			0.841047	1.92	1.16	0.511111	0.204444	0.579525	0.700326	0.622951	0.005	0.0499719	0.005	0.0339626
'14-095'	108		4.05	4.35	7800	11000	70	0.990639	0.961723	1.1582	1.23082	-0.0779753	-0.122732	-0.0995687	-0.0839158	-0.108242			12.2066	1.96	1.92	1.79556	2.25778	0.043787	-0.0808511	-0.0218487	0.0170062	0.0534608	0.0173171	0.0587151
'14-095'	109	'SRAF'	4.4	4.45	6500	9300	50	1.44664	1.89381	0.0545971	0.236848	0.927264	0.777676	0.849628	0.960543	0.830111			10.3984	2.08	2.2	0.662222	0.88	0.517018	0.428571	0.470229	0.00724927	0.0720297
'14-095'	110	'SRAF'	4.65	4.5	9300	13100	40	1.27033	0.666223	0.15589	0.0622328	0.781395	0.829138	0.8169	0.90354	0.602947		0.854887	3.86934	1.44	0.84	0.337778	0.284444	0.62	0.494071	0.57121	0.00866311	0.187838
'14-097'	1	'PAF'	5.8	2.7	22000	31100	40	0.161672	0.0845057	0.000581775	5.25963e-05						0.95012	0.849388	11.4394	0.52	0.64	0.484444	0.76				0.131794	0.248734
'14-097'	2	'PAF'	5.65	2.65	13100	18500	40	0.620542	0.481246	0	0.225121	1	0.362595	0.818529		0.862702		0.827123	11.3502	1.52	1.64	0.964444	1.43556	0.223614	0.066474	0.136691	0.0280519	0.247807
'14-097'	3	'PAF'	5.45	2.6	13100	18500	60	1.53283	0.841073	0.229647	0.090146	0.739404	0.806391	0.763793	0.776248	0.757166	0.731476	0.667455	7.9575	2.44	1.24	0.964444	0.675556	0.43342	0.294664	0.383459	0.0097925	0.25
'14-097'	4	'PAF'	5.3	2.55	13100	18500	60	1.76826	0.611431	0.157894	0.0446668	0.836053	0.863841	0.890868	0.89431	0.889373	0.966421	0.976123	25.6843	2.8	1.64	1.64	1.52444	0.261261	0.0365169	0.167738	0.0119985	0.25
'14-097'	5	'PAF'	5.1	2.55	15600	22000	50	2.70921	2.52078	0.525738	0.569461	0.674964	0.631446	0.653702	0.707223	0.612196	0.767984	0.763561	26.3812	3.6	3.28	1.84889	1.75556	0.32137	0.302736	0.312421	0.005	0.234147
'14-097'	6	'PAF'	4.9	2.6	18500	26200	40	1.28273	2.92272	0.183496	0.0230325	0.749703	0.984362	0.927338	0.991397	0.915529	0.880776	0.935901	31.349	2.88	4.44	2.23556	2.38222	0.125977	0.301629	0.226359	0.0103722	0.25
'14-097'	7		4.7	2.65	11000	15600	50	1.84794	0.526476	0.0883248	0.253103	0.908768	0.350667	0.843969	0.657111	0.990773	0.938625	0.839412	9.65387	2.88	1.56	1.13333	1.41778	0.435216	0.0477612	0.270184	0.00863263	0.201961	0.0662375	0.121237
'14-097'	8		4.55	2.65	7800	11000	50	0.0279312	0.507176	0.166955	0.0737594						0.352313	0.00984865	19.934	1.68	2.04	1.69333	1.6				0.0850506	0.107516	0.100059	0.118381
'14-097'	9	'A1'	4.35	2.65	18500	26200	40	0.962325	4.22964	0.0940637	0.508619	0.821915	0.785314	0.792084	0.643083	0.848111	0.911081	0.933608	24.5778	2.68	5	1.58222	2.15111	0.25756	0.398384	0.345794	0.0114861	0.183851
'14-097'	10	'A1'	4.15	2.65	26200	37000	50	0.572443	1.13578	0.220097	0.0166322		0.971135	0.786994	0.689295		0.850701	0.50269	31.3227	3.44	2.76	2.32	2.34222		0.0818815	0.141571	0.00908124	0.25
'14-097'	11	'A1'	3.9	2.55	22000	31100	50	3.48869	1.48956	1.29012	0.411256	0.460067	0.567284	0.490939	0.67188	0.427232	0.361594	0.341168	31.5811	5.6	3.92	3.64	2.49333	0.212121	0.222453	0.216354	0.0111058	0.116877	0.0620599	0.0905248
'14-097'	12		3.5	2.55	6500	9300	70	0.792298	2.3708	0.34253	1.28322	0.396332	0.297641	0.325386	0.408643	0.290118	0.56322	0.625821	11.6648	1.56	3	1	1.97333	0.21875	0.206434	0.210619	0.0120613	0.157312	0.0188495	0.0449759
'14-097'	13	'A1'	3.75	2.7	22000	31100	50	1.38383	0.841474	0.362315	0.087075	0.585013		0.65981		0.621127	0.554734	0.891229	51.3494	5.44	4.48	3.94667	4.04889	0.159091		0.107418	0.0219992	0.0508197
'14-097'	14	'A1'	3.95	2.75	22000	31100	60	5.30396	2.13361	3.05724	1.14259	0.268707	0.302491	0.278217	0.253896	0.294	0.337866	0.545944	20.7591	7.08	4.4	4.97333	2.86667	0.174779	0.211009	0.188406	0.00677702	0.13326	0.005	0.129221
'14-097'	15	'A1'	4.2	2.85	22000	31100	50	2.50032	0.401916	0.536889	0.00312184	0.646459	0.984585	0.711793	0.59398	0.834744		0.819514	7.35917	3.04	1.12	1.10222	0.524444	0.467811	0.362162	0.437788	0.00691391	0.19148
'14-097'	16	'A1'	4.45	2.8	13100	18500	50	0.780163	0.684079	0.652835	0.679496	0.0888541	0.00336087	0.205897	0.205897				32.7617	2.04	2.6	2.05333	2.36444	-0.00325733	0.0474485	0.0245339	0.00773834	0.027412	0.00887622	0.0231816
'14-097'	17	'A1'	4.6	2.85	9300	13100	50	1.38381	1.19529	0.648267	0.696724	0.361967	0.26351	0.342248	0.37981	0.280154			33.2284	3.88	3.92	3.39556	3.16889	0.0665852	0.105956	0.0860149	0.0103853	0.0430299	0.0160482	0.0440306
'14-097'	18	'A1'	4.8	2.8	9300	13100	40	2.36958	3.00361	1.66774	1.16198	0.173839	0.442105	0.305159	0.511623	0.262447	0.311649	0.866467	45.746	5.48	5.6	4.79556	4.59111	0.066609	0.0989969	0.0827362	0.0171347	0.19753	0.0253674	0.0744892
'14-097'	19	'PAF'	5	2.75	9300	13100	60	1.28667	0.677305	0.130164	0.410725	0.81626	0.245012	0.566182	0.679013	0.530354		0.679708	21.9928	2.72	2.48	2.07111	1.6	0.135436	0.215686	0.172345	0.0211348	0.143926
'14-097'	20	'PAF'	5.2	2.7	13100	18500	70	1.54382	0.563048	0.782491	0.0511731	0.327268	0.833373	0.515751	0.502681	0.519713	0.990971	0.994144	13.8418	2.72	1.76	2.01333	0.964444	0.149296	0.292007	0.20143	0.0186911	0.240308
'14-097'	21	'PAF'	5.35	2.75	11000	15600	70	0.872826	0.948506	0.601097	0.285977	0.184357	0.536685	0.340802		0.350356	0.734014	0.941538	15.0796	1.96	2.12	1.97333	1.47111	-0.00338983	0.180693	0.0844654	0.0295248	0.0965393	0.0284788	0.0514221
'14-097'	22	'PAF'	5.55	2.8	18500	26200	50	1.8616	1.97333	0.0279221	0.0333401	0.970445	0.966771	0.976748		0.975771	1	0.982246	10.1141	2.8	2.4	0.453333	0.991111	0.721311	0.415465	0.565217	0.02478	0.25
'14-097'	23	'PAF'	5.7	2.85	26200	37000	60	1.51194	0.849183	0.160377	0	0.808198	1	0.977474	0.937037	0.990071	0.968649	0.904936	37.4931	4.04	2.48	2.56	2.56889	0.224242	-0.0176056	0.11942	0.0161077	0.246835
'14-097'	24	'PAF'	5.9	2.9	31100	44000	50	0.0465003	0.000382765	0.112787	0.0212984							0.664025	19.7515	1.32	1.2	1.30667	1.22222
'14-097'	25	'PAF'	6.1	2.9	26200	37000	40	0.261439	0.0646524	0.0237476	0.0355493	0.83346					1	0.937476	6.07175	0.48	0.36	0.431111	0.48	0.0536585			0.0719641	0.194363
'14-097'	26	'PAF'	6.3	2.9	31100	44000	60	0.779184	1.79944	0.00799833	0.103974	0.979679	0.89075	0.953609	0.992802	0.947332	0.768822	0.775037	26.2659	2.64	3.16	1.87111	2.12889	0.170443	0.194958	0.183673	0.019139	0.217803
'14-097'	27	'PAF'	6.55	2.8	31100	44000	60	0.256756	0.407746	0.10263	0.220352							0.507878	36.4143	2.4	3.36	3.06222	2.55556
'14-097'	29	'PAF'	6.4	2.65	11000	15600	60	0.0868163	0.230699	0.0467431	0.177118		0.131383		-0.839187				14.2276	0.88	1.6	1.21778	1.00444		0.228669
'14-097'	30	'PAF'	6.2	2.7	13100	18500	70	0.388207	0.754227	0.111426	0.0105084						0.717267		66.107	4.48	5.32	4.46667	3.99556
'14-097'	31	'PAF'	6	2.8	22000	31100	40	0.0753975	0.0890462	0.161538	4.60544e-05							0.958916	27.9608	1.28	1.96	2.00889	1.42667
'14-097'	34	'PAF'	5.55	2.4	11000	15600	50	1.31897	1.14492	0.587693	0.180895	0.383538	0.727119	0.527162	0.594705	0.495639	0.671961	0.956381	9.23622	1.88	1.84	1.50222	0.942222	0.111695	0.322684	0.206921	0.0130454	0.146904	0.0189603	0.0532199
'14-097'	35	'PAF'	5.4	2.4	22000	31100	50	0.81059	0.303773	0.0018636	0.0627168	0.995412		0.949329	0.986474	0.921415			11.0935	1.92	1.64	1.13333	1.07556	0.257642		0.234206	0.0170639	0.0438434
'14-097'	37	'PAF'	5	2.4	15600	22000	70	2.28914	0.511801	1.19537	0.178009	0.313896	0.48389	0.346916	0.237752	0.491208			4.59044	2.68	1.12	1.74222	0.675556	0.21206	0.247525	0.222302	0.00884563	0.069783	0.00754239	0.0423635
'14-097'	38	'PAF'	4.8	2.45	31100	44000	50	0.373732	0.730204	0.138724	0.0338412		0.911416	0.792907		0.766806	0.724226	0.910726	21.6677	1.84	1.92	1.48889	1.68		0.0666667	0.0853111	0.0522745	0.225579
'14-097'	40	'PAF'	4.4	2.45	31100	44000	70	1.30076	0.631825	0.220674	0.365979	0.709914	0.266431	0.520664	0.451966		0.543392	0.354782	38.623	3.56	3.16	3.00889	2.71111	0.0838972	0.0764572	0.0803859	0.00602831	0.227755

## Sheet: Time Course
	A1			AAF			VAF			SRAF			PAF
TIME (s)	STD	TIME DEV	DEV	STD	TIME DEV	DEV	STD	TIME DEV	DEV	STD	TIME DEV	DEV	STD	TIME (DEV)	DEV
0.3	2.95698			2.78961			3.22977			2.60083			2.42024
0.6	2.07672			1.66225			2.34236			1.57362			1.3259
0.9	1.69808			1.37923			1.9715			1.22668			0.740997
1.2	1.41723	1.2	2.25504	0.801816	1.2	1.82957	1.675	1.2	2.65162	0.994616	1.2	1.69159	0.43565	1.2	1.74059
1.5	1.3162			0.826902	1.5	0.816198	1.29269			0.859336			0.274016
1.8	1.15115			0.68103	1.8	0.885102	1.28607			0.651853			0.292884
2.1	1.22254	2.1	2.53957	0.67694	2.1	1.56445	1.1518	2.1	2.66023	0.526931	2.1	1.07075	0.230003	2.1	1.75847
2.4	1.32591			0.780172			1.03772			0.723281			0.344771
2.7	1.27311			0.681115			0.943661	2.7	5.83434	0.617839			0.292884
3	1.08943	3	2.1582	0.960796	3	1.78291	1.09505	3	2.38709	0.756225	3	1.99007	0.418875	3	1.29485
3.3	1.1712	3.3	2.13513	1.15211	3.3	1.51824	1.35958	3.3	2.84309	0.780017	3.3	1.7229	0.372956	3.3	1.39662
3.6	1.10694	3.6	1.52519	0.710626	3.6	0.900091	1.06523	3.6	1.71492	0.422252	3.6	1.74815	0.224935	3.6	0.640022
3.9	1.17287	3.9	2.54554	0.708239	3.9	1.22129	1.07337	3.9	1.83279	0.565672	3.9	1.42597	0.108434	3.9	0.658237
4.2	1.07334	4.2	1.82581	0.698898	4.2	1.03626	0.938763	4.2	2.33861	0.46959	4.2	1.18005	0.322295	4.2	0.54038
4.5	1.08263	4.5	2.6718	0.658895	4.5	1.46916	1.06671	4.5	1.604	0.545391	4.5	1.30183	0.156654	4.5	1.67119
4.8	1.09253	4.8	1.78462	0.587065	4.8	2.0471	0.91196	4.8	2.17412	0.569405	4.8	1.91938	0.115639	4.8	1.2321
5.1	1.30301	5.1	1.78105	0.579254	5.1	1.88981	0.929301	5.1	1.64031	0.431156	5.1	1.78639	0.217499	5.1	0.86865
5.4	1.1473	5.4	1.56406	0.633609	5.4	1.34573	1.12439	5.4	1.8641	0.590945	5.4	1.69669	0.145452	5.4	1.01696
5.7	1.00752	5.7	1.93336	0.778768	5.7	0.956724	0.910909	5.7	1.73348	0.602048	5.7	1.86443	0.278092	5.7	1.06109
6	1.19723	6	1.46498	0.782727	6	1.17007	1.11092	6	2.38384	0.545198	6	1.47532	0.23995	6	1.27453
6.3	1.34528	6.3	1.66411	0.713375	6.3	1.47004	1.14721	6.3	2.46056	0.558451	6.3	2.04228	0.266684	6.3	0.946698
6.6	1.12888	6.6	2.15236	0.676999	6.6	1.27071	0.96123	6.6	2.15673	0.512642	6.6	1.82448	0.405038	6.6	1.56235
6.9	1.11479	6.9	1.58623	0.646268	6.9	2.06665	1.07907	6.9	2.41133	0.482427	6.9	1.87367	0.110672	6.9	0.637401
7.2	0.890174	7.2	1.66714	0.692955	7.2	0.788128	0.998626	7.2	1.48651	0.522417	7.2	1.74323	0.228191	7.2	0.820117
7.5	1.02764	7.5	2.08145	0.616062	7.5	1.94496	0.804479	7.5	1.85954	0.458467	7.5	1.73079	0.11199	7.5	0.936354
7.8	1.24474	7.8	1.67524	0.588503	7.8	1.75241	0.87236	7.8	2.22626	0.611905	7.8	1.65875	0.220905	7.8	1.26007
8.1	0.989038	8.1	2.3503	0.580807	8.1	2.12921	1.16685	8.1	2.13434	0.569472	8.1	1.53642	0.217693	8.1	1.35495
8.4	0.968678	8.4	2.18817	0.776174	8.4	1.47351	0.85758	8.4	2.07724	0.421915	8.4	1.71328	0.0997161	8.4	0.765547
8.7	0.977572	8.7	2.22911	0.626146	8.7	3.21392	0.82134	8.7	3.10601	0.273626	8.7	2.15673	0.100448	8.7	1.12977
9	1.02437	9	1.93145	0.663474	9	1.42983	0.914315	9	2.33115	0.340135	9	1.27508	0.297208	9	0.302823
9.3	1.05153	9.3	1.23196	0.790377	9.3	1.37392	0.94038	9.3	1.75252	0.372118	9.3	1.93159	0.273892	9.3	0.664686
9.6	1.01965	9.6	2.0732	0.511798	9.6	1.15069	0.813347	9.6	2.38972	0.439203	9.6	2.02463	0.179928	9.6	0.803788
9.9	1.04579	9.9	1.85252	0.615322	9.9	1.14186	0.884775	9.9	1.70776	0.385429	9.9	1.7083	0.175856	9.9	1.28665
10.2	0.951469	10.2	2.22157	0.389332	10.2	1.64518	0.853495	10.2	2.62945	0.383431	10.2	1.76055	0.344987	10.2	0.0716308
10.5	1.05844	10.5	1.69904	0.564631	10.5	2.6731	0.717181	10.5	2.53856	0.328056	10.5	1.99527	0.116419	10.5	0.673107
10.8	0.965556	10.8	1.20715	0.642115	10.8	1.58531	1.02318	10.8	0.660167	0.320736	10.8	2.5127	0.268013	10.8	1.48819
11.1	1.05529	11.1	2.23953	0.399059	11.1	1.34888	0.777458	11.1	2.50122	0.43193	11.1	2.09684	0.370396	11.1	0.816797
11.4	0.899351	11.4	2.45947	0.680156	11.4	4.8277	1.00952	11.4	0.548175	0.502193			0.0516906	11.4	1.27233
11.7	0.890962	11.7	1.55659	0.630792	11.7	0.892057	0.778982	11.7	2.08777	0.393638	11.7	1.66645	0.0490877	11.7	-0.170809
12	0.979796	12	2.16892	0.8438	12	2.12743	0.800955	12	2.31564	0.495372	12	1.56435	0.225455	12	1.14115
12.3	0.996317	12.3	1.9227	0.702917	12.3	1.5186	1.02683	12.3	2.40857	0.429308	12.3	1.85035	0.485267	12.3	1.50126
12.6	0.994656	12.6	2.36419	0.561739	12.6	1.84817	0.891867	12.6	2.3228	0.379514	12.6	1.73433	0.105218	12.6	1.51194
12.9	1.02587	12.9	1.57971	0.75542	12.9	0.923756	0.758262	12.9	1.78908	0.357239	12.9	1.26514	0.248687	12.9	0.903067
13.2	0.933383	13.2	1.75192	0.521052	13.2	2.0107	0.7858	13.2	2.0602	0.339299	13.2	1.45952	0.0500913	13.2	0.72808
13.5	1.05318	13.5	1.36879	0.505847	13.5	0.839545	0.697086	13.5	2.2408	0.37672	13.5	1.75917	0.172769	13.5	0.794546
13.8	0.849509	13.8	1.84331	0.575845	13.8	1.68567	0.819601	13.8	2.06645	0.338559	13.8	2.12458	0.156215	13.8	1.48177
14.1	0.95284	14.1	2.02944	0.540464	14.1	0.907273	0.893789	14.1	1.60242	0.392777	14.1	1.36206	0.111884	14.1	0.732508
14.4	1.07056	14.4	2.24801	0.62804	14.4	1.91053	0.593041	14.4	2.9131	0.359409	14.4	2.40272	0.0836089	14.4	0.802926
14.7	0.917778	14.7	2.08424	0.644737	14.7	2.25755	0.877362	14.7	2.71639	0.355556	14.7	1.8412	0.227969	14.7	1.53631
15	0.820187	15	2.06322	0.692982	15	1.08086	0.862816	15	2.21167	0.318917	15	0.983594	0.194986	15	0.784295
15.3	0.92885	15.3	2.41045	0.728393	15.3	0.698113	0.778322	15.3	6.07005	0.372941			0.271181	15.3	0.71063
15.6	1.01198	15.6	2.09595	0.596793	15.6	2.46656	0.852099	15.6	1.86612	0.510542	15.6	1.74766	0.116082	15.6	0.903899
15.9	0.876754	15.9	1.72367	0.626236	15.9	1.13366	0.716883	15.9	1.41981	0.236161	15.9	1.97416	0.146854	15.9	1.6416
16.2	0.984375	16.2	1.66713	0.514949	16.2	1.88273	0.882007	16.2	2.80809	0.377644	16.2	1.51637	0.11654	16.2	0.674993
16.5	0.994072	16.5	2.55417	0.589611	16.5	2.44369	0.768798	16.5	1.9444	0.42846	16.5	1.31461	0.367515	16.5	1.84751
16.8	0.94644	16.8	2.34669	0.562296	16.8	2.27467	0.932214	16.8	2.21024	0.478216	16.8	1.62715	0.197734	16.8	0.626298
17.1	1.08223	17.1	1.40208	0.461096	17.1	2.99012	0.798649	17.1	2.75813	0.435501	17.1	1.87219	0.322802	17.1	0.229271
17.4	0.986012			0.699643	17.4	-0.321772	0.774607	17.4	2.63698	0.427363			0.090054
17.7	0.891864	17.7	1.92524	0.624282	17.7	1.16248	0.884604	17.7	2.54864	0.265425	17.7	1.82777	0.213173	17.7	0.523126
18	0.886176	18	2.43516	0.483325	18	1.48555	0.820313	18	2.12159	0.242112	18	1.8724	0.0690982	18	1.30049
18.3	0.94824	18.3	1.89047	0.5986	18.3	1.90576	0.876613	18.3	2.27619	0.482012	18.3	1.41555	0.260606	18.3	1.33306
18.6	0.793008	18.6	1.57697	0.636864	18.6	1.45362	1.01559	18.6	1.84243	0.320412	18.6	1.76678	0.109774	18.6	1.27316
18.9	0.782786			0.552024	18.9	0.178228	0.713218			0.213077	19.2	1.56251	0.297601
19.2	0.855207	19.2	1.7821	0.718891	19.2	1.52475	0.636344	19.2	1.58873	0.44156			0.0697696	19.2	1.4315
19.5	1.0498	19.5	2.22728	0.445165	19.5	1.56608	0.628287	19.5	2.61145	0.374799	19.5	1.81812	0.380774	19.5	0.223286
19.8	0.954096	19.8	2.1441	0.494499	19.8	1.68577	0.668954	19.8	1.9567	0.305732	19.8	1.65011	0.151817	19.8	0.470725
20.1	0.913035	20.1	2.29116	0.595858	20.1	0.765271	0.750667	20.1	2.94631	0.460958	20.1	1.76523	0.168593	20.1	2.31295
20.4	0.869151	20.4	2.31358	0.486085	20.4	0.813867	0.738705	20.4	1.32601	0.288081	20.4	1.16382	0.495914	20.4	1.96109
20.7	0.918335	20.7	0.641406	0.633047	20.7	1.2316	0.712519	20.7	2.67696	0.439846	20.7	1.14614	0.244795	20.7	2.9039
21	0.824237	21	1.95934	0.552468	21	2.92346	0.611446	21	1.46784	0.219965	21	2.31291	0.275008	21	1.71554
21.3	0.75829	21.3	2.26172	0.562288	21.3	1.90074	0.723104	21.3	2.38021	0.371013	21.3	1.5326	0.0952925	21.3	0.86754
21.6	0.837391	21.6	2.40918	0.552975	21.6	3.71826	0.70227	21.6	2.68811	0.343952	21.6	2.67219	0.105444	21.6	2.06857
21.9	0.872346	21.9	1.89708	0.670883	21.9	1.69414	0.647847	21.9	2.61904	0.258852	21.9	2.2124	0.367534	21.9	1.15443
22.2	0.777475	22.2	2.0679	0.562827	22.2	1.68994	0.753351	22.2	2.13822	0.278631	22.2	1.57064	0.224762	22.2	1.11083
22.5	0.997655	22.5	2.00717	0.712181	22.5	1.84494	0.82284	22.5	2.43762	0.610387	22.5	1.23625	0.27516	22.5	1.56979
22.8	0.71735	22.8	2.38643	0.391761	22.8	2.5065	0.711403	22.8	2.44425	0.394616	22.8	1.63888	0.109305	22.8	1.03214
23.1	0.917021	23.1	1.41768	0.537794	23.1	1.33169	0.704682	23.1	3.24119	0.462228	23.1	0.410146	0.0929345	23.1	0.233754
23.4	0.912719	23.4	1.9811	0.446763	23.4	1.59078	0.702348	23.4	2.15367	0.222689	23.4	1.40624	0.353307	23.4	1.07313
23.7	0.886736	23.7	1.66323	0.451067	23.7	2.10754	0.747454	23.7	1.90043	0.319246	23.7	1.59964	-0.0157692	23.7	0.707561
24	0.756384	24	-0.0428062	0.520738			0.66686			0.301513			0.137224
24.3	0.879377	24.3	1.66201	0.360456	24.3	1.65205	0.701095	24.3	1.41733	0.368409	24.3	1.01099	0.365348	24.3	1.29655
24.6	0.908462	24.6	2.26292	0.54175	24.6	1.02856	0.852072	24.6	1.95198	0.289731	24.6	2.49063	0.217985	24.6	2.02285
24.9	1.01273	24.9	1.76498	0.512983	24.9	2.02061	0.614892	24.9	2.39369	0.286783	24.9	1.71721	-0.013675	24.9	1.04791
25.2	0.894717	25.2	1.30438	0.662288	25.2	2.20453	0.87815	25.2	2.4096	0.350939	25.2	2.26517	0.224487	25.2	0.760955
25.5	0.993953	25.5	2.01578	0.420622	25.5	1.46826	0.840181	25.5	2.1424	0.332787	25.5	1.09875	0.234623	25.5	0.938281
25.8	0.8816	25.8	1.8699	0.46207	25.8	1.31005	0.779686	25.8	2.41246	0.14195	25.8	1.65467	0.2308	25.8	1.20358
26.1	0.848053	26.1	1.49174	0.501782	26.1	1.43752	0.730363	26.1	3.02278	0.418152	26.1	1.15099	0.138072	26.1	1.56417
26.4	0.921513	26.4	1.61786	0.545964	26.4	1.97832	0.70244	26.4	2.72089	0.421621	26.4	1.71087	0.345482	26.4	0.987183
26.7	0.918075	26.7	1.97602	0.41329	26.7	1.38728	0.711439	26.7	1.08308	0.386547			0.227124	26.7	2.86563
27	0.770378	27	2.05939	0.46654	27	1.83541	0.610646	27	2.38901	0.306252	27	1.35658	0.146017	27	0.797479
27.3	0.852296	27.3	1.81499	0.538579	27.3	1.26815	0.84922	27.3	2.64612	0.318668	27.3	1.25776	0.400289	27.3	0.98475
27.6	1.10026	27.6	1.98035	0.491126	27.6	2.39956	0.724699	27.6	2.14416	0.351656	27.6	2.28986	0.211106	27.6	2.44013
27.9	0.904476	27.9	1.70126	0.477587	27.9	1.56088	0.779793	27.9	2.46549	0.348601	27.9	0.966391	0.141035	27.9	0.410365
28.2	0.893873	28.2	2.18422	0.543804	28.2	1.65536	0.717855	28.2	1.70931	0.216001	28.2	1.68997	0.341175	28.2	1.45391
28.5	0.842373	28.5	1.82499	0.53045	28.5	1.94703	0.559953	28.5	2.47956	0.392053	28.5	1.64297	0.438064	28.5	1.03728
28.8	1.00961	28.8	1.96978	0.591398	28.8	1.48765	0.780057	28.8	1.87531	0.439602	28.8	1.3702	0.118179	28.8	1.22294
29.1	0.87568	29.1	1.45104	0.512447	29.1	1.04522	0.770909	29.1	1.61796	0.240757	29.1	1.31084	0.0824416	29.1	0.640973
29.4	0.869462	29.4	1.78453	0.652949	29.4	1.83429	0.769075	29.4	2.20106	0.208649	29.4	1.54484	0.250146	29.4	1.66682
29.7	0.860549	29.7	2.4288	0.477184	29.7	1.50793	0.66448	29.7	2.01623	0.380259	29.7	1.67062	0.158124	29.7	0.760944
30	0.752006	30	1.81564	0.481606	30	1.44919	0.554584	30	2.40753	0.382805	30	1.95329	0.0100879	30	1.54511
30.3	0.985746	30.3	2.16926	0.631192	30.3	1.8245	0.525723	30.3	1.9555	0.198875	30.3	1.46131	0.0515075	30.3	0.842986
30.6	0.936821	30.6	1.94846	0.381935	30.6	1.12029	0.669985	30.6	1.79848	0.236417	30.6	1.72056	0.183606	30.6	0.535451
30.9	0.959905	30.9	1.76219	0.556951	30.9	1.40968	0.721008	30.9	1.78353	0.21332	30.9	1.74584	0.0848327	30.9	0.291464
31.2	0.830685	31.2	2.1772	0.582631	31.2	2.13583	0.675746	31.2	2.9907	0.160138	31.2	1.88038	0.211713	31.2	1.25832
31.5	0.685384	31.5	1.67496	0.512274	31.5	2.19295	0.524375	31.5	1.91506	0.246409	31.5	2.45714	0.167976	31.5	1.63299
31.8	1.02173	31.8	1.88446	0.517597	31.8	1.72693	0.702037	31.8	1.89455	0.380236	31.8	1.70415	0.152346	31.8	0.505925
32.1	0.874292	32.1	2.00973	0.495978	32.1	1.12303	0.692859	32.1	2.99124	0.341848	32.1	1.13588	0.0804416	32.1	2.47333
32.4	0.871424	32.4	1.79332	0.527274	32.4	1.82993	0.580586	32.4	2.16053	0.225428	32.4	1.12693	0.382018	32.4	1.06619
32.7	0.870207	32.7	1.99764	0.458812	32.7	1.16278	0.65921	32.7	1.79595	0.280401	32.7	1.81073	0.19596	32.7	0.932896
33	0.80232	33	1.71875	0.470604	33	1.58873	0.660015	33	1.8599	0.472816	33	1.25163	0.167785	33	1.24564
33.3	0.835404	33.3	2.59808	0.426839	33.3	1.2085	0.814812	33.3	1.7888	0.318783	33.3	1.70054	0.277504	33.3	2.05777
33.6	0.952454	33.6	2.40008	0.371022	33.6	1.52809	0.653423	33.6	2.7462	0.139496	33.6	1.53002	0.0251787	33.6	0.532745
33.9	0.847174	33.9	2.01915	0.543934	33.9	1.65397	0.741637	33.9	1.48891	0.270254	33.9	1.62506	0.179091	33.9	0.767172
34.2	0.905585	34.2	2.16825	0.558007	34.2	1.96119	0.869428	34.2	1.95311	0.404293	34.2	1.56696	0.0638276	34.2	1.10209
34.5	1.06114	34.5	1.81903	0.421746	34.5	1.64118	0.770032	34.5	2.15565	0.306275	34.5	1.47546	0.19165	34.5	0.660708
34.8	0.915973	34.8	1.13418	0.408334	34.8	1.00502	0.753218	34.8	2.72348	0.226723	34.8	2.4454	0.0529531	34.8	1.60076
35.1	0.840623	35.1	1.66058	0.382251	35.1	1.54251	0.752081	35.1	1.92311	0.217478	35.1	1.84885	0.122644	35.1	1.54699
35.4	0.891218	35.4	2.14133	0.561554	35.4	1.79593	0.669534	35.4	1.91826	0.410464	35.4	1.92571	0.25092	35.4	1.22516
35.7	0.833357	35.7	1.86231	0.576814	35.7	1.36743	0.676223	35.7	1.98192	0.273186	35.7	1.68349	0.245129	35.7	0.961957
36	0.784674	36	1.89633	0.377192	36	1.48812	0.640163	36	2.3743	0.312809	36	1.23324	0.225651	36	1.06329
36.3	0.867327	36.3	2.06829	0.428939	36.3	1.53513	0.824048	36.3	1.14966	0.306164	36.3	2.5196	0.0131289	36.3	0.511603
36.6	0.748363	36.6	2.37221	0.332138	36.6	1.31599	0.557016	36.6	1.80936	0.200946	36.6	1.59626	0.27507	36.6	1.19537
36.9	0.850196	36.9	2.64513	0.510154	36.9	2.6935	0.626206	36.9	1.68578	0.386794	36.9	1.6456	0.294867	36.9	0.719121
37.2	0.749483	37.2	2.00676	0.469054	37.2	1.63536	0.781712	37.2	2.34141	0.31353	37.2	1.6693	0.064697	37.2	0.766706
37.5	0.908439	37.5	2.05907	0.412072	37.5	1.14228	0.687239	37.5	0.615702	0.344372	37.5	2.28827	0.164217	37.5	1.24424
37.8	0.955965	37.8	1.40226	0.350702	37.8	2.17776	0.794311	37.8	2.44465	0.118865	37.8	2.06233	0.342748	37.8	-0.23178
38.1	0.934176	38.1	1.47611	0.540051	38.1	1.49648	0.704246	38.1	1.20192	0.200708	38.1	1.86384	0.280081	38.1	0.890689
38.4	0.867754	38.4	1.24401	0.463371	38.4	0.985311	0.795602	38.4	1.75908	0.408838	38.4	1.25935	0.130791	38.4	2.14223
38.7	0.842497	38.7	2.40019	0.464419	38.7	2.33294	0.657682	38.7	2.67138	0.231092	38.7	2.27809	0.136014	38.7	0.771741
39	0.772857	39	2.20844	0.569985	39	1.81383	0.661252	39	2.1017	0.252453	39	1.63245	0.115585	39	0.977833
39.3	0.894567	39.3	1.91079	0.470508	39.3	1.6513	0.855435	39.3	2.36405	0.207106	39.3	2.12951	0.168869	39.3	1.62783
39.6	0.790575	39.6	2.33441	0.708399	39.6	1.39701	0.706238	39.6	2.10967	0.18432	39.6	1.38655	0.35542	39.6	0.938594
39.9	0.817204	39.9	2.13335	0.526542	39.9	2.12542	0.75304	39.9	1.98469	0.226401	39.9	1.86622	0.122173	39.9	1.4549
40.2	0.849056	40.2	1.9351	0.611564	40.2	1.82365	0.712588	40.2	3.17177	0.248881	40.2	2.17219	0.130494	40.2	1.97927
40.5	0.976101	40.5	2.33829	0.549472	40.5	1.74753	0.658831	40.5	2.45901	0.195849	40.5	1.79501	0.150884	40.5	0.650528
40.8	1.05334	40.8	3.0603	0.510328	40.8	0.708007	0.660132	40.8	2.22458	0.383087	40.8	2.2696	0.174104	40.8	0.225889
41.1	0.865725	41.1	1.36261	0.409292	41.1	1.55925	0.51786	41.1	2.42475	0.344344	41.1	1.5	0.177357	41.1	1.00731
41.4	1.17775	41.4	2.35889	0.592078	41.4	0.988356	0.613836	41.4	2.30692	0.514675	41.4	1.39983	0.29796	41.4	1.1253
41.7	0.95408	41.7	2.19563	0.623032	41.7	3.25219	0.761701	41.7	2.22647	0.205858	41.7	0.915948	0.0428864	41.7	1.31615
42	0.925928	42	0.858175	0.515999	42	1.93774	0.626143	42	2.64612	0.268212	42	2.29516	0.179734	42	1.91604
42.3	0.804298	42.3	1.80952	0.507331	42.3	1.50106	0.578207	42.3	2.10838	0.358421	42.3	1.36392	0.140596	42.3	1.33563
42.6	0.921173	42.6	2.50723	0.552256	42.6	1.05008	0.665451	42.6	2.68138	0.396936	42.6	0.0768125	0.273605	42.6	1.74983
42.9	0.91048	42.9	1.35161	0.452087	42.9	2.07271	0.7487	42.9	1.89797	0.207498	42.9	2.22551	0.212132	42.9	1.33479
43.2	0.936442	43.2	1.46572	0.438007	43.2	1.74286	0.549282	43.2	2.05009	0.100348	43.2	1.60491	0.172474	43.2	0.952078
43.5	0.795774	43.5	2.33263	0.579871	43.5	1.92918	0.763519	43.5	1.55108	0.462607	43.5	1.46913	0.315824	43.5	1.02706
43.8	0.860146	43.8	1.72347	0.577545	43.8	1.56197	0.66133	43.8	2.08072	0.136989	43.8	1.65423	0.135687	43.8	1.64855
44.1	0.879395	44.1	1.93968	0.506358	44.1	1.68526	0.874404	44.1	1.99841	0.279528	44.1	2.03091	0.0166004	44.1	0.709368
44.4	0.80047	44.4	2.54975	0.581886	44.4	1.58745	0.746742	44.4	2.38942	0.526643	44.4	1.3134	0.306358	44.4	0.763718
44.7	0.944288	44.7	1.4814	0.611435	44.7	1.79051	0.731085	44.7	1.97335	0.244625	44.7	1.22316	0.114893	44.7	0.510962
45	0.89387	45	1.48554	0.467634	45	1.52737	0.504566	45	1.68314	0.41495	45	1.53005	0.215908	45	1.52381
45.3	0.856953	45.3	2.08887	0.651641	45.3	1.2295	0.643235	45.3	2.29023	0.180582	45.3	2.18946	0.196925	45.3	1.15587
45.6	0.836649	45.6	1.34907	0.373634	45.6	3.34843	0.645631	45.6	2.56365	0.271848	45.6	1.67955	0.291119	45.6	1.37471
45.9	0.920415	45.9	2.33012	0.513352	45.9	3.34205	0.852958	45.9	1.6102	0.244787	45.9	1.39624	0.24915	45.9	2.43823
46.2	0.869528	46.2	2.46588	0.619901	46.2	1.14742	0.669234	46.2	1.40558	0.308411	46.2	1.48563	0.152919	46.2	0.97217
46.5	0.890791	46.5	1.39489	0.584132	46.5	1.43958	0.674364	46.5	2.07389	0.200642	46.5	2.13897	0.167995	46.5	0.936764
46.8	0.777628	46.8	2.23196	0.471658	46.8	0.278507	0.731494	46.8	1.23596	0.192535	46.8	1.89592	0.0205403	46.8	0.474483
47.1	0.824492	47.1	2.00858	0.425718	47.1	1.83654	0.73835	47.1	1.76177	0.246959	47.1	1.54858	0.0404981	47.1	0.987481
47.4	0.855531	47.4	2.24591	0.547908	47.4	2.60825	0.703632	47.4	2.2945	0.337822	47.4	1.54219	0.169244	47.4	1.84448
47.7	0.740154	47.7	1.92598	0.575114	47.7	1.15672	0.638418	47.7	2.09189	0.248219	47.7	1.49974	0.0863398	47.7	0.513577
48	0.798597	48	1.96745	0.548035	48	1.65918	0.697014	48	1.92143	0.240858	48	1.24626	0.290887	48	0.623101
48.3	0.634703	48.3	2.42161	0.49419	48.3	1.80146	0.829805	48.3	1.4106	0.287696	48.3	1.25353	0.156609	48.3	0.340793
48.6	0.927589	48.6	1.05266	0.36251	48.6	1.00471	0.632129	48.6	1.65794	0.288586	48.6	1.22937	0.177662	48.6	1.61685
48.9	0.871179	48.9	2.10413	0.72544	48.9	2.07384	0.612678	48.9	2.31612	0.334972	48.9	1.89687	0.396185	48.9	1.35408
49.2	0.939179	49.2	1.65835	0.47459	49.2	1.86465	0.711031	49.2	2.32332	0.129986	49.2	1.87758	0.0350279	49.2	1.84732
49.5	0.840743	49.5	2.62614	0.675316	49.5	1.53513	0.602561	49.5	1.73096	0.202384	49.5	0.5442	0.125324	49.5	1.5116
49.8	0.836892	49.8	1.99068	0.492637	49.8	3.27939	0.71682	49.8	2.77605	0.29446	49.8	2.37658	0.0480821	49.8	1.4013
50.1	0.725742	50.1	2.57132	0.668309	50.1	1.59355	0.754006	50.1	1.75944	0.170554	50.1	0.959311	0.234696	50.1	0.415586
50.4	0.896704	50.4	2.18816	0.400919	50.4	1.23748	0.469672	50.4	1.87524	0.363128	50.4	2.19623	0.248572	50.4	0.813899
50.7	0.809764	50.7	2.08589	0.476414	50.7	2.57409	0.741314	50.7	1.60329	0.36954			0.0745688	50.7	0.0275945
51	0.831342	51	1.29941	0.366853	51	2.63747	0.617308	51	2.45852	0.211483	51	1.47253	0.277433	51	0.0464698
51.3	0.70186	51.3	2.59671	0.540339	51.3	1.38293	0.599111	51.3	2.10796	0.223163	51.3	1.47261	0.375172	51.3	0.00798393
51.6	0.985525	51.6	2.1092	0.496349	51.6	1.7566	0.685184	51.6	1.96973	0.20818	51.6	1.45602	0.108852	51.6	1.13644
51.9	0.95297	51.9	1.07396	0.564834	51.9	2.08672	0.750861	51.9	1.55697	0.329734	51.9	1.56608	0.0818506	51.9	1.28627
52.2	0.915737	52.2	2.3993	0.467555	52.2	1.97574	0.520586	52.2	3.08932	0.158738	52.2	1.86054	0.454132	52.2	1.39664
52.5	0.883122	52.5	2.44981	0.648418	52.5	2.29253	0.764333	52.5	2.44234	0.236577	52.5	1.82073	0.113872	52.5	1.33037
52.8	0.950334	52.8	1.9943	0.414524	52.8	1.96471	0.763863	52.8	3.16972	0.43769	52.8	2.47951	0.137683	52.8	1.37448
53.1	0.93124	53.1	1.976	0.50204	53.1	2.70649	0.551379	53.1	2.19388	0.234657	53.1	2.07673	0.300897	53.1	1.27606
53.4	0.979176	53.4	1.59838	0.481572	53.4	1.81343	0.671385	53.4	1.48933	0.262628	53.4	1.67422	0.232087	53.4	0.600776
53.7	0.858023	53.7	2.40028	0.650535	53.7	1.66065	0.952442	53.7	2.71132	0.237884	53.7	1.96759	0.298236	53.7	1.93619
54	0.926561	54	2.17971	0.562994	54	1.34246	0.584447	54	1.68469	0.386353	54	1.54386	0.0964207	54	1.31061
54.3	0.765724	54.3	2.40506	0.507651	54.3	1.53108	0.66176	54.3	2.37777	0.302359	54.3	1.94819	0.00943475	54.3	0.962186
54.6	0.820095	54.6	2.26483	0.403066	54.6	2.42765	0.627602	54.6	2.93662	0.247091			0.128951	54.6	2.10749
54.9	0.80655	54.9	1.79233	0.474434	54.9	2.18442	0.640526	54.9	2.56025	0.336227	54.9	1.66705	0.220907	54.9	1.4901
55.2	0.867623	55.2	1.98687	0.411394	55.2	1.92831	0.647217	55.2	1.74715	0.244439	55.2	1.86747	0.0677042	55.2	0.775583
55.5	0.809641	55.5	1.71145	0.414989	55.5	1.6235	0.68777	55.5	1.53773	0.227811	55.5	1.52649	0.426333	55.5	0.240632
55.8	0.805953	55.8	2.07115	0.523733	55.8	1.6907	0.607435	55.8	2.34004	0.28739	55.8	1.72696	0.223012	55.8	0.946431
56.1	0.824236	56.1	1.47645	0.377442	56.1	2.36557	0.695814	56.1	2.35273	0.247173	56.1	2.15902	0.0935525	56.1	1.14813
56.4	0.85895	56.4	2.02114	0.472068	56.4	1.32751	0.584251	56.4	1.71949	0.197903	56.4	2.23936	0.179915	56.4	0.995727
56.7	0.983703	56.7	2.18107	0.572622	56.7	2.05954	0.538129	56.7	2.6057	0.346506	56.7	1.71364	0.199572	56.7	1.02669
57	0.778746	57	1.77029	0.377117	57	2.18166	0.873002	57	1.74004	0.350184	57	1.73329	0.141519	57	1.40808
57.3	0.845095	57.3	1.31858	0.515574	57.3	1.95376	0.643077	57.3	2.19606	0.219651	57.3	1.50041	-0.0227294	57.3	1.40599
57.6	0.83862	57.6	2.29865	0.387043	57.6	1.11498	0.559034	57.6	2.57742	0.277271	57.6	1.17651	0.0774595	57.6	1.25897
57.9	0.816183	57.9	1.96161	0.520938	57.9	1.57594	0.692613	57.9	1.81304	0.306863	57.9	1.63224	0.0381191	57.9	1.32399
58.2	0.963562	58.2	1.3709	0.52409	58.2	1.37333	0.586393	58.2	2.15515	0.20617	58.2	2.00947	0.290006	58.2	1.14973
58.5	0.944169	58.5	1.63611	0.5948	58.5	2.33041	0.679823	58.5	2.09566	0.134445	58.5	2.13266	0.201561	58.5	1.46065
58.8	0.931529	58.8	1.82085	0.70968	58.8	1.07607	0.797806	58.8	2.0794	0.368193	58.8	1.89635	0.353707	58.8	1.04142
59.1	0.831502	59.1	3.41625	0.590983	59.1	4.8851	0.574146	59.1	-0.94236	0.366138			0.132507
59.4	0.855883	59.4	2.13322	0.48238	59.4	1.91196	0.593701	59.4	2.56986	0.338367	59.4	1.61829	0.0685652	59.4	0.882674
59.7	1.00841	59.7	1.7948	0.695047	59.7	0.919062	0.763049	59.7	1.9783	0.184848	59.7	1.96381	0.180845	59.7	0.662382
60	0.754676	60	1.79278	0.564141	60	1.52548	0.752892	60	2.12156	0.349634	60	2.18733	0.141092	60	1.26184
60.3	0.808281	60.3	1.25209	0.537498	60.3	-0.354028	0.61431	60.3	0.630138	0.238472	60.3	1.7141	0.155986	60.3	-0.495933
60.6	0.861033	60.6	2.33332	0.630483	60.6	1.27297	0.697408	60.6	2.03788	0.282393	60.6	1.24941	-0.0135939	60.6	1.11337
60.9	0.987729	60.9	1.73254	0.547982	60.9	2.14618	0.470576	60.9	1.83372	0.276701	60.9	1.34304	0.172711	60.9	2.12813
61.2	0.904768	61.2	1.9717	0.445914	61.2	1.92457	0.535074	61.2	2.57753	0.196927	61.2	1.76628	0.248178	61.2	1.63143
61.5	0.960285	61.5	2.06087	0.515101	61.5	1.41954	0.699057	61.5	1.93276	0.236728	61.5	1.54362	0.166474	61.5	0.88165
61.8	0.871872	61.8	1.33707	0.503596	61.8	1.34715	0.92586	61.8	1.53536	0.0634908	61.8	1.46556	0.303224	61.8	0.790016
62.1	0.853353	62.1	1.67636	0.455771	62.1	1.56059	0.601509	62.1	2.56275	0.428141	62.1	1.31787	0.133106	62.1	0.9655
62.4	0.935211	62.4	1.79044	0.588113	62.4	2.42686	0.643064	62.4	2.22965	0.294599	62.4	2.09446	-0.0505425	62.4	1.88428
62.7	0.830801	62.7	1.25337	0.416981	62.7	2.20485	0.801589	62.7	2.3992	0.222473	62.7	1.51324	0.191273	62.7	1.63109
63	0.748162	63	2.31614	0.539738	63	2.14729	0.680612	63	2.94299	0.198227	63	2.81904	0.0218783	63	1.15566
63.3	0.930974	63.3	2.05351	0.81626	63.3	1.51888	0.675714	63.3	1.93839	0.431536	63.3	1.5819	0.148804	63.3	1.36455
63.6	0.976827	63.6	1.01908	0.651404	63.6	1.66444	0.759	63.6	0.724086	0.232471	63.6	0.599993	0.280093	63.6	1.16813
63.9	0.913323	63.9	2.06385	0.593805	63.9	1.08161	0.738517	63.9	2.28026	0.125518	63.9	1.57625	0.0272967	63.9	1.46469
64.2	0.938338	64.2	2.43861	0.491909	64.2	1.35701	0.612467	64.2	1.60244	0.259255	64.2	1.48273	-0.098254	64.2	0.520415
64.5	1.04405	64.5	1.47018	0.582553	64.5	2.35849	0.587436	64.5	2.42229	0.315133	64.5	1.67771	0.153755	64.5	1.30231
64.8	0.871834	64.8	2.01766	0.449098	64.8	1.40187	0.758001	64.8	2.0584	0.322825	64.8	1.94922	0.323748	64.8	0.648515
65.1	1.01394	65.1	1.48718	0.434061	65.1	1.83198	0.606358	65.1	2.05977	0.269969	65.1	1.65666	0.058123	65.1	0.95375
65.4	1.00859			0.610361			0.955925	65.4	1.57419	0.179064			0.105432	65.4	2.71999
65.7	0.86489	65.7	1.86938	0.202107	65.7	1.83036	0.673905	65.7	2.08936	0.378253	65.7	1.1442	0.125068	65.7	1.22556
66	1.03856	66	1.55784	0.293586	66	2.06532	0.622777	66	2.5829	0.0834593	66	2.25664	0.233864	66	1.27085
66.3	0.851981	66.3	2.06498	0.396953	66.3	1.48541	0.733212	66.3	2.39146	0.170543	66.3	2.26315	0.0602683	66.3	0.537063
66.6	0.913871	66.6	1.84925	0.520415	66.6	2.07536	0.736256	66.6	2.47855	0.267574	66.6	1.96287	0.147573	66.6	0.901224
66.9	0.981419	66.9	2.0409	0.593495	66.9	1.7406	0.773964	66.9	2.47941	0.258124	66.9	1.46375	0.281787	66.9	1.11425
67.2	0.841747	67.2	1.48113	0.574855	67.2	2.58043	0.468437	67.2	2.93121	0.247173	67.2	2.24993	0.076205	67.2	1.3036
67.5	0.729539	67.5	2.25318	0.575761	67.5	1.77882	0.552907	67.5	2.44652	0.189218	67.5	1.79392	0.229262	67.5	1.22567
67.8	0.95756	67.8	1.38254	0.700702	67.8	2.45244	0.633554	67.8	2.04985	0.248137	67.8	1.93326	0.265279	67.8	2.05694
68.1	0.903542	68.1	1.49983	0.539692	68.1	1.9278	0.471287	68.1	2.11043	0.145424	68.1	1.49861	0.23117	68.1	1.05896
68.4	0.870669	68.4	1.99549	0.339711	68.4	1.7825	0.81904	68.4	1.26569	0.196744	68.4	1.36605	0.181297	68.4	1.02517
68.7	0.858529	68.7	2.65642	0.496223	68.7	1.84748	0.718164	68.7	1.95141	0.0750787	68.7	1.5366	0.0369614	68.7	0.856795
69	0.869106	69	1.12005	0.445003	69	1.15848	0.749479	69	2.11248	0.286547	69	1.87591	0.166451	69	2.05837
69.3	0.77949	69.3	1.8313	0.44429	69.3	1.5295	0.65912	69.3	2.11979	0.126802	69.3	1.71099	0.0284476	69.3	0.481719
69.6	0.93241	69.6	2.53634	0.470695	69.6	1.58106	0.765916	69.6	1.98628	0.166609	69.6	1.82645	0.310586	69.6	0.802575
69.9	0.889636	69.9	1.9585	0.404238	69.9	-0.323888	0.620503			0.263375	69.9	-0.527518	0.204958	69.9	2.71999
70.2	0.861091	70.2	2.05013	0.531544	70.2	2.40428	0.645717	70.2	2.61503	0.331437	70.2	2.12934	0.108994	70.2	1.16909
70.5	0.867136	70.5	2.22412	0.489164	70.5	0.743045	0.69325	70.5	2.18725	0.340901	70.5	1.41465	-0.06583	70.5	0.646155
70.8	0.835684	70.8	2.34211	0.473723	70.8	1.85394	0.748734	70.8	2.75759	0.399534	70.8	1.23705	0.212456	70.8	1.39523
71.1	0.841776	71.1	1.48376	0.581588	71.1	2.15848	0.725004	71.1	2.42498	0.205371	71.1	1.98386	0.168488	71.1	1.09459
71.4	0.968838	71.4	2.09025	0.450864	71.4	1.105	0.811891	71.4	2.1968	0.328603	71.4	1.922	0.251303	71.4	0.635095
71.7	0.985473	71.7	2.21901	0.554912	71.7	1.58675	0.647429	71.7	2.17249	0.135229	71.7	1.7834	0.141731	71.7	1.78114
72	0.886925	72	2.12364	0.589077	72	1.35784	0.637044	72	1.99905	0.310702	72	2.26849	0.108257	72	0.84344
72.3	1.01422	72.3	1.55932	0.474307	72.3	2.01878	0.819838	72.3	2.56186	0.209418	72.3	2.06268	0.0760851	72.3	1.29585
72.6	0.857745	72.6	1.65618	0.321394	72.6	2.22059	0.604383	72.6	2.79081	0.233728	72.6	1.59709	0.190871	72.6	1.37811
72.9	0.871978	72.9	2.11522	0.638909	72.9	2.0023	0.623494	72.9	2.94321	0.130984	72.9	2.31995	0.123101	72.9	0.814349
73.2	0.82998	73.2	1.4655	0.418087	73.2	1.63152	0.885342	73.2	1.38026	0.132323	73.2	-0.133416	0.309839	73.2	1.25048
73.5	0.762117	73.5	2.07155	0.457171	73.5	1.4779	0.749239	73.5	2.02774	0.395299	73.5	1.76484	0.194066	73.5	1.45573
73.8	0.908795	73.8	2.03522	0.595083	73.8	1.89018	0.517684	73.8	2.3825	0.216533	73.8	1.4793	0.255874	73.8	1.16549
74.1	0.938149	74.1	2.09897	0.648346	74.1	1.3151	0.644153	74.1	2.00861	0.275034	74.1	1.8476	0.442049	74.1	1.07725
74.4	1.02943	74.4	2.68529	0.343813	74.4	1.61787	0.656519	74.4	2.34305	0.22867	74.4	1.65804	0.0413903	74.4	1.063
74.7	0.815749	74.7	2.42941	0.429646	74.7	1.52934	0.742901	74.7	1.64199	0.387115	74.7	1.03142	0.237006	74.7	0.138168
75	0.715153	75	1.80445	0.316244	75	1.83892	0.539272	75	2.3366	0.401339	75	1.8493	0.146804	75	1.07065

## Sheet: Oddball (LFP)
			Nd							Pd							MUA
ANIMAL	TRACK	FIELD	DW peak	DW latency	dev1 peak	dev2 peak	std1 peak	std2 peak	CSI	DW peak	DW latency	dev(f1) peak	dev(f2) peak	std(f1) peak	std(f2) peak	CSI	CSI-onset	CSI-sustained	CSI-offset
'14-085'	1.1	'VAF'	24.6193	21.8969	88.832	33.3225	44.092	44.1675	0.161087	18.9088	95.2972	44.603	19.784	19.351	35.528	0.079721	-0.178911	0.0811643	0.172325
'14-085'	10.1	'A1'	118.603	23.2076	187.594	157.509	41.851	62.435	0.535876	50.4648	58.597	66.6165	94.931	28.994	34.5895	0.435142	0.809773	0.740486	0.832702
'14-085'	11.1	'A1'	120.859	21.8969	165.044	208.143	45.216	73.985	0.515825	60.9847	66.4613	71.0275	98.573	16.526	36.372	0.524509	0.667201	0.776586	0.879072
'14-085'	12.1	'VAF'	99.2149	29.7612	95.5578	151.776	30.783	20.792	0.654911	61.737	66.4613	66.1323	85.8	23.8675	18.006	0.567882	0.767159	0.639951	0.86448
'14-085'	13.1	'VAF'	64.6218	36.3148	69.8255	66.0765	11.261	21.2665	0.613755	53.1307	40.247	51.0605	36.879	14.446	17.4225	0.468007		0.55433	1
'14-085'	14.1	'VAF'	108.878	32.3826	100.957	166.214	21.8175	30.492	0.672534	76.7197	40.247	64.3255	88.371	29.1585	15.522	0.547257	0.987427	0.859583	0.78913
'14-085'	15.1	'VAF'	103.858	28.4505	131.699	124.043	37.337	26.1055	0.602471	50.5627	62.5292	83.7333	63.4935	35.5275	29.798	0.385323	0.899698	0.666932	0.611305
'14-085'	16.1	'VAF'	35.6555	20.5862	-17.9175	5.29583	-22.5667	-9.026	0.429069	17.5147	40.247	43.7145	37.512	51.3745	56.56	-0.141192	0.608888	0.509339	0.139826
'14-085'	17.1	'SRAF'	126.896	25.829	180.178	182.662	58.378	49.948	0.540179	55.1706	66.4613	82.3599	83.3235	28.602	33.032	0.457727	0.635649	0.47508	0.468734
'14-085'	18.1	'SRAF'	99.9165	27.1398	-0.446	228.122	24.044	1.591	0.797601	23.3163	45.4898	27.4615	66.7965	23.169	28.1985	0.294526	0.35984	0.406685	0.584205
'14-085'	19.1	'SRAF'	20.157	31.0719	59.205	3.8335	2.7235	18.6975	0.492751	24.0475	80.8792	25.0075	14.9995	19.385	20.0115	0.00768858	0.163455	0.442972	0.526096
'14-085'	20.1	'SRAF'	39.3927	33.6934	34.041	114.916	20.3845	36.4275	0.447808	29.55	58.597	17.8565	55.6585	18.491	24.8405	0.258318		0.407799	0.44946
'14-085'	22.1	'SRAF'	68.697	32.3826	33.1875	161.052	30.0375	48.2495	0.425472	32.7665	40.247	16.5815	59.0435	19.3995	20.8705	0.305061		0.400551	0.345048
'14-085'	23.1	'SRAF'	45.8533	31.0719	120.754	33.472	42.4125	7.8925	0.508095	30.785	87.4328	52.0725	27.702	18.004	4.5995	0.558431	-0.837411	0.253485	0.337124
'14-085'	24.1	'SRAF'	57.8211	31.0719	33.7284	114.819	14.302	15.1538	0.669041	18.4043	79.5685	18.8784	30.1995	8.274	14.6033	0.364124	0.97747	0.957889	0.824616
'14-085'	25.1	'SRAF'	116.153	32.3826	106.859	174.107	19.6265	30.598	0.696703	54.2122	55.9756	49.505	76.6224	12.9395	11.681	0.673355	0.812639	0.851061	0.991517
'14-085'	26.1	'SRAF'	109.768	31.0719	110.314	124.843	17.8345	8.6235	0.797733	61.7929	63.8399	65.96	62.7536	5.83	14.6005	0.72603	0.976958	1	1
'14-085'	27.1	'VAF'	164.095	27.1398	202.906	182.159	49.529	61.245	0.553185	76.6879	61.2185	105.894	93.837	39.9475	36.1225	0.44837	0.576704	0.689327	0.880039
'14-085'	28.1	'VAF'	59.5979	28.4505	65.3775	9.64635	-1.8276	6.373	0.88575	31.6451	40.247	40.041	19.6333	41.801	22.3405	-0.0360794	0.825081	0.501144	0.453911
'14-085'	29.1	'VAF'	52.9385	19.2754	18.3995	19.876	2.1785	26.7265	0.139482	17.231	90.0543	16.592	39.6525	23.284	42.464	-0.0779023	0.48016	0.44837	0.455795
'14-085'	3.1	'A1'	91.4068	23.2076	129.982	121.233	36.323	29.9875	0.58233	50.7443	67.7721	71.843	74.065	35.862	18.1025	0.460011	0.849759	0.503128	0.359298
'14-085'	30.1	'VAF'	36.534	46.8005	36.7695	72.489	65.576	36.4175	0.0343902	67.4223	84.8114	38.286	76.3605	32.306	82.888	-0.00238209	0.115504	-0.0366759	0.114778
'14-085'	32.1	'A1'	25.6005	23.2076	196.095	233.172	154.887	217.546	0.0708926	22.159	67.7721	50.2585	82.955	58.0075	87.587	-0.0444069	0.0250145	0.217983	0.189279
'14-085'	33.1	'A1'	75.474	23.2076	336.879	186.817	227.542	156.326	0.15407	18.319	48.1113	121.871	60.835	83.697	68.314	0.0917057	0.181692	0.166608	0.2682
'14-085'	34.1	'A1'	103.756	25.829	175.559	150.448	59.5605	76.9445	0.409723	57.7928	61.2185	79.447	103.014	30.359	39.6295	0.445524	0.425577	0.595331	0.485218
'14-085'	35.1	'PAF'	74.5222	24.5183	156.553	53.0215	34.7175	33.116	0.510948	63.9243	70.3935	95.103	50.8305	28.0025	20.9355	0.497741	0.693459	0.676775	0.562908
'14-085'	36.1	'PAF'	28.1467	27.1398	55.8045	21.0854	18.3945	7.7835	0.492024	25.6285	54.6649	37.2085	28.4729	15.2205	13.5695	0.390503	0.65054	0.597896	-0.624784
'14-085'	37.1	'PAF'	37.3778	32.3826	84.3219	22.4325	26.146	5.975	0.537413	27.9556	73.0149	61.5021	22.1805	23.0665	7.8075	0.460983	0.472731
'14-085'	38.1	'A1'	24.8218	31.0719	9.908	-2.1026	2.2401	0.52	0.477525	22.5966	45.4898	44.147	32.0755	52.575	32.2655	-0.0535069	0.105914	0.427875	0.489093
'14-085'	39.1	'A1'	29.0338	10.1005	62.609	122.647	99.978	16.014	0.229925	9.448	78.9133	17.727	74.951	58.8595	21.617	0.070466	0.385254	0.410025	0.672696
'14-085'	4.1	'A1'	115.176	20.5862	245.298	210.381	113.385	126.718	0.309834	19.7605	65.1506	97.39	93.9595	82.0305	86.927	0.062147	0.319611	-0.449718
'14-085'	40.1	'PAF'	47.842	27.7952	81.575	41.393	11.1275	33.744	0.465305	34.4432	69.0829	42.345	31.0975	7.8775	5.9515	0.683081	0.716854	0.865311	0.595338
'14-085'	41.1	'PAF'	42.4708	33.6934	49.983	45.026	5.7665	8.585	0.737538	28.1253	41.5577	21.2915	23.607	6.696	7.619	0.516495		0.843689	0.945517
'14-085'	43.1	'PAF'	35.5219	27.7952	77.182	30.7914	24.8203	13.882	0.472274	28.3191	65.1507	61.5705	25.6398	15.8758	18.0975	0.439309	0.337437	0.141587
'14-085'	44.1	'PAF'	28.8375	25.8291	121.41	55.968	73.549	43.8375	0.203523	13.5875	65.1507	64.14	30.4855	48.221	35.2355	0.0627183	0.264499	-0.118322
'14-085'	45.2	'PAF'	37.4885	55.3203	80.258	38.777	44.0175	13.092	0.351561	37.4885	55.3203	67.483	32.109	27.3125	10.237	0.452398	0.319618	0.0286282	-0.671639
'14-085'	46.1	'PAF'	78.3438	25.8291	274.163	145.339	126.847	111.372	0.275624	33.2543	67.1168	125.349	79.0985	80.9525	62.5755	0.175069	0.395165	0.703189	0.744987
'14-085'	47.1	'PAF'	89.9605	27.7952	133.385	76.1125	24.961	2.855	0.765576	46.2953	88.7437	69.1345	41.8165	25.037	16.5205	0.455014	0.627588	0.698093	0.832456
'14-085'	49.1	'A1'	110.51	21.8969	224.858	97.824	78.1345	17.1085	0.54421	48.7808	59.2525	125.16	54.451	58.505	25.9415	0.360394	0.515009	0.643515	1
'14-085'	5.1	'A1'	158.279	20.5862	168.523	251.94	67.074	52.442	0.557331	67.4332	61.2185	89.6755	112.961	29.3885	47.797	0.448324	0.750585	0.704235	0.609421
'14-085'	50.1	'A1'	95.0246	21.8969	224.791	218.495	130.095	147.149	0.230446	48.6296	61.2185	127.729	142.331	78.163	96.1095	0.215577	0.259833	0.332872	0.617625
'14-085'	51.1	'A1'	12.2029	41.5577	4.91354	48.1765	63.861	6.06771	-0.136879	12.2029	41.5577	9.64583	47.3405	37.7665	11.7786	0.0698497	0.582537	0.39042	0.0958912
'14-085'	53.1	'A1'	43.2338	31.7273	168.878	98.572	105.132	71.5895	0.204263	45.0277	78.9133	94.3905	51.363	60.8855	42.588	0.169645	0.476416	0.900341	0.932372
'14-085'	54.1	'A1'	46.151	27.7952	64.9695	147.654	52.012	66.873	0.282763	24.3723	41.5577	20.591	84.3785	27.679	43.37	0.19271	0.21	0.212427	0.156182
'14-085'	55.1		106.067	19.9309	230.56	197.125	100.508	103.175	0.354787	62.68	61.2185	134.884	76.864	41.4295	48.007	0.406102	0.360667	0.456617	0.190811
'14-085'	56.1	'A1'	109.029	25.8291	151.993	144.262	73.9525	34.3975	0.464416	87.4778	57.2864	121.195	111.608	46.0585	20.801	0.553766	0.552117	0.767423
'14-085'	57.1	'A1'	54.1061	21.8969	226.997	122.39	168.868	99.4545	0.131234	19.0613	98.574	122.464	89.5215	113.362	70.893	0.0699843	0.243269	0.127892	0.905045
'14-085'	58.1		57.8263	27.7952	74.061	174.762	65.292	92.862	0.222788	14.6755	94.6419	48.1215	97.7305	45.715	79.2655	0.0770642	0.228856	0.20042	-0.351197
'14-085'	59.1		97.0947	23.863	120.421	179.436	23.5255	75.609	0.503074	51.5562	61.2185	98.3182	69.215	23.9765	43.8015	0.423929	0.685178	0.856017	1
'14-085'	6.1	'A1'	36.5684	32.3826	23.0719	61.599	4.369	8.19063	0.741653	23.3607	88.7436	14.4536	29.0225	19.8025	6.01198	0.254893			0.852317
'14-085'	60.1	'A1'	138.069	19.9309	202.814	257.058	97.699	94.6525	0.410167	81.7118	61.2185	144.321	128.305	62.0155	58.862	0.385634	0.471406	0.48637
'14-085'	61.1	'A1'	117.76	19.9309	163.942	294.146	74.203	144.701	0.353304	65.8082	61.2185	116.548	128.165	51.1125	72.4625	0.328923	0.255699	0.472448
'14-085'	63.1	'A1'	73.7157	25.8291	93.664	100.721	26.6775	27.73	0.562627	45.2278	53.3542	65.3205	63.8695	20.59	18.59	0.534596	0.645831	0.57238	0.884399
'14-085'	64.1	'A1'	54.4828	21.8969	153.792	7.4855	6.392	70.2945	0.355477	24.787	53.3542	100.727	8.598	6.5	54.62	0.282816	0.499032	0.186554	0.855011
'14-085'	68.1	'A1'	52.6673	25.8291	132.985	127.749	88.9025	91.5015	0.182098	22.259	43.5238	62.548	77.2475	59.6415	53.262	0.106419	0.148693	-0.0200051	0.35506
'14-085'	69.1	'A1'	57.9072	27.7952	168.211	82.4835	76.78	64.0245	0.28069	29.6245	59.2525	102.834	48.528	51.202	41.9195	0.238217	0.340101	0.098672	-0.461482
'14-085'	7.1	'A1'	29.8775	23.2076	100.9	8.82656	3.3724	36.5335	0.466616	19.0234	65.1506	57.543	13.9031	3.28021	27.209	0.401793	0.860276	0.537459	0.332343
'14-085'	70.1	'A1'	56.7567	29.7613	139.126	140.424	75.4995	97.264	0.23609	34.2052	61.2185	84.877	82.053	45.825	56.7525	0.238778	0.360188	0.162914	0.562291
'14-085'	71.1	'PAF'	56.1326	31.7273	48.426	141.457	20.6115	56.0435	0.424809	33.9797	73.015	26.7193	70.7265	13.168	20.296	0.488747	0.999055	0.867361	0.609287
'14-085'	72.1	'PAF'	28.0073	37.6256	58.5345	20.9661	15.1295	8.3565	0.543902	22.4825	41.5577	19.8835	3.58393	8.77054	4.6225	0.273312		0.692259	0.770717
'14-085'	74.1	'PAF'	30.5976	31.7273	98.2536	75.745	62.353	48.937	0.219808	17.9785	41.5577	48.6646	43.488	38.913	32.3005	0.128173	-0.0872792	0.398837	0.539715
'14-085'	75.1	'A1'	22.7789	25.8291	103.478	107.452	105.377	72.4792	0.085067	9.0566	78.9133	53.1988	61.4927	65.086	50.0339	-0.00186418	0.193984	0.209849	0.754175
'14-085'	76.1	'A1'	24.4885	25.8291	127.569	120.298	98.9045	101.088	0.106896	10.7075	90.7097	79.0672	70.415	76.7375	63.8705	0.0305911	0.222136	0.319762	0.667031
'14-085'	77.1	'VAF'	4.05125	21.8969	30.1625	22.451	10.1815	45.4875	-0.0282179	4.44975	84.8115	19.89	10.998	5.1595	26.675	-0.0150903	0.530953	0.567287	0.718452
'14-085'	78.1	'VAF'	43.9592	27.7952	108.394	80.2525	29.204	77.2925	0.278341	20.7477	55.3203	59.404	47.182	19.864	45.8875	0.236945	0.502787	0.425567	0.809875
'14-085'	79.1	'VAF'	46.6493	27.7952	96.931	114.489	54.118	69.666	0.261441	23.0695	59.2525	55.073	69.376	36.217	44.258	0.214587	0.656687	0.498212
'14-085'	8.1	'A1'	45.2617	24.5183	108.579	-11.0705	-9.637	68.021	0.250969	22.9108	40.247	63.574	33.137	53.905	50.046	-0.0360806	0.641587	0.822577	0.776754
'14-085'	80.1	'VAF'	30.2908	27.7952	57.068	138.12	66.4225	85.299	0.125296	19.4578	57.2864	46.8085	82.3083	38.281	57.6095	0.147668	0.166814	0.0170274	0.239756
'14-085'	81.1	'VAF'	23.8269	29.7613	101.738	62.1484	62.187	55.9605	0.162175	9.80194	61.2185	67.6891	35.7604	48.1225	43.5375	0.0604249	0.371386	0.440482	0.229543
'14-085'	84.1	'VAF'	40.9288	23.863	111.986	16.8042	18.4563	50.8245	0.300443	17.7523	61.2185	63.5175	7.29948	9.71562	27.8465	0.306838	0.198274	0.0857887	0.366565
'14-085'	85.1	'VAF'	22.798	35.6595	12.285	50.6885	31.3405	4.998	0.268195	16.8002	59.2525	10.1715	55.664	27.003	7.415	0.313381	0.733147	0.394952	0.515804
'14-085'	87.1	'VAF'	52.9273	29.7613	56.974	70.4575	17.8785	6.68646	0.676769	40.002	65.1507	42.3	51.8885	9.696	7.26979	0.694734	0.947416	0.916888	0.57564
'14-085'	9.1	'A1'	96.6617	24.5183	290.939	4.514	10.58	13.9025	0.846954	48.7077	65.1506	103.036	44.777	21.2015	14.241	0.61319	0.332139	0.24207	0.487113
'14-086'	1.1	'PAF'	72.6923	23.863	127.571	61.4215	28.2505	15.0885	0.626921	40.799	61.2185	64.228	36.232	15.778	8.979	0.604574	0.817077	0.506321	0.660214
'14-086'	10.1	'AAF'	154.7	19.9309	11.61	403.585	86.324	10.878	0.620599	38.8333	41.5577	12.5415	152.9	68.4205	3.3335	0.39498	0.256959	0.761099
'14-086'	11.1	'AAF'	19.697	17.9648	8.3385	176.957	167.274	14.339	0.0100352	3.68175	74.9811	6.973	101.844	106.957	18.37	-0.0705164	-0.0638247	0.487995	0.876926
'14-086'	12.1	'AAF'	17.0907	19.9309	156.02	9.65833	11.959	181.875	-0.078315	11.5411	49.4221	73.5685	17.5911	16.7175	88.574	-0.0719357	0.167845	0.203175	0.248661
'14-086'	13.1	'AAF'	8.269	17.9648	112.126	87.8605	92.3645	102.021	0.0142011	6.8165	73.015	54.803	54.524	59.475	48.7605	0.00501695	-0.144544	-0.115242	-0.0366071
'14-086'	15.1	'AAF'	28.8553	49.4221	119.243	114.475	90.8895	93.568	0.117798	28.8553	49.4221	71.075	70.2245	37.488	51.258	0.228448	0.297768	0.233902	0.218254
'14-086'	16.1	'AAF'	24.2355	23.863	155.796	139.879	138.505	104.13	0.0985297	13.7775	65.1507	95.64	67.546	85.2325	65.319	0.0402709	0.194214	0.159349
'14-086'	17.1	'AAF'	71.7782	27.7952	112.665	122.933	41.9255	56.801	0.409396	45.5847	53.3542	78.9795	79.249	25.9935	44.96	0.380811	0.710058	0.473728	0.594094
'14-086'	18.1	'AAF'	191.943	19.9309	430.127	298.063	208.542	174.254	0.31089	50.3014	43.5238	170.922	166.318	129.316	115.909	0.157975	0.482616	0.549263	0.544409
'14-086'	2.1	'A1'	99.7795	19.9309	189.367	249.849	109.925	129.135	0.295094	26.048	63.1846	71.824	69.4145	62.0195	62.9045	0.0612953	-0.0383067	0.267234	0.533572
'14-086'	20.1	'AAF'	117.323	17.9648	274.105	370.841	190.024	247.467	0.191655	31.6829	63.1846	142.077	140.25	118.513	108.368	0.108885	0.0359804	0.119474
'14-086'	21.1	'AAF'	29.4367	19.9309	322.154	272.892	351.578	210.931	0.0281085	27.4483	55.3203	186.768	134.445	167.355	157.619	-0.00581903	0.0555023	0.424035
'14-086'	22.1	'AAF'	124.877	21.8969	18.5406	265.046	7.8485	13.0411	0.862783	49.0238	43.5238	17.3693	119.007	14.411	25.8776	0.543899	0.392789	0.0635772	0.571838
'14-086'	23.1	'AAF'	65.4647	27.7952	113.889	59.444	18.843	18.356	0.646619	46.8062	49.4221	76.2865	49.6855	24.9395	13.3845	0.533476	0.556817	0.883767	0.70903
'14-086'	25.1		87.397	25.8291	72.92	143.969	28.845	30.914	0.567978	49.5793	51.3881	42.5475	75.2575	26.5355	16.4865	0.46499	0.709778	0.413287	0.326556
'14-086'	28.1	'AAF'	19.4955	27.7952	120.515	81.221	89.0215	72.5635	0.110511	15.553	94.6419	66.1865	52.0905	54.9845	57.394	0.0255728	0.202502	-0.0376593	0.498407
'14-086'	29.1	'AAF'	57.2542	19.9309	262.94	366.407	260.188	263.205	0.0919148	18.4146	61.2185	109.489	171.865	132.763	135.826	0.0232099	0.0851741	0.395787	0.549065
'14-086'	3.1	'A1'	153.694	17.9648	320.882	340.336	181.324	177.625	0.296293	27.3873	53.3542	96.878	92.4745	98.2985	72.8815	0.0504046	0.118006	0.600245	0.551551
'14-086'	30.1	'AAF'	40.302	19.9309	192.567	227.892	179.111	160.744	0.106014	20.7568	65.1507	148.837	134.769	148.745	125.082	0.017542	-0.0202144
'14-086'	31.1	'AAF'	92.9012	21.8969	114.4	223.77	53.0645	105.585	0.361338	44.1841	47.456	97.8715	90.8203	37.033	70.3885	0.274457	0.518696	0.989297
'14-086'	34.1	'VAF'	146.017	25.8291	180.399	247.774	51.7865	97.845	0.482069	54.7037	49.4221	92.757	106.448	40.8785	65.9945	0.301661	0.332198	0.241826	-0.0877836
'14-086'	35.1	'VAF'	35.0888	29.7613	141.833	11.8714	10.9682	79.0854	0.261122	14.1721	84.8115	64.2953	3.58542	12.9708	51.8526	0.0230384	0.279626	0.0225818	0.205376
'14-086'	36.1	'VAF'	137.888	27.7952	124.293	199.766	41.3835	18.359	0.688679	62.5112	49.4221	49.6385	95.9415	27.9755	23.7785	0.475468	0.60184	0.0984534	0.182882
'14-086'	37.1	'VAF'	76.5521	25.8291	185.773	6.54886	6.85417	34.0265	0.649398	34.5308	41.5577	87.573	15.558	5.13125	29.5235	0.496976	0.435887	0.163777	0.0107054
'14-086'	38.1	'VAF'	63.5292	25.8291	123.076	113.11	72.9595	66.185	0.258549	46.8147	49.4221	58.903	66.017	41.798	26.099	0.295736	0.342436
'14-086'	39.1	'VAF'	19.4617	25.8291	94.0295	62.198	77.198	52.7065	0.091996	20.3777	73.015	50.6215	23.503	39.789	41.225	-0.0444087	0.0729791	0.00711065	0.200682
'14-086'	39.2	'VAF'	86.425	27.7952	214.853	82.587	83.5355	47.974	0.38683	46.4485	55.3203	98.283	53.2005	46.8825	23.225	0.367235	0.375753	0.270652	0.43762
'14-086'	4.1	'A1'	110.231	19.9309	222.3	211.298	133.216	89.047	0.322225	54.4962	47.456	80.2125	89.2745	43.6625	31.035	0.388188	0.551324	0.417155	0.681544
'14-086'	40.1	'VAF'	71.3139	27.7952	181.471	133.485	110.251	62.389	0.291873	22.4767	41.5577	63.5175	55.2396	56.046	28.7195	0.167016	0.548241	0.525705	0.38298
'14-086'	42.1	'VAF'	21.4337	27.7952	43.6505	133.128	33.4925	95.962	0.154536	13.3815	57.2864	33.5515	76.2025	27.995	61.0665	0.104079	0.125845	0.295418	0.150277
'14-086'	43.1	'VAF'	56.0269	31.7273	92.6932	73.1937	21.825	28.631	0.533555	22.3179	76.9472	28.3583	28.8776	12.885	8.7725	0.450968	0.639577	0.493052	0.34726
'14-086'	44.1	'VAF'	45.6051	23.863	4.46927	123.249	39.296	11.7927	0.428562	16.9074	65.1507	10.0927	38.9665	13.772	11.0526	0.32801	0.176105	0.118717	0.312373
'14-086'	45.1	'VAF'	99.8233	27.7952	155.773	149.817	62.062	45.166	0.480506	47.5906	61.2185	74.9745	75.4828	32.975	36.137	0.370477	0.223346	0.0885109	0.221406
'14-086'	46.1	'VAF'	99.7555	27.7952	131.065	140.044	80.5205	34.025	0.405968	49.1003	51.3881	77.4215	64.841	21.7155	28.024	0.481886	0.318793	0.0660604	0.0451412
'14-086'	47.1	'VAF'	70.3093	25.8291	132.847	113.621	59.402	36.314	0.440558	33.0545	61.2185	66.4335	52.2815	36.5085	29.7415	0.283648	0.405978	0.442757	0.43156
'14-086'	48.1	'VAF'	40.7925	27.7952	106.933	17.123	1.341	41.9705	0.48244	20.0465	41.5577	54.818	6.7535	12.924	34.79	0.126801	0.586594	0.493244	0.731891
'14-086'	49.1	'VAF'	137.286	27.7952	159.202	166.999	17.4565	37.1365	0.713268	53.9168	69.0829	81.595	71.6625	17.0245	36.3135	0.483648	0.698055	0.717292	0.906337
'14-086'	5.1	'VAF'	50.3543	23.863	91.106	66.3525	49.033	16.8365	0.41011	49.5358	53.3542	76.2485	51.427	33.1835	10.8365	0.487232	0.88614	0.486726	0.473948
'14-086'	50.1	'VAF'	119.344	25.8291	178.337	216.749	91.2795	66.294	0.429762	44.7043	41.5577	90.958	81.5155	70.265	37.607	0.230435	0.428755	0.227796
'14-086'	51.1		141.926	23.863	198.093	280.425	83.548	133.234	0.376435	39.3103	55.3203	104.502	99.5725	57.5075	72.7955	0.220625	0.548266	0.74422	0.982168
'14-086'	52.1	'AAF'	188.932	21.8969	209.381	412.954	114.392	142.022	0.416411	58.7334	41.5577	108.301	138.214	76.756	79.6078	0.223768	0.137993	0.419033	0.873099
'14-086'	53.1	'AAF'	171.964	21.8969	209.321	315.284	55.677	105.153	0.530723	61.8603	43.5238	126.659	122.501	32.252	95.3105	0.322777	0.865143	0.976155	1
'14-086'	54.1	'AAF'	104.777	21.8969	244.535	245.781	144.578	136.719	0.270885	52.914	61.2185	102.014	109.291	81.804	75.8815	0.145313	0.305692	0.765335	0.579062
'14-086'	55.1	'AAF'	115.07	21.8969	275.686	220.013	115.041	149.667	0.303773	54.4284	51.3881	130.677	126.525	75.953	81.53	0.240469	0.228213	0.501403	0.9454
'14-086'	56.1	'AAF'	108.215	25.8291	226.892	246.182	132.73	133.764	0.279325	53.2279	41.5577	105.406	115.358	76.226	68.16	0.209168	0.362636	0.455773	0.727099
'14-086'	57.1	'AAF'	72.5558	25.8291	9.9265	227.797	94.6905	6.4265	0.403159	37.6208	41.5577	6.9185	107.98	60.2635	4.291	0.280539	0.155626	0.172415	0.306116
'14-086'	58.1	'AAF'	7.422	39.5917	8.5605	12.2115	10.8845	18.868	-0.177745	6.8395	41.5577	8.6305	1.6655	0.511	4.6345	0.333549	0.345266	0.170917	0.391043
'14-086'	6.1	'VAF'	51.7702	23.863	71.697	55.6984	25.4415	18.6745	0.485562	44.2332	49.4221	66.13	52.1406	21.24	15.3315	0.527629	0.79672	0.450839	0.428492
'14-086'	61.1	'AAF'	4.855	23.863	99.4565	8.306	9.5125	91.8465	0.030621	11.952	88.7437	54.9595	1.203	3.5595	52.718	-0.00102277	-0.328884	0.2753	0.389441
'14-086'	62.1	'AAF'	54.9735	25.8291	105.776	218.958	85.5235	129.263	0.203787	31.7345	41.5577	43.147	123.295	44.841	67.948	0.192146	0.340062	0.212932	0.274291
'14-086'	63.1	'AAF'	65.1963	25.8291	115.319	80.0265	42.2705	22.6825	0.500935	34.2597	61.2185	62.618	45.019	28.504	18.603	0.391162	0.742125	0.0606954	0.352785
'14-086'	64.1	'AAF'	78.1185	21.8969	146.725	177.246	90.389	86.419	0.293868	25.029	82.8454	59.4765	71.136	54.1	49.6375	0.114679	0.373313	0.913197	0.783751
'14-086'	65.1	'AAF'	130.25	21.8969	189.642	269.029	101.813	109.303	0.369602	56.467	41.5577	108.613	116.428	64.8845	65.9705	0.264645	0.425569	0.708848	0.850266
'14-086'	66.1	'AAF'	95.48	25.8291	143.214	137.26	50.336	39.178	0.516125	44.9918	51.3881	73.4685	74.6595	39.604	21.833	0.413671	0.687554	0.599324	0.396851
'14-086'	67.1	'VAF'	117.144	23.863	204.938	175.037	88.38	57.3635	0.445545	49.7827	57.2864	103.031	79.0125	54.095	36.477	0.335534	0.638389	0.596529	0.728586
'14-086'	68.1	'VAF'	69.3137	29.7613	88.0275	69.378	17.156	5.4445	0.748892	43.6123	63.1846	49.149	50.8275	10.491	6.2585	0.713012		0.984783	0.96047
'14-086'	69.1	'VAF'	109.733	27.7952	136.492	147.131	49.5125	19.169	0.610102	54.0224	53.3542	78.7589	77.2062	35.1745	14.19	0.519168	0.785447	0.911918
'14-086'	7.1		103.172	23.863	120.727	233.603	42.1305	91.981	0.45086	41.1621	55.3203	76.5448	90.8885	30.847	54.7925	0.323203	0.394604	0.183476	0.391934
'14-086'	70.1	'VAF'	57.5865	25.8291	99.8406	124.606	58.8695	42.8307	0.376354	38.4355	63.1846	77.6432	87.533	45.053	42.3781	0.307771	0.616227	0.272109	-0.823309
'14-086'	71.1	'VAF'	60.5137	29.7613	74.37	97.4844	19.7655	38.475	0.49377	50.0836	61.2185	59.8885	58.6917	18.9395	22.31	0.483832	0.857231	0.422948	0.428611
'14-086'	72.1	'VAF'	144.462	29.7613	190.296	195.387	40.236	58.0495	0.593835	48.5742	41.5577	66.7085	82.792	26.0545	48.872	0.332286	0.791976	0.616986	0.682587
'14-086'	73.1	'VAF'	82.8383	29.7613	112.213	121.928	43.7415	41.0875	0.468107	35.5075	55.3203	67.3065	58.111	32.199	26.1045	0.365304	0.893322	0.5517	0.521175
'14-086'	74.1	'VAF'	62.1063	31.7273	75.9685	86.485	21.2505	18.3145	0.608303	35.0547	61.2185	36.935	49.238	12.0265	7.778	0.626251		0.58978	0.246973
'14-086'	75.1	'VAF'	45.652	33.6934	23.764	100.591	7.519	18.6875	0.651883	14.0207	69.0829	12.6575	32.466	12.389	9.714	0.342432	0.901617	0.584884	0.417013
'14-086'	78.1	'VAF'	78.5487	27.7952	119.993	117.321	36.1775	53.165	0.452988	35.5817	53.3542	63.107	61.4745	26.3035	30.7405	0.37185	0.732593	0.370558	0.271463
'14-086'	79.1	'VAF'	17.8665	31.7273	22.825	24.7225	8.77	6.737	0.50814	12.6692	41.5577	18.428	16.978	11.921	9.8685	0.238069			1
'14-086'	80.1	'VAF'	91.8565	35.6595	117.662	93.299	5.9365	15.0725	0.818865	46.758	41.5577	50.05	41.3885	7.966	16.172	0.582303	0.928302	0.86685	0.935493
'14-086'	81.1	'VAF'	108.115	29.7613	152.243	148.279	70.1775	33.5325	0.486879	44.6811	67.1168	77.3708	64.9455	43.238	17.074	0.404703	0.75932	0.752785	0.684305
'14-086'	82.1	'SRAF'	71.2944	27.7952	104.138	98.5187	21.6715	36.916	0.551473	48.7298	78.9133	59.6995	64.1016	14.1215	28.7645	0.485431	0.514264	0.740965	0.838586
'14-086'	83.1	'SRAF'	88.4517	25.8291	137.399	141.429	53.382	48.542	0.464617	35.5456	69.0829	67.6786	64.4365	47.338	38.894	0.210139	0.839138	0.804846	1
'14-086'	84.1	'SRAF'	9.781	35.6595	10.449	3.466	7.328	15.1605	-0.235513	13.6593	78.9133	2.2415	6.6395	6.8565	17.932	-0.47246	0.769315	0.596909	0.760912
'14-086'	85.1	'SRAF'	43.8377	25.8291	98.523	78.8595	58.307	32.281	0.323896	15.1875	55.3203	49.0155	39.024	38.062	26.42	0.154454	0.646399
'14-086'	86.1	'SRAF'	69.0507	21.8969	134.456	124.537	61.3505	39.506	0.439451	42.2127	59.2525	54.1735	69.924	31.2895	28.154	0.352259	0.662238	0.95545	0.954335
'14-086'	87.1	'SRAF'	68.818	27.7952	136.038	88.115	52.5855	33.9315	0.44303	37.621	59.2525	76.805	49.599	30.348	25.5245	0.386948		0.628118	0.620818
'14-086'	88.1	'SRAF'	79.4972	23.863	29.9655	245.097	95.664	33.2745	0.361693	36.9745	41.5577	15.6055	123.245	50.453	14.258	0.36421	0.750986	0.764756	0.578726
'14-086'	89.1	'AAF'	156.893	25.8291	204.371	200.823	33.574	57.834	0.631866	55.0678	49.4221	78.1335	86.0687	26.4435	34.0465	0.461575	0.647613	0.78472	0.90321
'14-086'	91.1		75.4129	27.7952	95.3214	79.24	12.0925	13.657	0.742905	30.5617	53.3542	52.5406	32.4175	15.9115	13.081	0.491139	0.861093	0.795017	0.687755
'14-086'	92.1	'SRAF'	104.129	25.8291	154.881	96.378	22.749	20.811	0.704496	36.4739	55.3203	74.7479	42.8165	31.665	16.0645	0.422489	0.999994	0.872265	0.721193
'14-086'	95.1	'SRAF'	44.2104	27.7952	73.1797	96.875	43.88	39.154	0.343835	24.3466	67.1168	52.0922	44.365	34.24	27.768	0.217393		0.956643
'14-086'	96.1	'SRAF'	38.2285	27.7952	110.763	10.901	8.6205	37.9755	0.446145	18.4462	57.2864	49.4685	11.279	8.449	26.141	0.274367	0.521875	0.493494	0.767251
'14-095'	1.1	'A1'	71.8498	21.8969	148.891	65.25	50.65	5.999	0.581601	56.757	53.3542	101.701	49.3365	32.7285	2.8635	0.618582	0.751466	0.817709	0.904175
'14-095'	100.1	'SRAF'	33.5133	25.8291	93.664	135.092	77.9205	91.198	0.149891	14.0899	63.1846	70.175	63.749	60.5235	63.739	0.0374205	0.323561	0.603405	0.599632
'14-095'	101.1		22.6827	27.7952	67.7375	55.024	44.5175	32.8785	0.226649	13.7223	63.1846	43.9125	35.323	31.3005	29.5045	0.131608	0.224885	0.0799131
'14-095'	102.1	'AAF'	130.598	27.7952	174.568	178.415	55.3845	37.7155	0.582589	68.7697	45.4899	117.184	118.412	66.428	30.4755	0.417122	0.789048	0.596637	-0.926452
'14-095'	103.1	'AAF'	124.61	27.7952	165.035	151.5	49.2775	20.0095	0.640834	79.0133	55.3203	110.406	111.342	44.1725	23.854	0.530487	0.748744	0.65225	-0.856519
'14-095'	104.1	'AAF'	139.203	29.7613	144.077	183.518	29.2795	29.4675	0.695881	62.2101	55.3203	87.577	101.556	33.8775	37.837	0.450142	0.679702	0.335145	0.250708
'14-095'	105.1	'AAF'	96.4123	25.8291	291.863	10.418	15.931	90.6755	0.478553	31.1612	47.456	122.632	8.8105	6.322	64.9685	0.296706	0.0812469	0.162382	0.270658
'14-095'	106.1	'AAF'	19.2952	33.6934	8.1365	109.859	105.231	6.954	0.025241	10.5565	41.5577	3.5955	80.395	75.3995	8.808	-0.00129015	0.331711	0.503239
'14-095'	107.1	'AAF'	70.379	25.8291	139.256	76.099	54.1625	21.582	0.479596	53.166	55.3203	80.305	62.5215	37.606	11.9025	0.485185	0.68137	0.842547
'14-095'	108.1		8.567	21.8969	70.1105	93.8405	86.5265	82.0345	-0.0138642	6.734	69.0829	48.175	56.771	59.01	52.2105	-0.0290262	-0.0839158	-0.108242
'14-095'	109.1	'SRAF'	46.1208	27.7952	49.356	69.7635	10.7135	17.8585	0.613085	31.5675	51.3881	34.63	48.8515	5.5495	14.879	0.606804	0.960543	0.830111
'14-095'	11.1	'PAF'	14.1056	33.6934	16.6224	17.098	16.221	14.5965	0.0449797	15.3135	74.9811	12.9245	15.7095	14.449	13.2785	0.0160833		-0.322752
'14-095'	110.1	'SRAF'	59.5468	29.7613	81.4135	67.9675	25.003	5.8895	0.657271	34.565	51.3881	51.313	47.533	21.9555	10.761	0.502647	0.90354	0.602947
'14-095'	12.1	'PAF'	10.3245	57.2864	14.387	11.261	12.639	13.8455	-0.0160457	12.3343	86.7776	15.1635	16.9635	14.4	17.1545	0.00899005
'14-095'	13.1	'PAF'	37.2002	23.863	55.5974	55.465	13.7755	15.26	0.585497	17.0451	57.2864	32.701	21.888	8.267	14.374	0.413674	0.810068	0.843545	0.772651
'14-095'	16.1	'PAF'	53.5585	25.8291	84.4505	81.838	25.0035	36.543	0.459727	30.9153	57.2864	55.1105	48.898	16.9285	24.9635	0.425746	0.818047	0.773172	0.707335
'14-095'	17.1	'A1'	40.2792	25.8291	44.3885	159.917	21.333	91.4455	0.288652	17.0353	80.8793	36.319	61.721	29.9835	48.775	0.109059	0.383258	0.384325	0.623364
'14-095'	18.1	'A1'	57.0052	21.8969	225.977	146.888	133.452	128.395	0.174911	26.359	63.1846	69.133	69.526	72.6525	55.683	0.0386656	0.0331514	0.221282	0.0444354
'14-095'	19.1	'A1'	31.9563	27.7952	21.2095	38.609	14.4265	17.6	0.302597	21.9518	49.4221	22.9225	32.0675	7.3945	11.3	0.49258	0.716245	0.290428	0.216658
'14-095'	2.1	'A1'	163.403	21.8969	343.423	111.546	96.3065	31.856	0.560434	84.476	51.3881	135.178	82.792	54.94	30.8655	0.435073	0.708351	0.726634	0.733441
'14-095'	22.1		145.12	21.8969	131.804	277.629	40.211	86.1905	0.528207	50.1459	51.3881	93.5786	77.6552	19.825	53.783	0.39873	0.723606	0.872389	0.71353
'14-095'	23.1		109.968	23.863	89.5151	162.258	23.298	24.91	0.678594	76.6366	55.3203	77.0979	89.2835	8.9365	27.2165	0.642994	0.836766	0.818085	0.445679
'14-095'	25.1		25.7564	47.456	50.707	17.3781	18.9438	25.463	0.21049	25.7564	47.456	46.435	9.33229	10.9161	11.446	0.427562	-0.106688	0.0882764
'14-095'	26.1		6.90575	45.4899	23.441	9.3525	24.469	11.7955	-0.0502621	6.90575	45.4899	18.936	10.4965	14.667	8.2225	0.125053	0.150768
'14-095'	27.1	'AAF'	84.8155	23.863	195.917	147.136	87.815	107.624	0.274125	40.3625	55.3203	96.4715	79.9195	58.209	46.8735	0.25334	0.413592	0.520017	0.538483
'14-095'	28.1	'AAF'	73.8642	17.9648	209.915	128.163	117.403	59.982	0.311747	33.13	45.4899	74.0985	77.2045	57.849	34.542	0.241746	0.172951	0.583594	-1
'14-095'	31.1	'A1'	12.3938	23.863	93.4095	49.8035	55.987	64.3675	0.0867273	11.1888	94.6419	35.0645	17.101	33.3175	32.549	-0.116079	0.0510667	0.619024	0.409054
'14-095'	32.1	'A1'	19.461	21.8969	121.615	197.369	134.454	152.869	0.0522186	21.2615	65.1507	34.4695	53.5865	38.043	49.907	0.000602252	0.010327	0.121046	0.29748
'14-095'	33.1	'VAF'	13.8097	25.8291	39.033	8.014	5.9195	14.674	0.39109	7.472	90.7097	18.129	7.9735	6.2375	11.9995	0.177393		0.952515
'14-095'	34.1	'PAF'	21.2936	27.7952	43.4047	4.89	3.391	9.5525	0.577274	15.6082	65.1507	31.4964	7.4325	1.278	10.4065	0.538284			0.973315
'14-095'	37.1	'VAF'	17.9772	23.863	62.546	14.226	30.076	11.752	0.294638	6.60674	92.6758	18.5685	10.0312	15.516	6.189	0.13706		0.842551	0.964119
'14-095'	38.1	'VAF'	22.3513	27.7952	52.4095	4.644	3.6505	9.58	0.623513	10.0475	57.2864	30.0375	8.349	9.071	3.125	0.517778	0.770792	0.646045
'14-095'	39.1		61.562	27.7952	79.1805	99.8825	19.964	18.136	0.649111	28.2825	67.1168	30.9045	44.3745	17.721	9.969	0.462168	0.755655	0.527558	0.366712
'14-095'	4.1		80.3153	23.863	115.174	106.478	38.15	24.6655	0.558364	55.3125	53.3542	76.4075	77.8915	25.925	17.1495	0.563523	0.75399	0.659034	0.794386
'14-095'	41.1	'AAF'	74.0025	19.9309	243.91	129.734	165.477	103.698	0.162517	26.0312	63.1846	143.524	81.876	106.612	75.675	0.105749	0.319147	0.457429	0.41394
'14-095'	42.1	'AAF'	89.6358	25.8291	273.927	293.639	176.034	178.788	0.230646	35.8252	55.3203	126.418	128.665	92.407	88.286	0.170706	0.409647	0.510022	0.500313
'14-095'	43.1	'AAF'	25.9552	25.8291	71.907	81.781	56.2855	49.4465	0.184859	17.0392	98.574	44.463	50.252	36.1525	39.4715	0.112077	-0.595905
'14-095'	46.1	'AAF'	112.014	25.8291	175.011	353.592	166.456	128.667	0.283445	31.7285	53.3542	87.7185	111.436	78.4725	62.673	0.170464	0.509983	0.318952	0.291691
'14-095'	47.1	'VAF'	12.981	35.6595	12.4915	15.981	5.969	5.226	0.435558	7.56075	41.5577	5.7175	9.785	8.964	9.8545	-0.0966172	0.582361	0.466633	0.892709
'14-095'	49.1	'VAF'	44.7948	31.7273	44.2891	57.2422	7.702	7.7645	0.73561	36.5881	65.1507	37.1458	47.774	9.046	11.514	0.610162	0.671147	0.87044	0.82886
'14-095'	5.1		37.3098	19.9309	35.29	58.753	7.6705	11.753	0.657635	25.1762	41.5577	38.8815	27.2875	12.1205	9.617	0.50544	0.675962	0.664504	0.897706
'14-095'	50.1	'SRAF'	21.215	27.7952	11.9695	49.1635	13.223	8.99	0.466969	11.1114	51.3881	12.4845	24.5354	12.029	11.1755	0.229399	0.339061	0.593433	0.661051
'14-095'	51.1	'SRAF'	61.7358	29.7613	65.9115	84.657	14.783	13.468	0.684028	44.3664	65.1507	45.8578	69.087	14.5945	15.3795	0.586334	0.748185	0.649335	0.591234
'14-095'	52.1	'AAF'	19.233	19.9309	7.4565	17.1965	21.4825	27.518	-0.330568	13.2405	98.574	16.836	23.2885	10.6565	26.946	0.0324469	0.560006	0.765585
'14-095'	53.1	'AAF'	132.949	27.7952	186.218	163.684	62.271	26.266	0.596126	55.0018	65.1507	81.8535	90.4135	34.8845	33.93	0.429118	0.618027	0.624028	0.668794
'14-095'	54.1	'AAF'	42.8612	29.7613	66.665	119.01	37.4675	48.4615	0.367248	25.733	55.3203	39.5075	51.0485	26.7335	29.742	0.23179	0.591988	0.47124	0.439523
'14-095'	55.1		18.2455	47.456	20.255	7.152	2.3165	13.3625	0.2722	18.2455	47.456	23.671	8.0215	9.9355	18.622	0.0520332
'14-095'	56.1	'AAF'	113.887	27.7952	122.079	153.188	9.6565	42.771	0.680022	58.3838	63.1846	66.3425	73.5292	13.8505	20.017	0.610134	0.954629	0.932932	0.925196
'14-095'	57.1	'SRAF'	139.792	27.7952	152.22	176.452	23.9655	33.684	0.701547	68.082	63.1846	90.8505	81.5935	19.6085	23.0305	0.603511	0.870506	0.93243	0.666378
'14-095'	58.1	'SRAF'	61.3825	27.7952	68.9845	151.348	26.4065	71.215	0.38594	28.5604	63.1846	49.775	77.3865	17.9035	52.2385	0.288994	0.885259		0.178486
'14-095'	59.1	'SRAF'	57.2242	29.7613	112.677	76.6151	43.824	24.5495	0.469284	29.214	61.2185	54.2705	38.9396	19.4845	19.7225	0.407826	0.364377	0.614671	0.814857
'14-095'	60.1	'SRAF'	15.1115	31.7273	47.3599	6.4185	8.009	16.314	0.377143	12.5908	65.1507	35.8406	6.225	6.205	14.5465	0.339304	0.521312	0.740049	0.738348
'14-095'	61.1	'SRAF'	47.0292	37.6256	60.693	38.0333	9.304	10.2505	0.669355	36.2911	41.5577	29.9885	21.6776	10.2845	4.613	0.552383		0.795395	0.881582
'14-095'	62.1	'SRAF'	22.8903	35.6595	50.939	9.9475	5.489	11.9605	0.554496	12.725	41.5577	21.2685	8.112	6.895	9.5895	0.281173			0.392227
'14-095'	63.1	'SRAF'	21.9393	37.6256	23.64	18.6095	6.746	6.3	0.528135	17.683	41.5577	16.9645	15.448	7.597	6.6385	0.389663		0.983189	0.966106
'14-095'	64.1	'SRAF'	19.5963	29.7613	53.927	6.2315	4.8945	16.347	0.478096	14.7815	69.0829	38.1265	8.5435	7.132	15.302	0.350718	0.917435	0.698181	0.64104
'14-095'	65.1	'SRAF'	17.674	29.7613	40.022	63.5505	27.846	33.904	0.252975	15.5755	82.8454	25.08	36.8235	18.5025	21.719	0.212308		0.941765	0.964445
'14-095'	66.1	'SRAF'	90.5665	27.7952	134.001	96.598	32.292	26.2845	0.594873	34.1022	63.1846	68.1375	38.998	21.995	14.336	0.493526		0.930177	0.899791
'14-095'	67.1	'SRAF'	173.418	25.8291	228.036	232.579	55.637	68.4325	0.575602	72.365	69.0829	100.634	81.8635	34.799	40.213	0.417404	0.539455	0.645705	0.668411
'14-095'	70.1	'AAF'	58.5095	25.8291	95.0715	44.5215	13.944	12.6475	0.679976	24.862	71.0489	43.432	23.675	15.3425	14.138	0.389559	0.906836	0.99974	1
'14-095'	71.1	'AAF'	82.2733	27.7952	108.786	126.428	31.083	39.024	0.540766	46.0303	61.2185	61.079	76.8565	28.236	29.6865	0.408526	0.515987	0.507627	0.334096
'14-095'	73.1	'SRAF'	41.8375	29.7613	128.191	9.3885	20.693	41.833	0.375071	22.6043	65.1507	54.953	13.206	15.2215	27.8585	0.225452	0.803151	0.978515	0.776633
'14-095'	75.1	'SRAF'	8.07344	57.2864	22.3073	10.5802	9.54323	14.6635	0.152042	8.07344	57.2864	11.7016	9.43177	3.0875	4.57188	0.467964	0.662984	0.924892	0.871167
'14-095'	76.1	'SRAF'	25.9785	29.7613	42.362	23.574	6.171	5.6145	0.696725	21.1838	67.1168	28.0297	13.76	7.777	5.313	0.522956	0.851792	0.96562
'14-095'	77.1	'SRAF'	98.9101	31.7273	134.059	144.853	27.963	53.1285	0.549496	58.0255	61.2185	78.0175	87.7234	16.6845	40.1025	0.489619	0.895074	0.846266	0.874229
'14-095'	78.1	'SRAF'	14.651	35.6595	8.089	35.6565	18.4425	10.441	0.204629	19.9103	69.0829	10.1285	21.553	13.389	6.071	0.238974	0.967236	0.976627	0.929383
'14-095'	79.1	'SRAF'	37.1705	33.6934	73.604	68.8825	45.995	29.204	0.309104	15.199	41.5577	26.213	30.9325	18.334	18.3215	0.218441		0.775592	0.634158
'14-095'	80.1	'SRAF'	18.5425	41.5577	14.1985	30.8205	7.5735	8.963	0.462713	18.5425	41.5577	6.7685	32.509	7.6185	6.9965	0.457624		0.922767	0.983325
'14-095'	81.1	'SRAF'	25.9537	43.5238	23.9875	24.924	2.686	3.8975	0.762735	25.9537	43.5238	18.2615	14.3845	8.3575	5.2075	0.41291
'14-095'	83.1	'SRAF'	24.7429	33.6934	42.5045	16.0198	6.9595	5.2555	0.654647	17.5247	41.5577	25.076	10.249	8.0615	7.6155	0.385239		0.998856	0.904498
'14-095'	84.1	'SRAF'	46.9636	33.6934	51.059	56.3891	5.0535	14.056	0.698011	30.1756	69.0829	28.874	20.5927	6.3625	10.8745	0.483177			0.816922
'14-095'	85.1	'SRAF'	87.288	31.7273	94.3645	131.96	17.2285	36.8665	0.614185	43.9365	61.2185	43.115	53.35	13.1295	19.342	0.496318	1	0.681337	0.242299
'14-095'	86.1	'SRAF'	128.552	27.7952	171.018	204.232	59.993	65.35	0.499222	40.2632	59.2525	65.456	65.2714	28.469	36.677	0.334815	0.699154	0.306192	0.291076
'14-095'	89.1	'SRAF'	62.0788	29.7613	86.0565	89.5755	42.6735	13.8065	0.513338	43.2631	71.0489	47.338	50.4693	20.7765	10.317	0.517559	0.737627	0.743524	0.674497
'14-095'	92.1	'SRAF'	31.2235	29.7613	88.525	103.221	57.8385	77.013	0.174205	14.5705	80.8793	41.675	52.6078	40.7375	42.2735	0.063577	0.163615	0.326004	0.55389
'14-095'	93.1	'SRAF'	25.8403	41.5577	26.119	36.7275	7.4955	9.538	0.573523	25.8403	41.5577	22.312	31.556	6.415	6.722	0.60788		0.89966	0.940587
'14-095'	94.1	'SRAF'	21.7617	37.6256	41.1025	5.7665	7.8225	4.596	0.581075	18.9183	41.5577	21.3805	3.8225	6.463	9.5595	0.22269		0.92286	0.988999
'14-095'	97.1	'SRAF'	40.2972	29.7613	28.072	67.177	5.012	14.452	0.660649	25.809	55.3203	27.346	41.7005	4.3095	16.609	0.534964	0.81756	0.739467	0.695572
'14-095'	98.1	'SRAF'	15.376	27.7952	56.246	67.3265	46.8365	47.543	0.133942	12.4563	61.2185	34.3475	45.7315	35.2355	34.694	0.0676595	0.289532	0.604077
'14-095'	99.1	'SRAF'	25.2555	25.8291	52.1645	63.5275	26.029	35.8795	0.302834	15.3175	57.2864	22.2935	38.518	19.86	24.8515	0.152573	0.593179	0.723365
'14-097'	1.1	'PAF'	15.4887	49.4221	13.988	20.469	4.4385	4.303	0.595287	15.4887	49.4221	17.0695	14.2335	4.922	10.555	0.338307			0.95012
'14-097'	10.1	'A1'	29.4112	25.8291	8.8695	85.234	52.176	16.537	0.155945	13.8495	55.3203	9.8255	30.4545	13.1905	11.8455	0.233388	0.689295		0.850701
'14-097'	11.1	'A1'	8.0945	55.3203	9.3045	8.22	7.76	8.833	0.0273027	9.463	86.7776	8.153	15.423	12.737	14.818	-0.0778197	0.67188	0.427232	0.361594
'14-097'	12.1		61.252	25.8291	96.2395	194.196	77.4945	96.221	0.251471	28.3175	57.2864	59.497	117.259	58.264	79.172	0.125146	0.408643	0.290118	0.56322
'14-097'	13.1	'A1'	68.6112	25.8291	97.2975	69.3765	19.1895	16.4275	0.647864	46.7955	53.3542	50.3075	53.5375	10.1555	11.3305	0.657132		0.621127	0.554734
'14-097'	14.1	'A1'	86.2327	23.863	179.834	100.643	87.5185	55.246	0.325376	65.1218	47.456	116.279	57.745	30.0365	10.2525	0.624018	0.253896	0.294	0.337866
'14-097'	15.1	'A1'	97.0015	21.8969	210.082	113.964	84.9675	36.744	0.453912	64.6033	51.3881	114.06	61.8895	39.102	19.295	0.501618	0.59398	0.834744
'14-097'	16.1	'A1'	83.4854	17.9648	281.582	82.3805	125.201	50.944	0.34774	44.1171	53.3542	96.6526	49.6605	61.602	19.135	0.288818	0.205897
'14-097'	17.1	'A1'	55.9483	23.863	86.876	94.1725	44.2545	30.3145	0.416558	41.6395	57.2864	69.1215	65.5495	44.429	33.4245	0.267346	0.37981	0.280154
'14-097'	18.1	'A1'	88.7948	23.863	133.797	167.391	60.258	70.8775	0.393345	53.193	55.3203	97.5885	107.005	36.7945	61.413	0.35134	0.511623	0.262447	0.311649
'14-097'	19.1	'PAF'	45.2495	57.2864	52.418	68.2188	32.7445	35.807	0.275309	45.2495	57.2864	45.7675	53.5474	21.031	15.077	0.466737	0.679013	0.530354
'14-097'	2.1	'PAF'	44.939	27.7952	55.138	23.2365	4.1185	7.837	0.735293	21.549	69.0829	27.739	17.7085	7.582	11.3475	0.411917		0.862702
'14-097'	20.1	'PAF'	24.9782	25.8291	96.6315	55.549	90.0745	15.9305	0.178846	16.6333	45.4899	48.104	36.214	52.592	11.2335	0.138329	0.502681	0.519713	0.990971
'14-097'	21.1	'PAF'	21.3495	25.8291	88.121	61.6965	74.6535	37.1915	0.14512	13.0455	41.5577	41.979	37.126	48.1665	26.825	0.0266943		0.350356	0.734014
'14-097'	22.1	'PAF'	8.8575	55.3203	6.9315	6.1735	13.404	4.7495	-0.161508	10.592	76.9472	7.962	8.8185	7.186	4.709	0.170372		0.975771	1
'14-097'	23.1	'PAF'	35.64	25.8291	40.2675	64.7145	15.368	22.2805	0.472083	31.1803	63.1846	37.2835	32.1795	13.166	24.9255	0.29168	0.937037	0.990071	0.968649
'14-097'	24.1	'PAF'	20.4597	25.8291	13.204	13.218	6.404	2.416	0.499461	9.44425	98.574	12.117	15.404	3.7405	14.986	0.190162
'14-097'	25.1	'PAF'	21.5665	27.7952	28.004	24.5145	7.5875	6.272	0.582407	11.0902	69.0829	15.1215	16.017	4.326	7.9775	0.433567			1
'14-097'	26.1	'PAF'	21.037	25.8291	22.8205	22.6835	6.009	9.8265	0.483677	11.284	49.4221	17.7465	15.8995	10.552	12.913	0.178267	0.992802	0.947332	0.768822
'14-097'	27.1	'PAF'	9.42642	57.2864	19.7177	5.52	7.054	6.926	0.287057	9.42642	57.2864	12.4245	10.0035	6.352	5.722	0.300098
'14-097'	29.1	'PAF'	7.2418	29.7613	16.695	15.9323	4.7215	12.617	0.305985	6.91976	76.9472	9.5885	13.3167	9.349	11.9145	0.0371681	-0.839187
'14-097'	3.1	'PAF'	30.9287	23.863	101.126	6.42656	30.9355	8.7545	0.460888	21.9825	47.456	49.9395	10.887	22.699	4.616	0.380201	0.776248	0.757166	0.731476
'14-097'	30.1	'PAF'	24.9449	29.7613	55.5685	23.3896	22.4905	14.3835	0.36332	22.6168	57.2864	37.83	25.8042	16.8395	6.5795	0.461961			0.717267
'14-097'	31.1	'PAF'	12.1553	59.2525	12.4165	20.796	9.593	9.3535	0.27351	12.1553	59.2525	17.8365	14.723	5.3935	16.5905	0.193891
'14-097'	34.1	'PAF'	61.4244	27.7952	74.072	85.6937	18.666	22.9285	0.586865	32.8148	57.2864	56.907	54.813	30.315	21.34	0.367651	0.594705	0.495639	0.671961
'14-097'	35.1	'PAF'	46.9465	25.8291	83.442	29.9505	14.7785	9.407	0.64841	46.0965	61.2185	64.2575	26.921	5.6005	10.217	0.704335	0.986474	0.921415
'14-097'	37.1	'PAF'	30.0377	21.8969	127.008	81.837	96.9565	63.27	0.131732	17.4958	67.1168	91.29	46.6115	63.733	56.53	0.0683227	0.237752	0.491208
'14-097'	38.1	'PAF'	26.5268	23.863	17.5145	41.9052	13.185	20.7345	0.273199	20.4165	51.3881	15.88	31.6505	7.1235	13.503	0.394736		0.766806	0.724226
'14-097'	4.1	'PAF'	61.0475	23.863	120.237	34.358	38.0595	1.8945	0.589266	27.1155	49.4221	62.643	19.637	23.4815	7.037	0.458885	0.89431	0.889373	0.966421
'14-097'	40.1	'PAF'	69.4193	21.8969	107.464	81.5786	52.8255	25.7375	0.412845	49.495	41.5577	56.786	55.1641	1.9805	15.4765	0.7302	0.451966		0.543392
'14-097'	5.1	'PAF'	58.0685	23.863	95.5	74.2354	28.856	29.864	0.485939	39.0184	53.3542	66.208	38.1693	17.5055	15.931	0.514758	0.707223	0.612196	0.767984
'14-097'	6.1	'PAF'	40.0159	27.7952	52.099	63.7015	8.354	12.6585	0.692829	28.2919	69.0829	39.7089	27.6795	13.3445	12.5545	0.444748	0.991397	0.915529	0.880776
'14-097'	7.1		41.2631	25.8291	62.22	44.4312	12.6755	15.5505	0.581456	31.5781	63.1846	50.4595	29.1432	12.3815	18.0085	0.447418	0.657111	0.990773	0.938625
'14-097'	8.1		25.9258	27.7952	29.292	44.0545	14.857	14.37	0.430126	23.8863	51.3881	12.819	50.907	10.582	11.001	0.494004			0.352313
'14-097'	9.1	'A1'	52.4108	21.8969	14.7085	115.796	15.7785	19.5225	0.574188	40.357	59.2525	13.133	81.144	15.787	12.4915	0.538519	0.643083	0.848111	0.911081
