# Supplementary material for: Topographic Distribution of Stimulus-Specific Adaptation across Auditory Cortical Fields in the Anesthetized Rat
Source: PLoS Biol. 2016 Mar 7;14(3):e1002397. doi: 10.1371/journal.pbio.1002397 (PMC4780834; doi:10.1371/journal.pbio.1002397)
Supplement: S2 Data — (XLSX) [file pbio.1002397.s002.xlsx]

## Sheet: Oddball (MUA)
ANIMAL	TRACK	FIELD	SI(f1)	SI(f2)	CSI
'14-037'	1	'VAF'	0.572139	0.265946	0.390304
'14-037'	2	'A1'	0.394625	0.734138	0.60538
'14-037'	3	'A1'	0.498146	0.208052	0.388186
'14-037'	4	'AAF'	0.596146	0.568675	0.58701
'14-037'	6	'SRAF'	0.364066	0.562138	0.510087
'14-037'	8	'PAF'		0.596592	0.570633
'14-037'	9	'VAF'	0.637838	0.437136	0.558387
'14-037'	11	'A1'	-0.0367369	0.370784	0.264244
'14-037'	13	'SRAF'	0.76365	0.618687	0.661437
'14-037'	14	'A1'	0.770152	0.815193	0.790726
'14-037'	15	'SRAF'	0.774551	0.664719	0.700415
'14-037'	16	'PAF'	0.533119	0.616023	0.574214
'14-037'	17	'AAF'	0.838006	0.774147	0.80881
'14-037'	18	'A1'	-0.0281928	0.0937543	0.031849
'14-037'	19	'VAF'	0.422664	0.320099	0.377842
'14-037'	20	'VAF'	0.297052	0.479467	0.41403
'14-037'	22	'PAF'	0.961362	0.632172	0.77306
'14-037'	24	'SRAF'	0.556141	0.462785	0.517522
'14-037'	25	'AAF'	0.0664987	0.467413	0.223482
'14-037'	26	'SRAF'	0.653993	0.842426	0.714941
'14-037'	28	'PAF'	0.382633	0.455243	0.420379
'14-037'	29	'AAF'	0.796491	0.933446	0.857014
'14-037'	30	'VAF'	0.220401	0.255849	0.241499
'14-037'	31	'PAF'	0.76793	0.477614	0.656442
'14-037'	32	'VAF'	0.727175	-0.230549	0.0546636
'14-037'	33	'-'	0.355379	0.103967	0.217196
'14-037'	34	'AAF'	0.334539	0.616355	0.47039
'14-037'	35	'PAF'	0.26599	0.16259	0.209774
'14-037'	36	'AAF'	0.761631	-0.737361	0.613353
'14-037'	37	'A1'	0.129596	0.24693	0.187675
'14-037'	38	'PAF'	0.3195	-0.20082	0.114434
'14-037'	39	'SRAF'	0.531941	0.370804	0.477904
'14-037'	40	'SRAF'	0.608486	0.762749	0.657276
'14-037'	41	'PAF'	0.651669	0.208474	0.556168
'14-037'	42	'VAF'	0.531331	0.181245	0.362259
'14-037'	43	'AAF'	0.749678	0.490485	0.571226
'14-037'	44	'A1'	0.474912	0.643628	0.566268
'14-037'	45	'AAF'	0.239027	0.561414	0.378043
'14-037'	46	'A1'	0.485634	-0.338318	0.276112
'14-037'	47	'VAF'	0.439582	0.884555	0.760953
'14-037'	48	'SRAF'	0.143621	0.473757	0.310241
'14-037'	49	'SRAF'	0.715167	0.612972	0.656349
'14-037'	50	'SRAF'	0.747686	0.357211	0.60613
'14-037'	51	'SRAF'	0.752617	0.792441	0.772639
'14-037'	52	'VAF'	0.796286	0.536067	0.6619
'14-037'	53	'AAF'	0.367203	0.715955	0.492519
'14-037'	54	'A1'	0.664668	0.634985	0.650866
'14-037'	55	'A1'	0.204656	0.373061	0.266747
'14-037'	56	'-'	0.120676	0.0476502	0.0857346
'14-037'	57	'SRAF'	0.874049	0.723542	0.792336
'14-037'	58	'PAF'	0.129206	0.191556	0.152707
'14-037'	59	'AAF'	0.294636	-0.00183136	0.217646
'14-037'	60	'A1'	0.237512	0.595106	0.352842
'14-037'	61	'VAF'	0.549876	0.713614	0.617379
'14-037'	62	'AAF'	0.459837	0.311779	0.432983
'14-037'	63	'SRAF'	0.475407	0.502029	0.487209
'14-056'	1	'A1'		0.761302	0.78577
'14-056'	2	'PAF'	0.652585	0.68043	0.661861
'14-056'	3	'PAF'	0.960329	0.992747	0.977438
'14-056'	4	'A1'	0.456392		0.454348
'14-056'	5	'PAF'	0.961127	1	0.998045
'14-056'	6	'A1'	0.816872	0.436478	0.719601
'14-056'	7	'-'	0.98925	0.893287	0.943524
'14-056'	8	'A1'	0.589536	0.921403	0.729041
'14-056'	9	'PAF'	0.876283	0.861674	0.894785
'14-056'	10	'A1'	0.618649	0.934227	0.761307
'14-056'	11	'PAF'	0.890869	0.621763	0.752129
'14-056'	12	'A1'	0.681605	0.755059	0.73751
'14-056'	13	'PAF'	0.795407	0.928641	0.89075
'14-056'	14	'A1'	0.501689	0.948643	0.802361
'14-056'	15	'A1'	0.595771	0.317402	0.492636
'14-056'	16	'A1'	0.714886	0.555663	0.641686
'14-056'	17	'A1'	0.417809	0.31482	0.384188
'14-056'	18	'A1'	0.00455425	-0.00528095	-0.00136376
'14-056'	19	'PAF'		0.839832	0.877452
'14-056'	20	'A1'	0.758118	0.633352	0.68083
'14-056'	21	'A1'	0.110678	0.632049	0.217222
'14-056'	22	'A1'	0.699744	0.411366	0.539072
'14-056'	23	'A1'	0.438212	0.490962	0.467149
'14-056'	24	'A1'	0.457169	0.628122	0.529058
'14-056'	25	'A1'	0.575326	0.24618	0.502235
'14-056'	26	'PAF'	0.881317	0.559288	0.844595
'14-056'	27	'A1'	-0.164908	0.190625	-0.0116155
'14-056'	28	'A1'	0.168928	0.355245	0.220039
'14-056'	29	'A1'		0.443365	0.546762
'14-056'	31	'A1'	0.266863	0.173388	0.211658
'14-056'	32	'PAF'		0.989756	1
'14-056'	33	'A1'	0.470635	0.67094	0.637828
'14-056'	34	'PAF'	0.341981	-0.171811	0.193974
'14-056'	35	'A1'	1	0.626421	0.86697
'14-056'	36	'A1'	0.243506	-0.236075	-0.0221304
'14-056'	37	'A1'	-0.197467	0.500065	0.0686386
'14-056'	38	'-'	0.952048	0.616782	0.733991
'14-056'	40	'PAF'		0.84512	0.885464
'14-056'	42	'A1'	0.821816	0.45863	0.57802
'14-056'	44	'A1'	0.157786	-0.0983778	0.101072
'14-056'	49	'PAF'	0.700042	0.955364	0.753762
'14-057'	1	'PAF'	0.787232		0.935398
'14-057'	2	'A1'	0.385744	0.149669	0.337245
'14-057'	3	'PAF'		1	1
'14-057'	4	'PAF'	0.78549		0.624423
'14-057'	5	'PAF'	0.979596		0.968221
'14-057'	6	'PAF'		0.927817	0.970097
'14-057'	7	'A1'	0.570871	0.214516	0.44627
'14-057'	8	'PAF'		0.778774	0.654231
'14-057'	9	'A1'	0.357303	0.445737	0.400891
'14-057'	10	'PAF'	0.95113		0.887459
'14-057'	11	'A1'	0.868187		0.816308
'14-057'	12	'PAF'	0.8738	0.979351	0.952891
'14-057'	13	'A1'	0.56369	0.51099	0.523179
'14-057'	14	'PAF'	0.847972	0.701601	0.800518
'14-057'	15	'A1'	0.337803	0.296645	0.318362
'14-057'	16	'PAF'	0.787924	0.956543	0.879765
'14-057'	17	'A1'	0.442496	0.102281	0.39458
'14-057'	18	'A1'	0.942307		0.993318
'14-057'	19	'PAF'	0.947388	0.704771	0.846793
'14-057'	20	'A1'	-0.0663733	0.335601	0.143264
'14-057'	21	'PAF'	0.968197	1	1
'14-057'	22	'PAF'	0.877757	0.913054	0.932355
'14-057'	23	'PAF'	0.72559	0.539936	0.673758
'14-057'	24	'A1'	0.781036	0.65845	0.753166
'14-057'	25	'PAF'	0.781719	0.9932	0.939871
'14-057'	26	'PAF'
'14-057'	27	'VAF'	0.81382	0.727501	0.7978
'14-057'	28	'A1'	0.515162	-0.623988	0.206734
'14-057'	29	'PAF'	0.862992	0.831664	0.840035
'14-057'	30	'VAF'	0.821924	0.808894	0.840078
'14-057'	31	'PAF'	0.951097	0.920401	0.940083
'14-057'	32	'PAF'
'14-057'	33	'VAF'	0.707067	0.952796	0.872033
'14-057'	34	'PAF'	0.650339		0.56297
'14-057'	35	'PAF'	0.871491	0.684647	0.841456
'14-057'	36	'VAF'	0.72405		0.597777
'14-057'	37	'A1'	0.523629	0.222775	0.332869
'14-057'	38	'PAF'	0.92024	0.69623	0.805313
'14-057'	39	'VAF'	0.964004	0.688613	0.886186
'14-057'	40	'A1'	0.821766	0.855192	0.836897
'14-057'	41	'VAF'	0.784894	0.653461	0.735347
'14-057'	42	'VAF'	0.606868	0.926242	0.676124
'14-058'	1	'VAF'	0.734162	0.99932	0.84078
'14-058'	2	'SRAF'	0.998533		1
'14-058'	3	'VAF'	0.755105	1	0.902431
'14-058'	5	'VAF'	0.463979	0.769977	0.626832
'14-058'	7	'VAF'	0.121404	0.323067	0.163601
'14-058'	8	'VAF'	0.782497	0.619263	0.734383
'14-058'	9	'VAF'	0.651139	0.73759	0.701845
'14-058'	10	'SRAF'		0.998778	0.819964
'14-058'	11	'VAF'	0.524309	0.192062	0.422415
'14-058'	12	'VAF'	0.85886	0.797568	0.836711
'14-058'	13	'SRAF'	0.632394	0.724023	0.701962
'14-058'	14	'VAF'	0.50693	0.844812	0.613142
'14-058'	15	'SRAF'	0.427988	0.7833	0.564178
'14-058'	16	'VAF'	0.690382	0.643915	0.671056
'14-058'	17	'VAF'	0.967103		0.927356
'14-058'	18	'VAF'	0.835084	0.850532	0.849103
'14-058'	19	'SRAF'	0.891052	0.881027	0.912845
'14-058'	20	'SRAF'	0.924042	0.861366	0.898849
'14-058'	21	'SRAF'	0.924101	1	0.997289
'14-058'	22	'VAF'	0.258429	0.71785	0.398481
'14-058'	23	'SRAF'	0.588349	0.647316	0.629407
'14-058'	24	'PAF'	0.309989	0.889493	0.646969
'14-058'	25	'VAF'		0.771632	0.832804
'14-058'	26	'SRAF'	0.302606	0.522791	0.439511
'14-058'	27	'SRAF'	0.0469771		0.321622
'14-058'	28	'SRAF'	0.318703
'14-058'	29	'VAF'	0.875752	0.831218	0.864844
'14-058'	30	'SRAF'		0.964709	0.926282
'14-058'	32	'SRAF'
'14-058'	33	'VAF'	0.666039	0.614805	0.63312
'14-058'	34	'VAF'	0.605057	0.692652	0.668724
'14-058'	36	'SRAF'	0.588228	0.706028	0.650215
'14-058'	37	'A1'	0.147915	0.136316	0.144766
'14-058'	38	'A1'	-0.245574	0.179139	0.0267428
'14-058'	39	'A1'	0.629049	0.162683	0.538965
'14-058'	40	'A1'	0.42547	0.691444	0.55147
'14-058'	41	'VAF'	0.0796231	0.263324	0.17581
'14-058'	42	'VAF'	0.516056	0.408719	0.456772
'14-058'	43	'VAF'	0.786815		1
'14-058'	44	'SRAF'	0.828553	0.744628	0.790802
'14-058'	45	'A1'	0.470227	0.368006	0.408257
'14-058'	47	'SRAF'	0.434808	0.367685	0.40198
'14-058'	48	'A1'	0.20547	0.281613	0.264255
'14-058'	49	'VAF'	0.504277	0.454671	0.477603
'14-058'	50	'A1'	0.276129	0.310279	0.290677
'14-058'	51	'SRAF'	0.527173	0.363979	0.472451
'14-058'	52	'VAF'	0.419286	0.177815	0.241234
'14-058'	53	'A1'	0.0956762	0.241717	0.143566
'14-058'	54	'A1'	0.167708	0.0805507	0.133478
'14-061'	1	'SRAF'	0.63112	0.687104	0.668881
'14-061'	3	'SRAF'	0.927123	0.723595	0.921414
'14-061'	3	'SRAF'	0.64591	0.77167	0.712784
'14-061'	4	'SRAF'	0.266962	0.668034	0.498587
'14-061'	5	'SRAF'	0.347396	0.879377	0.533788
'14-061'	6	'SRAF'	0.52311	0.860919	0.705207
'14-061'	7	'SRAF'	0.897504	0.856874	0.873612
'14-061'	8	'SRAF'	-0.273057	0.567351	0.128681
'14-061'	9	'SRAF'	0.83701	0.573355	0.711791
'14-061'	10	'AAF'	0.938968	0.560108	0.678222
'14-061'	11	'SRAF'	0.885251	0.950787	0.917231
'14-061'	12	'SRAF'	0.0314272	0.241358	0.110784
'14-061'	15	'SRAF'	0.732034	0.963765	0.88981
'14-061'	16	'AAF'	0.507209	0.620417	0.556674
'14-061'	17	'AAF'	-0.0331414	0.163279	0.0843842
'14-061'	18	'SRAF'	0.95553	0.89095	0.909265
'14-061'	19	'AAF'	0.415995	0.624582	0.529424
'14-061'	20	'SRAF'	0.668328	0.830506	0.746881
'14-061'	21	'AAF'	0.709293	0.120575	0.332226
'14-061'	22	'AAF'	0.288693	0.399394	0.329548
'14-061'	23	'AAF'	0.841398	0.659525	0.69609
'14-061'	24	'SRAF'		1	0.939194
'14-061'	25	'AAF'	0.163226	0.460737	0.347304
'14-061'	28	'AAF'	0.771018	0.75925	0.801563
'14-061'	30	'AAF'	0.449181	0.754788	0.609332
'14-061'	31	'AAF'	0.777795	0.982059	0.914391
'14-061'	32	'AAF'	0.20716	0.302077	0.264115
'14-061'	33	'AAF'	0.64593	0.757143	0.681774
'14-061'	34	'AAF'	0.597386	0.383349	0.504648
'14-061'	35	'SRAF'	0.770297	0.986285	0.868506
'14-061'	36	'AAF'	0.753498	0.532879	0.591464
'14-061'	37	'SRAF'	0.729601	0.60835	0.697705
'14-061'	38	'AAF'	0.451739		0.624185
'14-061'	41	'AAF'	0.751544	0.237329	0.451055
'14-061'	43	'AAF'		0.836579	0.887049
'14-061'	44	'AAF'	0.396665	0.409194	0.400487
'14-061'	47	'VAF'	0.316023	0.141609	0.223886
'14-061'	50	'SRAF'	0.770958	0.57681	0.740601
'14-061'	51	'AAF'	0.508482	0.432957	0.455562
'14-061'	52	'AAF'	0.630913	0.469538	0.530417
'14-061'	53	'A1'	0.40007	0.864544	0.599505
'14-061'	54	'VAF'	0.149657	0.186567	0.167909
'14-061'	55	'VAF'	0.416077	0.358917	0.384852
'14-061'	56	'A1'	0.529969	0.470024	0.515117
'14-061'	57	'-'	0.920193		0.950659
'14-061'	58	'AAF'	0.625178		0.774732
'14-061'	59	'AAF'	0.416308	0.699936	0.500454
'14-061'	60	'AAF'	0.90667	0.574824	0.696103
'14-068'	1	'A1'	0.0795707	0.947367	0.319059
'14-068'	2	'A1'	0.887937	0.406633	0.548
'14-068'	3	'VAF'	0.913287	0.823826	0.885885
'14-068'	4	'PAF'	0.72209	0.993921	0.896699
'14-068'	5	'A1'	0.487894	0.282875	0.374612
'14-068'	6	'A1'	0.117319	0.360745	0.20042
'14-068'	7	'A1'	0.664003	0.565395	0.600524
'14-068'	8	'A1'	0.823481	0.833187	0.82959
'14-068'	10	'A1'	0.333713	0.92624	0.700132
'14-068'	11	'VAF'	0.501702	0.539159	0.524962
'14-068'	13	'VAF'	0.488359	0.988159	0.873605
'14-068'	14	'A1'	0.863114	0.813089	0.832109
'14-068'	15	'VAF'	0.573885	0.72591	0.653969
'14-068'	16	'A1'	0.615533		0.593693
'14-068'	17	'VAF'	0.353371	0.854502	0.606617
'14-068'	18	'PAF'		0.816388	0.664931
'14-068'	19	'VAF'	0.407064		0.511235
'14-068'	20	'A1'	0.339722	0.159363	0.244697
'14-068'	21	'A1'	-0.0284658	0.501531	0.196665
'14-068'	22	'VAF'	0.534172	-0.0581543	0.291002
'14-068'	23	'A1'	0.0844674	-0.00226249	0.0473614
'14-068'	24	'VAF'	0.536963	0.672211	0.600991
'14-068'	25	'VAF'	0.357736	0.642173	0.503067
'14-068'	26	'VAF'	0.410734	0.413156	0.632474
'14-068'	27	'PAF'	0.677901	0.457572	0.52951
'14-068'	28	'VAF'	0.48267	0.690676	0.589842
'14-068'	29	'VAF'	0.312101		0.330909
'14-068'	30	'VAF'	0.401723	0.925584	0.563073
'14-068'	31	'VAF'	0.159893	0.188172	0.173025
'14-068'	32	'A1'	0.478723	0.42155	0.45069
'14-068'	33	'VAF'	0.964636	0.233644	0.453165
'14-068'	34	'A1'	0.754701	0.741242	0.748227
'14-068'	35	'VAF'	0.386459	0.726933	0.533362
'14-068'	36	'A1'	0.678656	0.370597	0.484189
'14-068'	37	'VAF'	0.671681	0.901976	0.755841
'14-068'	38	'A1'	0.393468	0.288646	0.352693
'14-068'	39	'VAF'	0.288865	0.94161	0.527699
'14-068'	40	'A1'	0.350186	0.0345314	0.253692
'14-068'	41	'VAF'	0.379107	0.679709	0.534186
'14-068'	42	'SRAF'	-0.0470585	0.916993	0.307704
'14-068'	43	'VAF'	0.0232343	0.325105	0.0703988
'14-068'	44	'SRAF'	0.689518	0.794901	0.765237
'14-068'	45	'A1'	0.340537	0.0822441	0.152556
'14-068'	46	'VAF'	0.292243	0.760018	0.477182
'14-068'	47	'A1'	0.654887	0.801774	0.727185
'14-068'	48	'VAF'	0.348554	0.523706	0.421142
'14-068'	49	'A1'	0.0146785	0.178282	0.0930338
'14-068'	50	'A1'	0.26354	0.130109	0.206777
'14-068'	52	'A1'	0.334671	0.320271	0.327461
'14-072'	1	'A1'	0.666241	0.642667	0.653403
'14-072'	2	'A1'	0.343793	0.51314	0.42845
'14-072'	4	'VAF'	0.221512	0.597568	0.391068
'14-072'	5	'VAF'	1		1
'14-072'	6	'SRAF'	0.624616	0.53225	0.573308
'14-072'	7	'SRAF'	0.795818	0.960799	0.904473
'14-072'	8	'SRAF'	0.752963	0.999863	0.86895
'14-072'	10	'SRAF'	0.647209	0.471163	0.593285
'14-072'	11	'SRAF'	0.675278	0.962875	0.779458
'14-072'	12	'VAF'	0.770406	0.939202	0.845653
'14-072'	13	'VAF'	0.777997	0.965965	0.883595
'14-072'	14	'SRAF'	0.306198	0.200621	0.25857
'14-072'	15	'VAF'	0.594552	0.533727	0.567213
'14-072'	16	'SRAF'	0.237092	0.447412	0.349329
'14-072'	17	'SRAF'	0.610802	0.809124	0.758783
'14-072'	19	'SRAF'	-0.421419	0.551317	-0.17963
'14-072'	20	'VAF'	0.805119	0.328304	0.491703
'14-072'	21	'SRAF'	0.0878145	0.303842	0.19495
'14-072'	22	'SRAF'		0.909222	0.921497
'14-072'	23	'SRAF'	0.868276	0.748652	0.799735
'14-072'	25	'SRAF'	0.793745	0.975008	0.867216
'14-072'	26	'VAF'	0.942214	0.90344	0.934689
'14-072'	28	'SRAF'		0.844698	0.808652
'14-072'	29	'AAF'	-0.0387667	0.70943	0.312548
'14-072'	30	'VAF'	0.259368	0.98346	0.698948
'14-072'	31	'SRAF'	0.65452		0.606311
'14-072'	32	'VAF'	0.49011	0.742229	0.611891
'14-072'	33	'VAF'	0.249122	0.311409	0.269113
'14-072'	34	'A1'	0.185073	0.465817	0.28941
'14-083'	1	'VAF'	0.281311	0.632819	0.396896
'14-083'	2	'VAF'	0.879114	0.281374	0.468845
'14-083'	3	'VAF'	0.951795	0.546666	0.635798
'14-083'	4	'VAF'	0.61468	0.963551	0.767147
'14-083'	5	'VAF'	0.738917	0.874285	0.797182
'14-083'	6	'VAF'	0.546918	0.953723	0.80229
'14-083'	8	'-'
'14-083'	12	'SRAF'
'14-083'	13	'SRAF'			1
'14-083'	14	'SRAF'	0.903987	0.975543	0.93151
'14-083'	15	'SRAF'	0.61511	0.459547	0.539626
'14-083'	16	'SRAF'	0.739349	0.890339	0.8155
'14-083'	18	'AAF'	0.881149	0.852377	0.876463
'14-083'	19	'AAF'	0.434682	0.60784	0.469535
'14-083'	20	'AAF'	0.218883	0.91203	0.380145
'14-083'	21	'AAF'	0.384356	-0.0162631	0.173667
'14-083'	22	'AAF'	0.392991	0.643674	0.528178
'14-083'	23	'AAF'	0.256355	0.104766	0.194996
'14-083'	24	'AAF'		0.282945	0.322134
'14-083'	26	'AAF'
'14-083'	27	'AAF'	0.313898	0.536156	0.366457
'14-083'	28	'AAF'	0.586774	0.681777	0.653615
'14-083'	29	'AAF'	0.410563	0.60126	0.497698
'14-083'	30	'AAF'	0.905957	0.931393	0.931761
'14-083'	31	'VAF'	0.378965	0.742252	0.504747
'14-083'	32	'VAF'	0.399768	0.193393	0.281117
'14-083'	33	'VAF'	0.531117	0.764768	0.666437
'14-083'	34	'VAF'	0.510139	0.957676	0.610003
'14-083'	35	'VAF'	0.683151	0.601549	0.634787
'14-083'	36	'VAF'	0.35633	0.251893	0.322978
'14-083'	37	'VAF'	0.218616	0.253247	0.239993
'14-083'	38	'PAF'	0.24393	0.268293	0.253467
'14-083'	39	'PAF'	0.363346	0.195948	0.317907
'14-083'	40	'VAF'	0.0708299	0.246844	0.132129
'14-083'	41	'VAF'	0.7972	0.833947	0.822655
'14-083'	42	'VAF'	0.646928	0.940013	0.804342
'14-083'	43	'VAF'	0.772896	0.788741	0.78004
'14-083'	44	'VAF'	0.300685	-0.141001	0.191972
'14-083'	45	'VAF'		0.776243	0.883172
'14-083'	46	'VAF'	0.543421	0.70107	0.674398
'14-083'	47	'A1'	0.522984	0.216995	0.439897
'14-083'	48	'VAF'	0.853828	0.626173	0.697944
'14-083'	49	'A1'	0.552258	0.43887	0.555533
'14-083'	50	'VAF'	0.405346	0.345589	0.388194
'14-083'	51	'PAF'	0.601706	-0.0306635	0.487448
'14-083'	56	'PAF'	0.954691		0.988622
'14-083'	57	'PAF'	0.688189	0.827193	0.736443
'14-083'	58	'A1'	0.268414	0.268411	0.268416
'14-083'	59	'A1'	0.122847	0.0498606	0.0909119
'14-083'	60	'A1'	0.244144	0.248775	0.246873
'14-083'	61	'A1'	0.269891	0.493997	0.371633
'14-083'	62	'A1'	0.179227	0.503392	0.351291
'14-083'	63	'A1'	0.611641	0.68921	0.664703
'14-083'	64	'A1'	0.962621	0.387705	0.556758
'14-083'	65	'A1'	0.430599	0.212542	0.265082
'14-083'	67	'A1'	-0.00455264	0.108557	0.0504581
'14-083'	68	'A1'	0.0330813	0.629965	0.117297
'14-083'	69	'A1'	0.381496	0.214873	0.34612
'14-083'	70	'A1'	0.0724518	0.53704	0.254332
'14-083'	71	'A1'	0.233552	-0.0553125	0.0849436
'14-083'	72	'PAF'	0.293457	0.134469	0.243244
'14-083'	74	'PAF'	0.366693	0.459767	0.421284
'14-083'	75	'PAF'	0.755302	0.721403	0.738848
'14-083'	76	'PAF'	0.726288		0.618067
'14-083'	78	'A1'	0.384074		0.322944
'14-083'	79	'A1'		0.241917	0.244255
'14-083'	80	'A1'		0.605276	0.702671
'14-083'	81	'SRAF'		0.605276	0.702671
'14-083'	83	'SRAF'	0.954861	0.848522	0.914446
'14-083'	84	'SRAF'	0.90915	0.858809	0.908272
'14-083'	85	'SRAF'	0.849335	0.869349	0.858815
'14-083'	86	'SRAF'	0.870056	0.96889	0.925604
'14-083'	87	'SRAF'	0.992112	0.999821	1
'14-083'	88	'SRAF'	0.182916	0.347713	0.230073
'14-083'	89	'SRAF'	0.804784	0.658955	0.721151
'14-083'	90	'AAF'	0.231124	0.615788	0.42063
'14-083'	91	'AAF'	0.355903	0.697251	0.530453
'14-083'	92	'AAF'	0.850726	0.828035	0.870365
'14-083'	94	'AAF'	0.680037	0.768715	0.745537
'14-083'	95	'SRAF'	0.986791	0.99695	0.995206
'14-083'	96	'SRAF'	0.826903	0.667163	0.762458
'14-083'	98	'SRAF'			0.994633
'14-083'	99	'SRAF'	0.976376	0.992521	0.985152
'14-083'	100	'SRAF'	0.809356	0.82365	0.818336
'14-083'	101	'SRAF'	1	0.883564	0.983164
'14-083'	102	'SRAF'	0.828814	0.745181	0.790515
'14-083'	103	'SRAF'	0.832992	0.780849	0.825369
'14-083'	104	'SRAF'	0.78563	0.922581	0.957338
'14-083'	105	'SRAF'		1	1
'14-083'	106	'-'		0.817706	0.769949
'14-083'	107	'-'		0.719881	0.604124
'14-083'	108	'SRAF'
'14-083'	110	'SRAF'	0.808838		0.777529
'14-083'	111	'A1'	0.868934	0.847456	0.855624
'14-083'	112	'PAF'	0.776954	0.875	0.808303
'14-083'	113	'PAF'	0.414824	0.614476	0.582156
'14-083'	114	'PAF'	0.880097	0.935061	0.912819
'14-083'	115	'PAF'	0.924338	-0.440963	0.813038
'14-083'	117	'PAF'		1	0.947725
'14-083'	118	'PAF'	1	0.992295	1
'14-083'	120	'PAF'	0.936641	0.827954	0.867067
'14-083'	121	'PAF'	0.8215	0.885984	0.856168
'14-083'	123	'AAF'	0.992144	0.781399	0.844849
'14-083'	124	'AAF'	0.881872	0.988056	0.956583
'14-083'	126	'AAF'	0.76464	0.922392	0.835553
'14-083'	127	'AAF'	0.788936	0.788728	0.78886
'14-083'	128	'AAF'	0.794146	0.626473	0.695551
'14-083'	129	'AAF'	0.859116	0.832702	0.851661
'14-083'	130	'SRAF'	0.873284	0.939461	0.909237
'14-083'	131	'SRAF'	0.939295	0.954943	0.946589
'14-083'	132	'SRAF'	0.966538	0.997919	1
'14-085'	1	'VAF'	0.351075	0.041493	0.0157333
'14-085'	3	'A1'	0.661455	0.723264	0.699833
'14-085'	4	'A1'	0.0394211	0.144246	0.0784571
'14-085'	5	'A1'	0.835361	0.674471	0.72632
'14-085'	6	'A1'		0.552386
'14-085'	7	'A1'	0.679763	0.543584	0.590033
'14-085'	8	'A1'	0.583988	0.826257	0.743676
'14-085'	9	'A1'	0.266689	0.412231	0.286248
'14-085'	10	'A1'	0.748625	0.797367	0.766877
'14-085'	11	'A1'	0.792162	0.632153	0.724357
'14-085'	12	'VAF'	0.632356	0.732555	0.664588
'14-085'	13	'VAF'
'14-085'	14	'VAF'	0.999822	0.794571	0.879236
'14-085'	15	'VAF'	0.885468	0.595205	0.718502
'14-085'	16	'VAF'	0.786587	0.468834	0.553611
'14-085'	17	'SRAF'	0.476289	0.562437	0.521602
'14-085'	18	'SRAF'	0.695669	0.241835	0.390932
'14-085'	19	'SRAF'	0.135132	0.568132	0.394981
'14-085'	20	'SRAF'	0.336432		0.42579
'14-085'	22	'SRAF'	0.179096	0.557019	0.422193
'14-085'	23	'SRAF'	-0.237464		0.0841274
'14-085'	24	'SRAF'	0.981936	0.923463	0.959578
'14-085'	25	'SRAF'	0.809892	0.829807	0.83787
'14-085'	26	'SRAF'	0.984365	0.994397	0.993006
'14-085'	27	'VAF'	0.659503	0.59854	0.641697
'14-085'	28	'VAF'	0.444227	0.655789	0.558946
'14-085'	29	'VAF'	0.684212	0.401481	0.457583
'14-085'	30	'VAF'	0.0184129	0.313937	0.027905
'14-085'	32	'A1'	0.118855	0.173909	0.14487
'14-085'	33	'A1'	0.173465	0.170686	0.17222
'14-085'	34	'A1'	0.702607	0.313848	0.498826
'14-085'	35	'PAF'	0.607596	0.74875	0.681468
'14-085'	36	'PAF'	0.646107		0.607432
'14-085'	37	'PAF'	0.512311		0.477382
'14-085'	38	'A1'	0.2309	0.320584	0.289444
'14-085'	39	'A1'	0.433611	0.31652	0.400026
'14-085'	40	'PAF'	0.815215	0.860404	0.841991
'14-085'	41	'PAF'	0.852578	0.769034	0.817704
'14-085'	43	'PAF'	0.572851	-0.5828	0.21601
'14-085'	44	'PAF'	0.209004	0.218974	0.174974
'14-085'	45	'PAF'	0.301695	0.0591526	0.188981
'14-085'	46	'PAF'	0.560859	0.584548	0.579905
'14-085'	47	'PAF'	0.648266	0.821123	0.689649
'14-085'	49	'A1'	0.478084	0.766651	0.588565
'14-085'	50	'A1'	0.293166	0.302992	0.298213
'14-085'	51	'A1'	-0.103726	0.918527	0.436788
'14-085'	53	'A1'	0.912263	0.0444154	0.865962
'14-085'	54	'A1'	0.279168	0.187498	0.211447
'14-085'	55	'-'	0.328167	0.45322	0.4123
'14-085'	56	'A1'	0.565086	0.788417	0.647446
'14-085'	57	'A1'	0.359827	-0.387787	0.177809
'14-085'	58	'-'	0.131864	0.293325	0.208142
'14-085'	59	'-'	0.872047	0.734283	0.778513
'14-085'	60	'A1'	0.623971	0.377942	0.47425
'14-085'	61	'A1'	0.501839	0.223618	0.311308
'14-085'	63	'A1'	0.530635	0.702234	0.613725
'14-085'	64	'A1'	0.793344	0.150488	0.416727
'14-085'	68	'A1'	0.307127	-0.175126	0.0713723
'14-085'	69	'A1'	0.203733	0.167421	0.191219
'14-085'	70	'A1'	0.243536	0.187777	0.213431
'14-085'	71	'PAF'	0.869359	0.869834	0.869873
'14-085'	72	'PAF'	0.851453	0.518739	0.72211
'14-085'	74	'PAF'	0.237403	0.931507	0.357312
'14-085'	75	'A1'	0.272455	-0.0529079	0.201208
'14-085'	76	'A1'	0.287541	0.279887	0.286321
'14-085'	77	'VAF'	0.285129	0.629532	0.551796
'14-085'	78	'VAF'	0.453809	0.506387	0.484295
'14-085'	79	'VAF'	0.766931	-0.947201	0.601896
'14-085'	80	'VAF'	0.0164126	0.11528	0.0680704
'14-085'	81	'VAF'	0.595928	-0.231575	0.433628
'14-085'	84	'VAF'	-0.112166	0.34614	0.132489
'14-085'	85	'VAF'	0.699072	0.553662	0.619072
'14-085'	87	'VAF'	0.969506	0.753343	0.924406
'14-086'	1	'PAF'	0.582844	0.541192	0.569197
'14-086'	2	'A1'	0.061166	0.125383	0.0978041
'14-086'	3	'A1'	0.188263	0.331316	0.255468
'14-086'	4	'A1'	0.688535	0.255994	0.491501
'14-086'	5	'VAF'	0.35575	0.760314	0.613732
'14-086'	6	'VAF'	0.149524	0.736235	0.528639
'14-086'	7	'-'	-0.0300881	0.334666	0.258371
'14-086'	10	'AAF'	0.520083	0.17766	0.380097
'14-086'	11	'AAF'	-0.0311823	0.0852413	0.0123986
'14-086'	12	'AAF'	0.260108	0.140505	0.194995
'14-086'	13	'AAF'	0.151046	-0.381833	-0.127487
'14-086'	15	'AAF'	0.348309	0.0924041	0.256178
'14-086'	16	'AAF'	0.215372	0.108434	0.175161
'14-086'	17	'AAF'	0.611791	0.376671	0.503544
'14-086'	18	'AAF'	0.518788	0.496974	0.509747
'14-086'	20	'AAF'	0.0616734	0.0403818	0.0492461
'14-086'	21	'AAF'	0.100575	0.137176	0.111435
'14-086'	22	'AAF'	0.199895	0.267357	0.253667
'14-086'	23	'AAF'	0.678284	0.975726	0.853831
'14-086'	25	'-'	-0.110454	0.765927	0.489088
'14-086'	28	'AAF'	0.281666	-0.0351961	0.0992557
'14-086'	29	'AAF'	0.12724	0.219806	0.175824
'14-086'	30	'AAF'	-0.161528	0.0935656	-0.0202144
'14-086'	31	'AAF'	0.636043	0.626389	0.592932
'14-086'	34	'VAF'	0.307313	0.289625	0.283153
'14-086'	35	'VAF'	0.00774645	0.189774	0.0805369
'14-086'	36	'VAF'	0.0516434	0.355688	0.21713
'14-086'	37	'VAF'	0.429674	0.163884	0.254861
'14-086'	38	'VAF'	0.200564	0.552276	0.377427
'14-086'	39	'VAF'	-0.381571	0.298363	0.0339142
'14-086'	39	'VAF'	0.200246	0.539349	0.309566
'14-086'	40	'VAF'	0.458064	0.600798	0.532299
'14-086'	42	'VAF'	0.0239128	0.403391	0.258143
'14-086'	43	'VAF'	0.492338	0.614311	0.51919
'14-086'	44	'VAF'	0.129007	0.163749	0.138357
'14-086'	45	'VAF'	-0.0543701	0.300073	0.124527
'14-086'	46	'VAF'	-0.0589757	0.700908	0.165148
'14-086'	47	'VAF'	0.273044	0.653848	0.42468
'14-086'	48	'VAF'	0.612546	0.475343	0.522275
'14-086'	49	'VAF'	0.856876	0.604904	0.711117
'14-086'	50	'VAF'	0.106117	0.743946	0.349937
'14-086'	51	'-'	0.622073	0.652681	0.651393
'14-086'	52	'AAF'	0.267932	0.304993	0.29316
'14-086'	53	'AAF'	0.922472	0.853337	0.899899
'14-086'	54	'AAF'	0.462115	0.494866	0.487075
'14-086'	55	'AAF'	0.518049	0.121979	0.332762
'14-086'	56	'AAF'	0.408101	0.440807	0.417987
'14-086'	57	'AAF'	0.204831	0.112344	0.16677
'14-086'	58	'AAF'	0.104922	0.424005	0.269491
'14-086'	61	'AAF'	0.360466	0.0900697	0.212273
'14-086'	62	'AAF'	0.317091	0.158638	0.249767
'14-086'	63	'AAF'	0.242041	0.430296	0.347918
'14-086'	64	'AAF'	0.488565	0.554153	0.535451
'14-086'	65	'AAF'	0.227325	0.786867	0.51236
'14-086'	66	'AAF'	0.573959	0.748339	0.642814
'14-086'	67	'VAF'	0.447876	0.825669	0.608849
'14-086'	68	'VAF'	0.94607	0.990629	0.984984
'14-086'	69	'VAF'	0.691979	0.988099	0.848962
'14-086'	70	'VAF'	0.323194	0.535547	0.404448
'14-086'	71	'VAF'	0.620812	0.382053	0.487173
'14-086'	72	'VAF'	0.622703	0.693686	0.659407
'14-086'	73	'VAF'	0.548994	0.748379	0.637498
'14-086'	74	'VAF'	0.321233	0.827985	0.593612
'14-086'	75	'VAF'	0.722715	0.585424	0.620425
'14-086'	78	'VAF'	0.553583	0.329123	0.441965
'14-086'	79	'VAF'
'14-086'	80	'VAF'	0.981947	0.811218	0.872091
'14-086'	81	'VAF'	0.712056	0.801333	0.754101
'14-086'	82	'SRAF'	0.767371	0.580045	0.660761
'14-086'	83	'SRAF'	0.876566	0.715454	0.827941
'14-086'	84	'SRAF'	0.532908	0.9745	0.658838
'14-086'	85	'SRAF'	0.605089		0.630422
'14-086'	86	'SRAF'	0.730866	0.916941	0.782225
'14-086'	87	'SRAF'	0.831381	-0.0180902	0.612161
'14-086'	88	'SRAF'	0.763447	0.742642	0.75552
'14-086'	89	'AAF'	0.792913	0.635484	0.703451
'14-086'	91	'-'	0.671639	0.889551	0.808754
'14-086'	92	'SRAF'	0.897781	0.854761	0.907564
'14-086'	95	'SRAF'		0.936432	0.827971
'14-086'	96	'SRAF'	0.673416	-0.511328	0.511806
'14-095'	1	'A1'	0.780852	0.79316	0.797732
'14-095'	2	'A1'	0.686469	0.707213	0.715699
'14-095'	4	'-'	0.606963	0.766731	0.694289
'14-095'	5	'-'		0.653632	0.671608
'14-095'	11	'PAF'	-0.651943	0.121909	-0.212572
'14-095'	12	'PAF'
'14-095'	13	'PAF'	0.897015	0.789065	0.83329
'14-095'	16	'PAF'	0.681889	0.853007	0.78684
'14-095'	17	'A1'	0.576528	0.296355	0.383978
'14-095'	18	'A1'	0.160661	0.117964	0.137726
'14-095'	19	'A1'	0.231654	0.514116	0.370056
'14-095'	22	'-'	0.780266	0.770348	0.787152
'14-095'	23	'-'	0.865411	0.802537	0.827453
'14-095'	25	'-'	0.55852	-0.886861	0.0447286
'14-095'	26	'-'	0.628099	-0.194928	0.207789
'14-095'	27	'AAF'	0.616572	0.288657	0.509812
'14-095'	28	'AAF'	0.0698386	0.348325	0.206004
'14-095'	31	'A1'	0.511476	-0.054053	0.379803
'14-095'	32	'A1'	0.140365	-0.0304581	0.0815052
'14-095'	33	'VAF'		0.68627
'14-095'	34	'PAF'
'14-095'	37	'VAF'			0.755872
'14-095'	38	'VAF'	0.722687	0.661885	0.697919
'14-095'	39	'-'	0.445816	0.724664	0.569064
'14-095'	41	'AAF'	0.554967	0.159066	0.382605
'14-095'	42	'AAF'	0.508568	0.454449	0.474528
'14-095'	43	'AAF'	0.195555	-0.955569	-0.239524
'14-095'	46	'AAF'	0.296842	0.524453	0.36094
'14-095'	47	'VAF'	0.445722		0.517912
'14-095'	49	'VAF'	0.867627	0.849063	0.858323
'14-095'	50	'SRAF'	0.721468	0.162275	0.513339
'14-095'	51	'SRAF'	0.654621	0.675053	0.669963
'14-095'	52	'AAF'	0.561427	0.85617	0.669833
'14-095'	53	'AAF'	0.570173	0.700012	0.622619
'14-095'	54	'AAF'	0.492866	0.516027	0.492046
'14-095'	55	'-'
'14-095'	56	'AAF'	0.97434	0.816234	0.934913
'14-095'	57	'SRAF'	0.905937	0.91109	0.907458
'14-095'	58	'SRAF'	0.96188	0.199224	0.722935
'14-095'	59	'SRAF'	0.37709	0.642061	0.522978
'14-095'	60	'SRAF'	0.821301	0.432012	0.716938
'14-095'	61	'SRAF'	0.720788	0.781623	0.779362
'14-095'	62	'SRAF'	0.704233
'14-095'	63	'SRAF'
'14-095'	64	'SRAF'	0.817196	0.551571	0.7219
'14-095'	65	'SRAF'	0.837019		0.942446
'14-095'	66	'SRAF'	0.66913	0.9656	0.903402
'14-095'	67	'SRAF'	0.663481	0.57219	0.617697
'14-095'	70	'AAF'	0.976702		0.973384
'14-095'	71	'AAF'	0.422491	0.632092	0.508391
'14-095'	73	'SRAF'	0.941787	0.879886	0.905856
'14-095'	75	'SRAF'	0.906715	0.639453	0.880197
'14-095'	76	'SRAF'	0.953683	0.901524	0.942503
'14-095'	77	'SRAF'	0.970055	0.722099	0.858391
'14-095'	78	'SRAF'	0.901882		0.974985
'14-095'	79	'SRAF'	0.754524	0.736435	0.747895
'14-095'	80	'SRAF'
'14-095'	81	'SRAF'		-0.989531
'14-095'	83	'SRAF'	0.998865		0.998915
'14-095'	84	'SRAF'
'14-095'	85	'SRAF'	0.673766	0.733916	0.719592
'14-095'	86	'SRAF'	0.260534	0.425882	0.370028
'14-095'	89	'SRAF'	0.666448	0.85319	0.742165
'14-095'	92	'SRAF'	0.33025	0.246703	0.290411
'14-095'	93	'SRAF'	0.960187	0.663958	0.891303
'14-095'	94	'SRAF'	0.975833	0.715374	0.904969
'14-095'	97	'SRAF'	0.922128	0.64432	0.76654
'14-095'	98	'SRAF'	0.353756	0.63774	0.439422
'14-095'	99	'SRAF'	0.656188	0.589172	0.644254
'14-095'	100	'SRAF'	0.474931	0.512485	0.497406
'14-095'	101	'-'	-0.102855	0.424808	0.183189
'14-095'	102	'AAF'	0.712527	0.65361	0.679811
'14-095'	103	'AAF'	0.756049	0.614105	0.687875
'14-095'	104	'AAF'	0.354079	0.52327	0.457182
'14-095'	105	'AAF'	0.218486	-0.02294	0.140425
'14-095'	106	'AAF'	0.426768	0.259023	0.399783
'14-095'	107	'AAF'	0.598913	0.924726	0.717304
'14-095'	108	'-'	-0.0779753	-0.122732	-0.0995687
'14-095'	109	'SRAF'	0.927264	0.777676	0.849628
'14-095'	110	'SRAF'	0.781395	0.829138	0.8169
'14-097'	1	'PAF'
'14-097'	2	'PAF'	1	0.362595	0.818529
'14-097'	3	'PAF'	0.739404	0.806391	0.763793
'14-097'	4	'PAF'	0.836053	0.863841	0.890868
'14-097'	5	'PAF'	0.674964	0.631446	0.653702
'14-097'	6	'PAF'	0.749703	0.984362	0.927338
'14-097'	7	'-'	0.908768	0.350667	0.843969
'14-097'	8	'-'
'14-097'	9	'A1'	0.821915	0.785314	0.792084
'14-097'	10	'A1'		0.971135	0.786994
'14-097'	11	'A1'	0.460067	0.567284	0.490939
'14-097'	12	'-'	0.396332	0.297641	0.325386
'14-097'	13	'A1'	0.585013		0.65981
'14-097'	14	'A1'	0.268707	0.302491	0.278217
'14-097'	15	'A1'	0.646459	0.984585	0.711793
'14-097'	16	'A1'	0.0888541	0.00336087	0.205897
'14-097'	17	'A1'	0.361967	0.26351	0.342248
'14-097'	18	'A1'	0.173839	0.442105	0.305159
'14-097'	19	'PAF'	0.81626	0.245012	0.566182
'14-097'	20	'PAF'	0.327268	0.833373	0.515751
'14-097'	21	'PAF'	0.184357	0.536685	0.340802
'14-097'	22	'PAF'	0.970445	0.966771	0.976748
'14-097'	23	'PAF'	0.808198	1	0.977474
'14-097'	24	'PAF'
'14-097'	25	'PAF'	0.83346
'14-097'	26	'PAF'	0.979679	0.89075	0.953609
'14-097'	27	'PAF'
'14-097'	29	'PAF'		0.131383
'14-097'	30	'PAF'
'14-097'	31	'PAF'
'14-097'	34	'PAF'	0.383538	0.727119	0.527162
'14-097'	35	'PAF'	0.995412		0.949329
'14-097'	37	'PAF'	0.313896	0.48389	0.346916
'14-097'	38	'PAF'		0.911416	0.792907
'14-097'	40	'PAF'	0.709914	0.266431	0.520664
