# Supplementary material for: Topographic Distribution of Stimulus-Specific Adaptation across Auditory Cortical Fields in the Anesthetized Rat
Source: PLoS Biol. 2016 Mar 7;14(3):e1002397. doi: 10.1371/journal.pbio.1002397 (PMC4780834; doi:10.1371/journal.pbio.1002397)
Supplement: S3 Data — Contains separate spreadsheets for Fig 4A (map of CF, all recordings with a well-defined CF) and Fig 4B–4D (maps of adaptation, all recordings tested with the oddball paradigm). (XLSX) [file pbio.1002397.s003.xlsx]

## Sheet: Panel A
ANIMAL	TRACK	FIELD	CAUDAL	VENTRAL	CF (kHz)	CF (oct)
'14-037'	1	'VAF'	4.59517	4.2	22	4.45943
'14-037'	2	'A1'	4.3762	3	11	3.45943
'14-037'	3	'A1'	5.26427	3.45	1.2	0.263034
'14-037'	4	'AAF'	3.1347	4.45	22	4.45943
'14-037'	5		5.86124	4
'14-037'	6	'SRAF'	4.56205	5	1.4	0.485427
'14-037'	7		3.85265	3.7	44	5.45943
'14-037'	8	'PAF'	6.09171	3.3	44	5.45943
'14-037'	9	'VAF'	5.33081	4.35	15.6	3.96347
'14-037'	10		3.86641	4.4	44	5.45943
'14-037'	11	'A1'	4.53256	3.5	11	3.45943
'14-037'	12	'AAF'	3.12585	4	44	5.45943
'14-037'	13	'SRAF'	5.19214	4.75	11	3.45943
'14-037'	14	'A1'	3.64449	3.05	31.1	4.95884
'14-037'	15	'SRAF'	3.68184	4.95	44	5.45943
'14-037'	16	'PAF'	5.64718	3.05	22	4.45943
'14-037'	17	'AAF'	3.47171	4.2	31.1	4.95884
'14-037'	18	'A1'	4.86859	3.2	2.3	1.20163
'14-037'	19	'VAF'	4.74761	4.5	13.1	3.71149
'14-037'	20	'VAF'	4.24735	3.9	31.1	4.95884
'14-037'	21	'SRAF'	4.07654	5.15	13.1	3.71149
'14-037'	22	'PAF'	5.75372	3.5
'14-037'	23	'A1'	4.97611	3.7	1.4	0.485427
'14-037'	24	'SRAF'	5.00953	5.4	2.3	1.20163
'14-037'	25	'AAF'	2.44594	4.2	1.4	0.485427
'14-037'	26	'SRAF'	4.45846	4.7	11	3.45943
'14-037'	27	'A1'	4.28735	3.45
'14-037'	28	'PAF'	5.5662	3.9	0.7	-0.514573
'14-037'	29	'AAF'	3.52744	4.55	31.1	4.95884
'14-037'	30	'VAF'	5.18034	4.15	9.3	3.21723
'14-037'	31	'PAF'	5.98812	3	18.5	4.20945
'14-037'	32	'VAF'	4.10474	4.1	37	5.20945
'14-037'	33		3.55564	3.5	37	5.20945
'14-037'	34	'AAF'	2.97047	3.55	11	3.45943
'14-037'	35	'PAF'	5.4	2.9	13.1	3.71149
'14-037'	36	'AAF'	2.7	4.7	7.8	2.96347
'14-037'	37	'A1'	4.57551	3.2	9.3	3.21723
'14-037'	38	'PAF'	6.04974	3.65
'14-037'	39	'SRAF'	4.37158	5.25	9.3	3.21723
'14-037'	40	'SRAF'	3.04684	4.95	26.2	4.71149
'14-037'	41	'PAF'	5.55538	3.35	1.2	0.263034
'14-037'	42	'VAF'	4.98791	4.3	13.1	3.71149
'14-037'	43	'AAF'	2.78983	4.3	9.3	3.21723
'14-037'	44	'A1'	4.03231	2.9	18.5	4.20945
'14-037'	45	'AAF'	2.73017	3.75	9.3	3.21723
'14-037'	46	'A1'	4.87449	3.5	1.4	0.485427
'14-037'	47	'VAF'	5.57209	4.2
'14-037'	48	'SRAF'	4.90004	4.8	11	3.45943
'14-037'	49	'SRAF'	4.2562	4.35	22	4.45943
'14-037'	50	'SRAF'	4.16735	4.8	13.1	3.71149
'14-037'	51	'SRAF'	5.2	5.15	9.3	3.21723
'14-037'	52	'VAF'	4.73385	3.8	9.3	3.21723
'14-037'	53	'AAF'	3.36615	3.8	44	5.45943
'14-037'	54	'A1'	4.1359	3.2	22	4.45943
'14-037'	55	'A1'	5.27115	3.8	1.4	0.485427
'14-037'	56		3.81068	4.05	44	5.45943
'14-037'	57	'SRAF'	4.71449	5.3
'14-037'	57	'SRAF'	4.71449	5.3
'14-037'	58	'PAF'	5.00923	2.9	1.4	0.485427
'14-037'	59	'AAF'	2.19778	4	9.3	3.21723
'14-037'	60	'A1'	3.84479	3.3	31.1	4.95884
'14-037'	61	'VAF'	4.8853	4.05	13.1	3.71149
'14-037'	62	'AAF'	3.28615	4.7	13.1	3.71149
'14-037'	63	'SRAF'	4.85709	5.1	9.3	3.21723
'14-037'	64	'PAF'	5.79863	3.3
'14-056'	1	'A1'	4.8	2.75112	7.8	2.96347
'14-056'	2	'PAF'	4.4	2.56067
'14-056'	3	'PAF'	4.6	2.68102	13.1	3.71149
'14-056'	4	'A1'	4.35	2.70645	26.2	4.71149
'14-056'	5	'PAF'	4.75	2.54516
'14-056'	6	'A1'	4.5	2.82184	15.6	3.96347
'14-056'	7		4.2	2.54082
'14-056'	8	'A1'	4.35	2.90744	15.6	3.96347
'14-056'	9	'PAF'	4.55	2.47506	31.1	4.95884
'14-056'	10	'A1'	4.7	2.84169	11	3.45943
'14-056'	11	'PAF'	4.95	2.61526	44	5.45943
'14-056'	12	'A1'	4.6	2.98251	11	3.45943
'14-056'	13	'PAF'	4.95	2.766	11	3.45943
'14-056'	14	'A1'	4.2	2.79206	26.2	4.71149
'14-056'	15	'A1'	4.9	2.91179	9.3	3.21723
'14-056'	16	'A1'	4.8	3.05261	9.3	3.21723
'14-056'	17	'A1'	4.2	2.99305	26.2	4.71149
'14-056'	18	'A1'	5	3.07246	3.3	1.72247
'14-056'	19	'PAF'	5.1	2.93164
'14-056'	20	'A1'	4.35	3.10844	13.1	3.71149
'14-056'	21	'A1'	4.9	3.21328	3.3	1.72247
'14-056'	22	'A1'	4.7	3.19342	7.8	2.96347
'14-056'	23	'A1'	4.2	3.19404	22	4.45943
'14-056'	24	'A1'	4.55	3.17854	11	3.45943
'14-056'	25	'A1'	5.1	3.28337	1.9	0.925999
'14-056'	26	'PAF'	5.15	2.78586	13.1	3.71149
'14-056'	27	'A1'	4.8	3.35409	2.3	1.20163
'14-056'	28	'A1'	5	3.42419	1.9	0.925999
'14-056'	29	'A1'	5.2	3.14256	2.8	1.48543
'14-056'	30	'PAF'	5.15	2.58486	44	5.45943
'14-056'	31	'A1'	4.6	3.33424	7.8	2.96347
'14-056'	32	'PAF'	5.3	2.95149	37	5.20945
'14-056'	33	'A1'	4.4	3.31439	13.1	3.71149
'14-056'	34	'PAF'	5.3	3.30323
'14-056'	35	'A1'	4.25	3.4	31.1	4.95884
'14-056'	36	'A1'	4.7	3.49491	1.9	0.925999
'14-056'	37	'A1'	4.9	3.56501	1.9	0.925999
'14-056'	38		4.5	3.52531
'14-056'	40	'PAF'	4.3	2.4	37	5.20945
'14-056'	41		5.1	3.68536
'14-056'	42	'A1'	4.45	3.01787	11	3.45943
'14-056'	44	'A1'	4.8	3.70583	1.4	0.485427
'14-056'	45		4.6	3.78648
'14-056'	46	'PAF'	4.9	2.45955	44	5.45943
'14-056'	47		4.4	3.66613
'14-056'	48		4.95	3.82122
'14-056'	49	'PAF'	5.3	2.65	44	5.45943
'14-057'	1	'PAF'	5.75	3.3
'14-057'	2	'A1'	5.2	3.1	2.3	1.20163
'14-057'	3	'PAF'	5.5	2.8
'14-057'	4	'PAF'	5.3	2.9	11	3.45943
'14-057'	5	'PAF'	5.45	3.05
'14-057'	6	'PAF'	5.35	2.7
'14-057'	7	'A1'	5.35	3.25	1.6	0.678072
'14-057'	8	'PAF'	5.55	3.25
'14-057'	9	'A1'	5.05	2.9	13.1	3.71149
'14-057'	10	'PAF'	5.7	3.05
'14-057'	11	'A1'	5.15	3.35	2.8	1.48543
'14-057'	12	'PAF'	5.8	2.85	22	4.45943
'14-057'	13	'A1'	5.45	3.45	1.4	0.485427
'14-057'	14	'PAF'	5.95	3.05	31.1	4.95884
'14-057'	15	'A1'	5	3.2	2.8	1.48543
'14-057'	16	'PAF'	5.7	3.55	1.9	0.925999
'14-057'	17	'A1'	5.25	3.6	1.4	0.485427
'14-057'	18	'A1'	5.5	3.65	1.4	0.485427
'14-057'	19	'PAF'	6	3.3	15.6	3.96347
'14-057'	20	'A1'	4.85	3	11	3.45943
'14-057'	21	'PAF'	5.95	3.55	11	3.45943
'14-057'	22	'PAF'	6.1	2.85	44	5.45943
'14-057'	23	'PAF'	5.85	3.75	1.6	0.678072
'14-057'	24	'A1'	4.9	3.45	7.8	2.96347
'14-057'	25	'PAF'	5.1	2.65	31.1	4.95884
'14-057'	26	'PAF'	6.2	3.1
'14-057'	27	'VAF'	5.65	3.85	1.6	0.678072
'14-057'	28	'A1'	5.05	3.7	1.6	0.678072
'14-057'	29	'PAF'	5.7	2.6	37	5.20945
'14-057'	30	'VAF'	5.3	3.85	1.6	0.678072
'14-057'	31	'PAF'	6.25	3.35	26.2	4.71149
'14-057'	32	'PAF'	6.2	3.6	18.5	4.20945
'14-057'	33	'VAF'	5.1	3.95	7.8	2.96347
'14-057'	34	'PAF'	6.2	3.85	5.5	2.45943
'14-057'	35	'PAF'	6	3.95	1.2	0.263034
'14-057'	36	'VAF'	5.55	4
'14-057'	37	'A1'	4.75	3.2	11	3.45943
'14-057'	38	'PAF'	5.95	2.6
'14-057'	39	'VAF'	4.85	3.9	37	5.20945
'14-057'	40	'A1'	4.85	2.75	22	4.45943
'14-057'	41	'VAF'	5.35	4.1	9.3	3.21723
'14-057'	42	'VAF'	5.8	4.1	1.4	0.485427
'14-058'	1	'VAF'	5.75	4.3	9.3	3.21723
'14-058'	2	'SRAF'	5.9	4.5
'14-058'	3	'VAF'	5.9	4.15	2.3	1.20163
'14-058'	4	'VAF'	5.65	4.5	7.8	2.96347
'14-058'	5	'VAF'	5.7	4.05	2.3	1.20163
'14-058'	6	'VAF'	5.55	4.2	11	3.45943
'14-058'	7	'VAF'	5.85	3.9	2.8	1.48543
'14-058'	8	'VAF'	5.5	4.4	11	3.45943
'14-058'	9	'VAF'	5.55	3.85	2.8	1.48543
'14-058'	10	'SRAF'	5.9	4.75	11	3.45943
'14-058'	11	'VAF'	5.35	3.75	2.3	1.20163
'14-058'	12	'VAF'	5.35	4.05	5.5	2.45943
'14-058'	13	'SRAF'	5.65	4.75	15.6	3.96347
'14-058'	14	'VAF'	5.3	4.3	9.3	3.21723
'14-058'	15	'SRAF'	6.15	4.8	2.8	1.48543
'14-058'	16	'VAF'	5.15	3.9	11	3.45943
'14-058'	17	'VAF'	6.15	4.35	1.9	0.925999
'14-058'	18	'VAF'	5.15	4.1	11	3.45943
'14-058'	19	'SRAF'	5.45	4.65	15.6	3.96347
'14-058'	20	'SRAF'	6	4.95	2.3	1.20163
'14-058'	21	'SRAF'	5.25	4.55	15.6	3.96347
'14-058'	22	'VAF'	4.95	4.05	13.1	3.71149
'14-058'	23	'SRAF'	5.75	4.95	22	4.45943
'14-058'	24	'PAF'	6.15	3.95	1	0
'14-058'	25	'VAF'	5.05	4.35	15.6	3.96347
'14-058'	26	'SRAF'	5.45	4.9	31.1	4.95884
'14-058'	27	'SRAF'	5	4.6	22	4.45943
'14-058'	28	'SRAF'	5.2	4.8	37	5.20945
'14-058'	29	'VAF'	4.95	3.8	2.3	1.20163
'14-058'	30	'SRAF'	5.2	5.05	37	5.20945
'14-058'	31		5.55	5.15
'14-058'	32	'SRAF'	5	4.95	22	4.45943
'14-058'	33	'VAF'	4.95	3.95	15.6	3.96347
'14-058'	34	'VAF'	4.8	4.25	22	4.45943
'14-058'	35	'SRAF'	4.8	4.8	11	3.45943
'14-058'	36	'SRAF'	4.8	4.5	18.5	4.20945
'14-058'	37	'A1'	5.2	3.6	1.9	0.925999
'14-058'	38	'A1'	4.8	3.15	1.9	0.925999
'14-058'	39	'A1'	5.7	3.55	1.4	0.485427
'14-058'	40	'A1'	4.35	3.25	11	3.45943
'14-058'	41	'VAF'	4.8	3.6	11	3.45943
'14-058'	42	'VAF'	4.45	4.15	15.6	3.96347
'14-058'	43	'VAF'	4.55	3.75	18.5	4.20945
'14-058'	44	'SRAF'	4.45	4.4	15.6	3.96347
'14-058'	45	'A1'	4.5	3.5	26.2	4.71149
'14-058'	46	'A1'	4.75	3.4	13.1	3.71149
'14-058'	47	'SRAF'	4.55	4.65	11	3.45943
'14-058'	48	'A1'	4.25	3.65	37	5.20945
'14-058'	49	'VAF'	4.2	4.25	31.1	4.95884
'14-058'	50	'A1'	4.6	2.95	11	3.45943
'14-058'	51	'SRAF'	4.5	5	1.9	0.925999
'14-058'	52	'VAF'	4.3	3.95	31.1	4.95884
'14-058'	53	'A1'	5.05	3.45	1.4	0.485427
'14-058'	54	'A1'	5.15	3.15	2.3	1.20163
'14-061'	1	'SRAF'	4.35	4.55	37	5.20945
'14-061'	2	'SRAF'	4.15	4.7	31.1	4.95884
'14-061'	2	'SRAF'	4.15	4.7	44	5.45943
'14-061'	3	'SRAF'	3.95	4.7	31.1	4.95884
'14-061'	3	'SRAF'	3.95	4.7	37	5.20945
'14-061'	4	'SRAF'	3.75	4.6	31.1	4.95884
'14-061'	5	'SRAF'	3.5	4.65	31.1	4.95884
'14-061'	6	'SRAF'	3.3	4.8	15.6	3.96347
'14-061'	7	'SRAF'	3.1	4.95	37	5.20945
'14-061'	8	'SRAF'	2.85	4.9	11	3.45943
'14-061'	9	'SRAF'	3	4.75	13.1	3.71149
'14-061'	10	'AAF'	3.05	4.5	15.6	3.96347
'14-061'	11	'SRAF'	3.3	4.6	31.1	4.95884
'14-061'	12	'SRAF'	3.5	4.95	15.6	3.96347
'14-061'	13	'SRAF'	3.4	5.15	22	4.45943
'14-061'	14	'AAF'	2.85	4.6	11	3.45943
'14-061'	15	'SRAF'	2.9	5.15	37	5.20945
'14-061'	16	'AAF'	2.65	4.55	1.9	0.925999
'14-061'	17	'AAF'	2.4	4.5	1.6	0.678072
'14-061'	18	'SRAF'	3.15	5.2	37	5.20945
'14-061'	19	'AAF'	3.55	4.3	1.6	0.678072
'14-061'	20	'SRAF'	2.7	5.05	11	3.45943
'14-061'	21	'AAF'	2.65	4.8	3.9	1.96347
'14-061'	22	'AAF'	2.85	4.35	2.8	1.48543
'14-061'	23	'AAF'	3.25	4.35	31.1	4.95884
'14-061'	24	'SRAF'	2.75	5.3	31.1	4.95884
'14-061'	25	'AAF'	2.75	4.15	2.8	1.48543
'14-061'	26	'SRAF'	2.55	5.2	44	5.45943
'14-061'	27	'AAF'	2.25	4.25
'14-061'	28	'AAF'	2.4	4.75	11	3.45943
'14-061'	29	'AAF'	2.15	4.75
'14-061'	30	'AAF'	2.15	4.5
'14-061'	31	'AAF'	3.25	4.15	13.1	3.71149
'14-061'	32	'AAF'	3.5	4.1
'14-061'	33	'AAF'	2.9	4.05	11	3.45943
'14-061'	34	'AAF'	3.5	4.35	44	5.45943
'14-061'	35	'SRAF'	3.75	4.9	15.6	3.96347
'14-061'	36	'AAF'	2.7	3.9	6.5	2.70044
'14-061'	37	'SRAF'	3.65	5.1	15.6	3.96347
'14-061'	38	'AAF'	2.5	4.95	2.3	1.20163
'14-061'	39	'A1'	4.75	3.65	7.8	2.96347
'14-061'	40	'AAF'	3.5	4.15	44	5.45943
'14-061'	41	'AAF'	2.9	3.8	7.8	2.96347
'14-061'	42	'A1'	4.25	3.75	37	5.20945
'14-061'	43	'AAF'	2.5	3.85	31.1	4.95884
'14-061'	44	'AAF'	3.15	3.9	11	3.45943
'14-061'	45	'VAF'	4.6	3.95	44	5.45943
'14-061'	46	'AAF'	3.4	3.95	44	5.45943
'14-061'	47	'VAF'	5.05	3.7	1.9	0.925999
'14-061'	48	'AAF'	3.25	3.7	44	5.45943
'14-061'	49	'VAF'	4.85	4
'14-061'	50	'SRAF'	4	4.95	11	3.45943
'14-061'	51	'AAF'	2.25	3.95
'14-061'	52	'AAF'	3.05	3.6	37	5.20945
'14-061'	53	'A1'	4.5	3.75	31.1	4.95884
'14-061'	54	'VAF'	5.25	3.85	1.6	0.678072
'14-061'	55	'VAF'	4.9	3.8	2.3	1.20163
'14-061'	56	'A1'	4.55	3.4	15.6	3.96347
'14-061'	57		2.3	5.1
'14-061'	58	'AAF'	3	4.3	13.1	3.71149
'14-061'	59	'AAF'	2.7	4.4	2.3	1.20163
'14-061'	60	'AAF'	2.7	3.65	37	5.20945
'14-068'	1	'A1'	4.45	3.25	13.1	3.71149
'14-068'	1	'A1'	4.45	3.25	15.6	3.96347
'14-068'	2	'A1'	4.45	3.05	15.6	3.96347
'14-068'	3	'VAF'	4.45	3.5	26.2	4.71149
'14-068'	4	'PAF'	4.6	2.7	44	5.45943
'14-068'	5	'A1'	4.7	3.15	13.1	3.71149
'14-068'	6	'A1'	4.65	3.45	11	3.45943
'14-068'	7	'A1'	4.2	3.15	26.2	4.71149
'14-068'	8	'A1'	4.65	2.95	15.6	3.96347
'14-068'	9	'VAF'	4.35	3.8	44	5.45943
'14-068'	10	'A1'	4.2	3.35	26.2	4.71149
'14-068'	11	'VAF'	4.55	3.7	15.6	3.96347
'14-068'	12	'VAF'	4.3	3.6	37	5.20945
'14-068'	13	'VAF'	4.55	3.9	37	5.20945
'14-068'	14	'A1'	4.35	2.7	26.2	4.71149
'14-068'	15	'VAF'	4.75	3.65	9.3	3.21723
'14-068'	16	'A1'	4.3	2.95	26.2	4.71149
'14-068'	17	'VAF'	4.85	3.95	9.3	3.21723
'14-068'	18	'PAF'	4.9	2.8	31.1	4.95884
'14-068'	19	'VAF'	4.7	4.1	31.1	4.95884
'14-068'	20	'A1'	5	3.7	1.6	0.678072
'14-068'	21	'A1'	4.85	3.3	6.5	2.70044
'14-068'	22	'VAF'	4.9	4.2	13.1	3.71149
'14-068'	23	'A1'	5	3.5	1.9	0.925999
'14-068'	24	'VAF'	5.05	4.05	9.3	3.21723
'14-068'	25	'VAF'	4.7	4.35	26.2	4.71149
'14-068'	26	'VAF'	4.75	3.8	15.6	3.96347
'14-068'	27	'PAF'	4.45	2.5
'14-068'	28	'VAF'	4.9	4.45	22	4.45943
'14-068'	29	'VAF'	5.2	3.9	6.5	2.70044
'14-068'	30	'VAF'	4.5	4.15	37	5.20945
'14-068'	31	'VAF'	5.25	4.15	7.8	2.96347
'14-068'	32	'A1'	5.2	3.65	1.9	0.925999
'14-068'	33	'VAF'	5.1	4.3	11	3.45943
'14-068'	34	'A1'	5.05	3.05	15.6	3.96347
'14-068'	35	'VAF'	5.35	4.35	11	3.45943
'14-068'	36	'A1'	5.2	3.25	2.3	1.20163
'14-068'	37	'VAF'	5.15	4.55	13.1	3.71149
'14-068'	38	'A1'	4.1	2.8	37	5.20945
'14-068'	39	'VAF'	5.45	4.6	13.1	3.71149
'14-068'	40	'A1'	5.5	3.65	1.9	0.925999
'14-068'	41	'VAF'	5.5	4.2	9.3	3.21723
'14-068'	42	'SRAF'	5.3	4.8	15.6	3.96347
'14-068'	43	'VAF'	5.6	3.9	1.6	0.678072
'14-068'	44	'SRAF'	5.05	4.75	11	3.45943
'14-068'	45	'A1'	4	3	44	5.45943
'14-068'	46	'VAF'	5.6	4.4	11	3.45943
'14-068'	47	'A1'	3.95	3.25	31.1	4.95884
'14-068'	48	'VAF'	5.75	4.15	2.3	1.20163
'14-068'	49	'A1'	4.85	3.5	2.3	1.20163
'14-068'	50	'A1'	4.55	3.15	13.1	3.71149
'14-068'	51	'VAF'	5.05	3.9	11	3.45943
'14-068'	51	'VAF'	5.05	3.9	11	3.45943
'14-068'	52	'A1'	5.4	3.45	1.6	0.678072
'14-072'	1	'A1'	4.45	3.35	13.1	3.71149
'14-072'	2	'A1'	5.16866	3.62425	1.9	0.925999
'14-072'	3		4.4444	3.79272	44	5.45943
'14-072'	4	'VAF'	4.31903	4.18974	31.1	4.95884
'14-072'	5	'VAF'	4.43259	4.72736	26.2	4.71149
'14-072'	6	'SRAF'	4.78694	5.25802	9.3	3.21723
'14-072'	7	'SRAF'	4.42015	5.71119	13.1	3.71149
'14-072'	8	'SRAF'	4.96256	5.64633	1.9	0.925999
'14-072'	9	'SRAF'	4.00311	5.37904
'14-072'	10	'SRAF'	4.96505	5.44956	1.9	0.925999
'14-072'	11	'SRAF'	4.72923	5.063	11	3.45943
'14-072'	12	'VAF'	4.67152	4.86797	11	3.45943
'14-072'	13	'VAF'	4.67525	4.57282	18.5	4.20945
'14-072'	14	'SRAF'	4.72363	5.50572	1.9	0.925999
'14-072'	15	'VAF'	4.97189	4.90846	11	3.45943
'14-072'	16	'SRAF'	4.42886	5.02251	2.8	1.48543
'14-072'	17	'SRAF'	5.08794	5.24932	7.8	2.96347
'14-072'	18	'SRAF'	3.88644	5.08738	6.5	2.70044
'14-072'	19	'SRAF'	4.31032	4.87842	2.3	1.20163
'14-072'	20	'VAF'	4.91418	4.71343	11	3.45943
'14-072'	21	'SRAF'	4.54677	5.2158	2.8	1.48543
'14-072'	22	'SRAF'	5.20149	5.78694	1.2	0.263034
'14-072'	23	'SRAF'	4.1806	5.61978	13.1	3.71149
'14-072'	24		5.26418	5.58843
'14-072'	25	'SRAF'	5.15	5.1	11	3.45943
'14-072'	26	'VAF'	4.4357	4.48141	31.1	4.95884
'14-072'	27		5.32687	5.38993
'14-072'	28	'SRAF'	5.27413	4.80137	15.6	3.96347
'14-072'	29	'AAF'	3.65	4.75	18.5	4.20945
'14-072'	30	'VAF'	4.19303	4.63595	26.2	4.71149
'14-072'	31	'SRAF'	5.15622	4.60808	22	4.45943
'14-072'	32	'VAF'	4.85771	4.42002	15.6	3.96347
'14-072'	33	'VAF'	5.04453	3.92289	6.5	2.70044
'14-072'	34	'A1'	4.74975	3.43968	11	3.45943
'14-072'	35	'VAF'	4.98122	4.17058	15.6	3.96347
'14-083'	1	'VAF'	4.37645	4.4	37	5.20945
'14-083'	2	'VAF'	4.57879	4.35	26.2	4.71149
'14-083'	3	'VAF'	4.88415	4.35	22	4.45943
'14-083'	4	'VAF'	5.18951	4.35	15.6	3.96347
'14-083'	5	'VAF'	5.39554	4.45	13.1	3.71149
'14-083'	6	'VAF'	5.65	4.45	6.5	2.70044
'14-083'	7	'VAF'	5.90324	4.4	6.5	2.70044
'14-083'	8		6.1577	4.4
'14-083'	9		6.46551	4.5
'14-083'	10		6.26562	4.65
'14-083'	11	'SRAF'	5.9106	4.7
'14-083'	12	'SRAF'	5.60402	4.65	18.5	4.20945
'14-083'	13	'SRAF'	5.29866	4.65	44	5.45943
'14-083'	14	'SRAF'	5.04297	4.6	22	4.45943
'14-083'	15	'SRAF'	4.7885	4.6	18.5	4.20945
'14-083'	16	'SRAF'	4.53527	4.65	15.6	3.96347
'14-083'	17		4.07723	4.65	22	4.45943
'14-083'	18	'AAF'	3.67009	4.65	22	4.45943
'14-083'	19	'AAF'	3.41562	4.65	15.6	3.96347
'14-083'	20	'AAF'	3.21205	4.65	13.1	3.71149
'14-083'	21	'AAF'	2.95759	4.65	9.3	3.21723
'14-083'	22	'AAF'	2.70312	4.65	3.3	1.72247
'14-083'	23	'AAF'	2.44866	4.65	2.3	1.20163
'14-083'	24	'AAF'	2.14208	4.6
'14-083'	25	'AAF'	2.54431	4.4	1.4	0.485427
'14-083'	26	'AAF'	2.8	4.45
'14-083'	27	'AAF'	3.05446	4.45	7.8	2.96347
'14-083'	28	'AAF'	3.30893	4.45	13.1	3.71149
'14-083'	29	'AAF'	3.56217	4.4	26.2	4.71149
'14-083'	30	'AAF'	3.91842	4.4	37	5.20945
'14-083'	31	'VAF'	4.4721	4.15	31.1	4.95884
'14-083'	32	'VAF'	4.72656	4.15	26.2	4.71149
'14-083'	33	'VAF'	5.03192	4.15	15.6	3.96347
'14-083'	34	'VAF'	5.38817	4.15	11	3.45943
'14-083'	35	'VAF'	5.5942	4.25	7.8	2.96347
'14-083'	36	'VAF'	5.84743	4.2	9.3	3.21723
'14-083'	37	'VAF'	6.1019	4.2	2.3	1.20163
'14-083'	38	'PAF'	6.19877	4	1.4	0.485427
'14-083'	39	'PAF'	5.94308	3.95	1.6	0.678072
'14-083'	40	'VAF'	5.68984	4	2.8	1.48543
'14-083'	41	'VAF'	5.17723	3.85	7.8	2.96347
'14-083'	42	'VAF'	5.43292	3.9	3.3	1.72247
'14-083'	43	'VAF'	4.97612	3.95	11	3.45943
'14-083'	44	'VAF'	4.77009	3.85	18.5	4.20945
'14-083'	45	'VAF'	4.5144	3.8	31.1	4.95884
'14-083'	46	'VAF'	4.25748	3.7	44	5.45943
'14-083'	47	'A1'	4.50826	3.55	18.5	4.20945
'14-083'	48	'VAF'	4.91786	3.65	13.1	3.71149
'14-083'	49	'A1'	5.42556	3.6	1	0
'14-083'	50	'VAF'	5.63281	3.75	1.9	0.925999
'14-083'	51	'PAF'	5.93817	3.75	1.6	0.678072
'14-083'	52		6.34531	3.75
'14-083'	53	'PAF'	6.08594	3.55	5.5	2.45943
'14-083'	54	'PAF'	5.67879	3.55	2.8	1.48543
'14-083'	55	'A1'	5.17109	3.6	0.8	-0.321928
'14-083'	56	'PAF'	5.87868	3.4
'14-083'	57	'PAF'	5.52121	3.35	1.9	0.925999
'14-083'	58	'A1'	5.26797	3.4	1.2	0.263034
'14-083'	59	'A1'	4.96138	3.35	1.9	0.925999
'14-083'	60	'A1'	4.71183	3.55	13.1	3.71149
'14-083'	61	'A1'	4.70692	3.35	11	3.45943
'14-083'	62	'A1'	4.45	3.25	18.5	4.20945
'14-083'	63	'A1'	4.14587	3.3	26.2	4.71149
'14-083'	64	'A1'	3.83806	3.2	31.1	4.95884
'14-083'	65	'A1'	4.13973	3.05	26.2	4.71149
'14-083'	66	'A1'	3.88281	2.95	44	5.45943
'14-083'	67	'A1'	4.23783	2.9	18.5	4.20945
'14-083'	68	'A1'	4.49475	3	15.6	3.96347
'14-083'	69	'A1'	4.7529	3.15	9.3	3.21723
'14-083'	70	'A1'	4.95525	3.1	2.8	1.48543
'14-083'	71	'A1'	5.16127	3.2	1.6	0.678072
'14-083'	72	'PAF'	5.36239	3.1	1.6	0.678072
'14-083'	73	'PAF'	5.66775	3.1	2.3	1.20163
'14-083'	74	'PAF'	5.77321	3.25	2.3	1.20163
'14-083'	75	'PAF'	6.07734	3.2	15.6	3.96347
'14-083'	76	'PAF'	6.23493	3.4
'14-083'	77		6.3827	3.2
'14-083'	78	'A1'	4.69587	2.9	11	3.45943
'14-083'	79	'A1'	4.43772	2.75	15.6	3.96347
'14-083'	80	'A1'	4.03058	2.75	44	5.45943
'14-083'	81	'SRAF'	5.76283	4.9	26.2	4.71149
'14-083'	82	'SRAF'	5.45625	4.85	15.6	3.96347
'14-083'	83	'SRAF'	5.15089	4.85	26.2	4.71149
'14-083'	84	'SRAF'	4.89643	4.85	9.3	3.21723
'14-083'	85	'SRAF'	4.64196	4.85	11	3.45943
'14-083'	86	'SRAF'	4.13426	4.9	13.1	3.71149
'14-083'	87	'SRAF'	3.87734	4.8	13.1	3.71149
'14-083'	88	'SRAF'	3.57321	4.85	18.5	4.20945
'14-083'	89	'SRAF'	3.37087	4.9	11	3.45943
'14-083'	90	'AAF'	3.06551	4.9	11	3.45943
'14-083'	91	'AAF'	2.81105	4.9	7.8	2.96347
'14-083'	92	'AAF'	2.55536	4.85
'14-083'	93	'AAF'	2.30089	4.85	1.6	0.678072
'14-083'	94	'AAF'	2.3567	5.05	13.1	3.71149
'14-083'	95	'SRAF'	3.07042	5.1	13.1	3.71149
'14-083'	96	'SRAF'	3.42913	5.2	15.6	3.96347
'14-083'	97	'SRAF'	3.78292	5.1	44	5.45943
'14-083'	98	'SRAF'	4.03984	5.2	15.6	3.96347
'14-083'	99	'SRAF'	4.29676	5.3	13.1	3.71149
'14-083'	100	'SRAF'	4.54632	5.1	2.3	1.20163
'14-083'	101	'SRAF'	4.79955	5.05	9.3	3.21723
'14-083'	102	'SRAF'	5.05402	5.05	15.6	3.96347
'14-083'	103	'SRAF'	5.31094	5.15	26.2	4.71149
'14-083'	104	'SRAF'	5.66596	5.1	18.5	4.20945
'14-083'	105	'SRAF'	5.97132	5.1	31.1	4.95884
'14-083'	106		5.82355	5.3
'14-083'	107		5.46853	5.35
'14-083'	108	'SRAF'	5.11105	5.3
'14-083'	109	'SRAF'	4.85658	5.3
'14-083'	110	'SRAF'	4.60335	5.35	2.8	1.48543
'14-083'	111	'A1'	4.35313	3.45	26.2	4.71149
'14-083'	112	'PAF'	4.89944	2.9	11	3.45943
'14-083'	113	'PAF'	5.20603	2.95	1.9	0.925999
'14-083'	114	'PAF'	5.86886	3	13.1	3.71149
'14-083'	115	'PAF'	6.22511	3
'14-083'	116	'PAF'	6.53047	3
'14-083'	117	'PAF'	6.37288	2.8
'14-083'	118	'PAF'	6.11842	2.8	13.1	3.71149
'14-083'	119	'PAF'	5.86395	2.8	15.6	3.96347
'14-083'	120	'PAF'	5.61071	2.85	15.6	3.96347
'14-083'	121	'PAF'	5.35379	2.75	11	3.45943
'14-083'	122		3.70379	3.95	44	5.45943
'14-083'	123	'AAF'	3.71116	4.25	37	5.20945
'14-083'	124	'AAF'	3.40458	4.2	26.2	4.71149
'14-083'	125	'AAF'	3.15134	4.25	15.6	3.96347
'14-083'	126	'AAF'	2.89442	4.15	9.3	3.21723
'14-083'	127	'AAF'	2.64118	4.2	2.3	1.20163
'14-083'	128	'AAF'	2.38795	4.25	1.2	0.263034
'14-083'	129	'AAF'	2.18806	4.4	2.3	1.20163
'14-083'	130	'SRAF'	2.66574	5.2	9.3	3.21723
'14-083'	131	'SRAF'	2.92266	5.3	11	3.45943
'14-083'	132	'SRAF'	3.22924	5.35	11	3.45943
'14-085'	1	'VAF'	4.71242	3.59644	11	3.45943
'14-085'	3	'A1'	4.45094	3.3427	13.1	3.71149
'14-085'	4	'A1'	4.49001	3.14457	13.1	3.71149
'14-085'	5	'A1'	4.52909	2.94644	11	3.45943
'14-085'	6	'A1'	4.5877	2.64925
'14-085'	7	'A1'	4.83817	2.6956	13.1	3.71149
'14-085'	8	'A1'	4.73923	2.93399	5.5	2.45943
'14-085'	9	'A1'	4.80034	3.15066	2.8	1.48543
'14-085'	10	'A1'	4.67085	3.28071	7.8	2.96347
'14-085'	11	'A1'	4.65006	3.12285	7.8	2.96347
'14-085'	12	'VAF'	4.64154	3.42931	11	3.45943
'14-085'	13	'VAF'	4.57316	3.77603	26.2	4.71149
'14-085'	14	'VAF'	4.52431	4.02369	37	5.20945
'14-085'	15	'VAF'	4.48524	4.22182	31.1	4.95884
'14-085'	16	'VAF'	4.43639	4.46948	26.2	4.71149
'14-085'	17	'SRAF'	4.43764	4.7264	11	3.45943
'14-085'	18	'SRAF'	4.48898	4.9926	9.3	3.21723
'14-085'	19	'SRAF'	4.5	5.2	1.9	0.925999
'14-085'	20	'SRAF'	4.62097	5.3764	1.2	0.263034
'14-085'	22	'SRAF'	4.78227	5.61161	1.9	0.925999
'14-085'	23	'SRAF'	4.88121	5.37322	2.3	1.20163
'14-085'	24	'SRAF'	4.71014	5.18755	11	3.45943
'14-085'	25	'SRAF'	4.7089	4.93062	13.1	3.71149
'14-085'	26	'SRAF'	4.69788	4.72322	15.6	3.96347
'14-085'	27	'VAF'	4.64654	4.45702	26.2	4.71149
'14-085'	28	'VAF'	4.69538	4.20936	26.2	4.71149
'14-085'	29	'VAF'	4.74423	3.9617	22	4.45943
'14-085'	30	'VAF'	4.7833	3.76358	11	3.45943
'14-085'	31	'VAF'	4.88224	3.52519	5.5	2.45943
'14-085'	32	'A1'	4.86145	3.36732	1.9	0.925999
'14-085'	33	'A1'	4.93961	2.97107	2.8	1.48543
'14-085'	34	'A1'	5.0691	2.84101	13.1	3.71149
'14-085'	35	'PAF'	5.31957	2.88736	15.6	3.96347
'14-085'	36	'PAF'	5.86083	3.03886	26.2	4.71149
'14-085'	37	'PAF'	5.57004	2.93371
'14-085'	38	'A1'	5.33059	3.09476	1.6	0.678072
'14-085'	39	'A1'	5.12044	3.10721	1.9	0.925999
'14-085'	40	'PAF'	5.68124	3.15964	7.8	2.96347
'14-085'	41	'PAF'	5.91217	3.30506	26.2	4.71149
'14-085'	43	'PAF'	5.95	2.85
'14-085'	44	'PAF'	5.65921	2.74485	15.6	3.96347
'14-085'	45	'PAF'	5.40874	2.6985
'14-085'	45	'PAF'	5.40874	2.6985	22	4.45943
'14-085'	46	'PAF'	5.20836	2.66142
'14-085'	47	'PAF'	5.02753	2.52528	44	5.45943
'14-085'	48	'PAF'	4.77706	2.47893	44	5.45943
'14-085'	49	'A1'	4.34825	2.8103	15.6	3.96347
'14-085'	50	'A1'	4.16742	2.67416	13.1	3.71149
'14-085'	51	'A1'	3.87662	2.56901	26.2	4.71149
'14-085'	52		3.81551	2.35234
'14-085'	53	'A1'	4.1564	2.46676	26.2	4.71149
'14-085'	54	'A1'	4.38733	2.61217
'14-085'	55		4.25908	2.99916	15.6	3.96347
'14-085'	56	'A1'	4.03792	2.80421	31.1	4.95884
'14-085'	57	'A1'	3.78745	2.75787	15.6	3.96347
'14-085'	58		3.4661	2.54438	7.8	2.96347
'14-085'	59		3.49791	2.90964	44	5.45943
'14-085'	60	'A1'	3.89866	2.9838	31.1	4.95884
'14-085'	61	'A1'	4.07949	3.11994	26.2	4.71149
'14-085'	63	'A1'	3.95	3.25	31.1	4.95884
'14-085'	64	'A1'	4.21024	3.24682	22	4.45943
'14-085'	68	'A1'	5.08137	3.30534	1.4	0.485427
'14-085'	69	'A1'	5.29151	3.29288	1.4	0.485427
'14-085'	70	'A1'	5.54198	3.33923	1.4	0.485427
'14-085'	71	'PAF'	5.73258	3.42584	2.8	1.48543
'14-085'	72	'PAF'	5.96351	3.57125
'14-085'	73		6.18343	3.50927
'14-085'	74	'PAF'	5.73383	3.68277	1.2	0.263034
'14-085'	75	'A1'	5.44304	3.57762	1.2	0.263034
'14-085'	76	'A1'	5.19257	3.53127	1.2	0.263034
'14-085'	77	'VAF'	5.05331	3.71086	6.5	2.70044
'14-085'	78	'VAF'	5.39419	3.82528	1.9	0.925999
'14-085'	79	'VAF'	5.63489	3.92116	2.3	1.20163
'14-085'	80	'VAF'	5.9049	3.86845	1	0
'14-085'	81	'VAF'	6.13583	4.01386	1.2	0.263034
'14-085'	83	'VAF'	5.85605	4.1161	1.9	0.925999
'14-085'	84	'VAF'	5.62637	4.22762	3.3	1.72247
'14-085'	85	'VAF'	5.33558	4.12247	6.5	2.70044
'14-085'	86	'VAF'	5.15474	3.98633	11	3.45943
'14-085'	87	'VAF'	5.1059	4.23399	15.6	3.96347
'14-086'	1	'PAF'	4.40869	2.44507	22	4.45943
'14-086'	2	'A1'	4.41103	2.70387	13.1	3.71149
'14-086'	3	'A1'	4.41385	3.01444	15.6	3.96347
'14-086'	4	'A1'	4.41667	3.325	15.6	3.96347
'14-086'	5	'VAF'	4.36596	3.58486	15.6	3.96347
'14-086'	6	'VAF'	4.26127	3.74225	37	5.20945
'14-086'	7		3.94343	3.80035	44	5.45943
'14-086'	8	'AAF'	3.41291	3.81092	44	5.45943
'14-086'	9	'AAF'	3.14765	3.8162	37	5.20945
'14-086'	10	'AAF'	2.88239	3.82148	7.8	2.96347
'14-086'	11	'AAF'	2.61714	3.82676	4.6	2.20163
'14-086'	12	'AAF'	2.35188	3.83204	6.5	2.70044
'14-086'	13	'AAF'	2.08662	3.83732	6.5	2.70044
'14-086'	14		1.82136	3.84261
'14-086'	15	'AAF'	2.2439	3.62711	9.3	3.21723
'14-086'	16	'AAF'	2.50962	3.67359	2.3	1.20163
'14-086'	17	'AAF'	2.72136	3.61761	1.9	0.925999
'14-086'	18	'AAF'	2.98662	3.61232	9.3	3.21723
'14-086'	19	'AAF'	3.25188	3.60704	44	5.45943
'14-086'	20	'AAF'	3.25	3.4	44	5.45943
'14-086'	21	'AAF'	2.98427	3.35352	11	3.45943
'14-086'	22	'AAF'	2.77207	3.35775	31.1	4.95884
'14-086'	23	'AAF'	2.5608	3.46549	7.8	2.96347
'14-086'	25		2.55845	3.20669
'14-086'	26		1.92934	4.04754
'14-086'	27		2.1946	4.04225
'14-086'	28	'AAF'	2.51291	4.03592	1.9	0.925999
'14-086'	29	'AAF'	2.77864	4.08239	1.9	0.925999
'14-086'	30	'AAF'	3.04343	4.02535	7.8	2.96347
'14-086'	31	'AAF'	3.30869	4.02007	44	5.45943
'14-086'	32	'AAF'	3.57394	4.01479	44	5.45943
'14-086'	33		3.94577	4.05915	44	5.45943
'14-086'	34	'VAF'	4.21103	4.05387	37	5.20945
'14-086'	35	'VAF'	4.47582	3.99683	22	4.45943
'14-086'	36	'VAF'	4.74155	4.04331	15.6	3.96347
'14-086'	37	'VAF'	5.00681	4.03803	15.6	3.96347
'14-086'	38	'VAF'	5.27207	4.03275	9.3	3.21723
'14-086'	39	'VAF'	5.53732	4.02746	4.6	2.20163
'14-086'	39	'VAF'	5.53732	4.02746	4.6	2.20163
'14-086'	40	'VAF'	5.80258	4.02218	2.3	1.20163
'14-086'	41		6.11901	3.8088
'14-086'	42	'VAF'	6.12136	4.06761	1.2	0.263034
'14-086'	43	'VAF'	5.96362	4.22606	4.6	2.20163
'14-086'	44	'VAF'	5.69789	4.17958	7.8	2.96347
'14-086'	45	'VAF'	5.43357	4.28838	11	3.45943
'14-086'	46	'VAF'	5.16737	4.19014	11	3.45943
'14-086'	47	'VAF'	5.00962	4.34859	15.6	3.96347
'14-086'	48	'VAF'	4.74343	4.25035	22	4.45943
'14-086'	49	'VAF'	4.47817	4.25563	26.2	4.71149
'14-086'	50	'VAF'	4.26596	4.25986	37	5.20945
'14-086'	51		4.00117	4.3169	44	5.45943
'14-086'	52	'AAF'	3.57629	4.27359	37	5.20945
'14-086'	53	'AAF'	3.31103	4.27887	31.1	4.95884
'14-086'	54	'AAF'	3.09883	4.2831	11	3.45943
'14-086'	55	'AAF'	2.88662	4.28732	7.8	2.96347
'14-086'	56	'AAF'	2.67488	4.34331	2.3	1.20163
'14-086'	57	'AAF'	2.46174	4.24401	1.2	0.263034
'14-086'	58	'AAF'	2.25	4.3	1.4	0.485427
'14-086'	59		2.03779	4.30423
'14-086'	61	'AAF'	2.51714	4.50176	1	0
'14-086'	62	'AAF'	2.78333	4.6	5.5	2.45943
'14-086'	63	'AAF'	2.99554	4.59577	11	3.45943
'14-086'	64	'AAF'	3.25986	4.48697	13.1	3.71149
'14-086'	65	'AAF'	3.47207	4.48275	44	5.45943
'14-086'	66	'AAF'	3.73826	4.58099	31.1	4.95884
'14-086'	67	'VAF'	3.95047	4.57676	13.1	3.71149
'14-086'	68	'VAF'	4.16221	4.52077	18.5	4.20945
'14-086'	69	'VAF'	4.42746	4.51549	13.1	3.71149
'14-086'	70	'VAF'	4.63873	4.40775	15.6	3.96347
'14-086'	71	'VAF'	4.79977	4.61162	13.1	3.71149
'14-086'	72	'VAF'	5.11808	4.60528	11	3.45943
'14-086'	73	'VAF'	5.27582	4.44683	13.1	3.71149
'14-086'	74	'VAF'	5.59413	4.44049	11	3.45943
'14-086'	75	'VAF'	5.85892	4.38345	9.3	3.21723
'14-086'	76		6.12418	4.37817	3.3	1.72247
'14-086'	77		5.96643	4.53662
'14-086'	78	'VAF'	5.43685	4.6507	13.1	3.71149
'14-086'	79	'VAF'	5.70211	4.64542	18.5	4.20945
'14-086'	80	'VAF'	5.59789	4.85458	22	4.45943
'14-086'	81	'VAF'	5.27911	4.80915	15.6	3.96347
'14-086'	82	'SRAF'	4.85469	4.81761	9.3	3.21723
'14-086'	83	'SRAF'	4.58944	4.82289	9.3	3.21723
'14-086'	84	'SRAF'	4.58756	4.61585	15.6	3.96347
'14-086'	85	'SRAF'	4.3777	4.87887	3.9	1.96347
'14-086'	86	'SRAF'	4.21854	4.88204	9.3	3.21723
'14-086'	87	'SRAF'	3.95329	4.88732	15.6	3.96347
'14-086'	88	'SRAF'	3.68756	4.84085	18.5	4.20945
'14-086'	89	'AAF'	3.42136	4.74261	22	4.45943
'14-086'	90	'AAF'	3.1561	4.74789	15.6	3.96347
'14-086'	91		2.89178	4.85669	26.2	4.71149
'14-086'	92	'SRAF'	3.26455	5.00458	44	5.45943
'14-086'	93	'SRAF'	3.53028	5.05106	37	5.20945
'14-086'	94	'SRAF'	3.85	5.2	44	5.45943
'14-086'	95	'SRAF'	4.27394	5.13979	11	3.45943
'14-086'	96	'SRAF'	4.59178	5.08169	1.9	0.925999
'14-086'	97	'A1'	5.05376	3.36408	1.6	0.678072
'14-086'	98	'A1'	5.05	2.95	9.3	3.21723
'14-095'	1	'A1'	4.65	2.9	15.6	3.96347
'14-095'	2	'A1'	4.15	2.9	37	5.20945
'14-095'	3	'A1'	3.7	2.85	44	5.45943
'14-095'	4		3.2	2.85	44	5.45943
'14-095'	5		2.8	2.8	37	5.20945
'14-095'	6		2.3	2.8
'14-095'	7		2.55	2.5
'14-095'	8		2.95	2.55
'14-095'	9		3.45	2.45
'14-095'	10		3.8	2.4
'14-095'	11	'PAF'	4.3	2.4
'14-095'	12	'PAF'	4.8	2.45	44	5.45943
'14-095'	13	'PAF'	5.4	2.4	44	5.45943
'14-095'	14		5.8	2.3
'14-095'	15		5.6	2.75
'14-095'	16	'PAF'	5.05	2.75	9.3	3.21723
'14-095'	17	'A1'	5.4	3.15	1.4	0.485427
'14-095'	18	'A1'	4.9	3.25	7.8	2.96347
'14-095'	19	'A1'	4.4	3.25	22	4.45943
'14-095'	20	'A1'	3.95	3.25	44	5.45943
'14-095'	21		3.45	3.3	44	5.45943
'14-095'	22		2.9	3.2	37	5.20945
'14-095'	23		2.4	3.2	37	5.20945
'14-095'	24		2.1	3.3
'14-095'	25		2.15	3.6
'14-095'	26		1.85	3.6
'14-095'	27	'AAF'	2.6	3.7	3.9	1.96347
'14-095'	28	'AAF'	3.1	3.7	11	3.45943
'14-095'	29		3.7	3.65
'14-095'	30		4.15	3.6	44	5.45943
'14-095'	31	'A1'	4.65	3.7	26.2	4.71149
'14-095'	32	'A1'	5.15	3.6	1.2	0.263034
'14-095'	33	'VAF'	5.65	3.6	2.3	1.20163
'14-095'	34	'PAF'	6.05	3.6	15.6	3.96347
'14-095'	35		6.35	3.4
'14-095'	36		5.85	4
'14-095'	37	'VAF'	5.35	3.95	6.5	2.70044
'14-095'	38	'VAF'	4.9	4	13.1	3.71149
'14-095'	39		4.3	4	31.1	4.95884
'14-095'	40		3.85	4.1	37	5.20945
'14-095'	41	'AAF'	3.25	4.1	13.1	3.71149
'14-095'	42	'AAF'	2.9	4.05	2.3	1.20163
'14-095'	43	'AAF'	2.4	4.05	1.6	0.678072
'14-095'	44		1.9	4.05
'14-095'	45		2.1	4.35
'14-095'	46	'AAF'	2.6	4.35	1	0
'14-095'	47	'VAF'	5.65	4.35	13.1	3.71149
'14-095'	49	'VAF'	4.65	4.3	15.6	3.96347
'14-095'	50	'SRAF'	4.2	4.5	4.6	2.20163
'14-095'	51	'SRAF'	3.8	4.5	15.6	3.96347
'14-095'	52	'AAF'	3.35	4.5	11	3.45943
'14-095'	53	'AAF'	3.05	4.5	7.8	2.96347
'14-095'	54	'AAF'	2.6	4.75	1.2	0.263034
'14-095'	55		2.1	4.75
'14-095'	56	'AAF'	3.25	4.85	26.2	4.71149
'14-095'	57	'SRAF'	3.6	4.95	31.1	4.95884
'14-095'	58	'SRAF'	4.05	4.85	9.3	3.21723
'14-095'	59	'SRAF'	4.5	4.65	2.3	1.20163
'14-095'	60	'SRAF'	4.95	4.65	18.5	4.20945
'14-095'	61	'SRAF'	5.35	4.75	31.1	4.95884
'14-095'	62	'SRAF'	5.65	4.7	15.6	3.96347
'14-095'	63	'SRAF'	5.15	5.1	9.3	3.21723
'14-095'	64	'SRAF'	4.75	4.95	1.9	0.925999
'14-095'	65	'SRAF'	4.35	5	0.8	-0.321928
'14-095'	66	'SRAF'	3.95	5.2
'14-095'	67	'SRAF'	3.4	5.2	31.1	4.95884
'14-095'	68	'SRAF'	2.9	5.1	44	5.45943
'14-095'	69		2.4	5.05
'14-095'	70	'AAF'	2.65	5	20	4.32193
'14-095'	71	'AAF'	2.9	4.85	9.3	3.21723
'14-095'	72	'SRAF'	3.1	5	44	5.45943
'14-095'	73	'SRAF'	3.35	5	37	5.20945
'14-095'	74	'SRAF'	3.7	5.15	44	5.45943
'14-095'	75	'SRAF'	3.8	4.95	13.1	3.71149
'14-095'	76	'SRAF'	4.15	5.05	15.6	3.96347
'14-095'	77	'SRAF'	4.25	5.25	9.3	3.21723
'14-095'	78	'SRAF'	4.5	5.2	1.4	0.485427
'14-095'	79	'SRAF'	4.75	5.2	1.4	0.485427
'14-095'	80	'SRAF'	4.85	5.45	1	0
'14-095'	81	'SRAF'	5.05	5.3	11	3.45943
'14-095'	82	'SRAF'	4.6	5.45
'14-095'	83	'SRAF'	4.35	5.45	22	4.45943
'14-095'	84	'SRAF'	4.05	5.45	37	5.20945
'14-095'	85	'SRAF'	3.8	5.4	44	5.45943
'14-095'	86	'SRAF'	3.55	5.4	44	5.45943
'14-095'	87	'SRAF'	3.3	5.5	44	5.45943
'14-095'	88	'SRAF'	3.1	5.4	44	5.45943
'14-095'	89	'SRAF'	3.15	5.2	22	4.45943
'14-095'	91		2.6	5.25
'14-095'	92	'SRAF'	4.55	4.9	1.4	0.485427
'14-095'	93	'SRAF'	5	4.9	9.3	3.21723
'14-095'	94	'SRAF'	5.2	4.9	18.5	4.20945
'14-095'	95		5.4	5.05
'14-095'	96	'SRAF'	5.15	4.7	11	3.45943
'14-095'	97	'SRAF'	4.75	4.7	7.8	2.96347
'14-095'	98	'SRAF'	4.3	4.8	1.4	0.485427
'14-095'	99	'SRAF'	4.15	4.65	2.3	1.20163
'14-095'	100	'SRAF'	3.9	4.7	7.8	2.96347
'14-095'	101		3.65	4.7	18.5	4.20945
'14-095'	102	'AAF'	3.4	4.7	13.1	3.71149
'14-095'	103	'AAF'	3.2	4.65	11	3.45943
'14-095'	104	'AAF'	2.85	4.65	9.3	3.21723
'14-095'	105	'AAF'	2.8	4.45	2.3	1.20163
'14-095'	106	'AAF'	3.2	4.35	11	3.45943
'14-095'	107	'AAF'	3.55	4.35	22	4.45943
'14-095'	108		4.05	4.35	11	3.45943
'14-095'	109	'SRAF'	4.4	4.45	7.8	2.96347
'14-095'	110	'SRAF'	4.65	4.5	9.3	3.21723
'14-097'	1	'PAF'	5.8	2.7	18.5	4.20945
'14-097'	2	'PAF'	5.65	2.65
'14-097'	3	'PAF'	5.45	2.6	18.5	4.20945
'14-097'	4	'PAF'	5.3	2.55
'14-097'	5	'PAF'	5.1	2.55	22	4.45943
'14-097'	6	'PAF'	4.9	2.6	26.2	4.71149
'14-097'	7		4.7	2.65	26.2	4.71149
'14-097'	8		4.55	2.65
'14-097'	9	'A1'	4.35	2.65	22	4.45943
'14-097'	10	'A1'	4.15	2.65	26.2	4.71149
'14-097'	11	'A1'	3.9	2.55	37	5.20945
'14-097'	12		3.5	2.55
'14-097'	13	'A1'	3.75	2.7	26.2	4.71149
'14-097'	14	'A1'	3.95	2.75	26.2	4.71149
'14-097'	15	'A1'	4.2	2.85	26.2	4.71149
'14-097'	16	'A1'	4.45	2.8	15.6	3.96347
'14-097'	17	'A1'	4.6	2.85	15.6	3.96347
'14-097'	18	'A1'	4.8	2.8	13.1	3.71149
'14-097'	19	'PAF'	5	2.75
'14-097'	20	'PAF'	5.2	2.7	15.6	3.96347
'14-097'	21	'PAF'	5.35	2.75	13.1	3.71149
'14-097'	22	'PAF'	5.55	2.8	22	4.45943
'14-097'	23	'PAF'	5.7	2.85
'14-097'	24	'PAF'	5.9	2.9	31.1	4.95884
'14-097'	25	'PAF'	6.1	2.9
'14-097'	26	'PAF'	6.3	2.9
'14-097'	27	'PAF'	6.55	2.8	37	5.20945
'14-097'	28		6.8	2.8
'14-097'	29	'PAF'	6.4	2.65	44	5.45943
'14-097'	30	'PAF'	6.2	2.7	31.1	4.95884
'14-097'	31	'PAF'	6	2.8	26.2	4.71149
'14-097'	32		5.95	2.55
'14-097'	33	'PAF'	5.75	2.45	44	5.45943
'14-097'	34	'PAF'	5.55	2.4	22	4.45943
'14-097'	35	'PAF'	5.4	2.4	26.2	4.71149
'14-097'	36	'PAF'	5.2	2.35	44	5.45943
'14-097'	37	'PAF'	5	2.4	44	5.45943
'14-097'	38	'PAF'	4.8	2.45	37	5.20945
'14-097'	39	'PAF'	4.6	2.45	44	5.45943
'14-097'	40	'PAF'	4.4	2.45	37	5.20945

## Sheet: Panels B,C,D
ANIMAL	TRACK	FIELD	CAUDAL	VENTRAL	DEV	STD	CSI
'14-037'	1	'VAF'	4.59517	4.2	5.13507	2.2519	0.390304
'14-037'	2	'A1'	4.3762	3	3.14601	0.773323	0.60538
'14-037'	3	'A1'	5.26427	3.45	2.07355	0.913873	0.388186
'14-037'	4	'AAF'	3.1347	4.45	0.997377	0.259549	0.58701
'14-037'	6	'SRAF'	4.56205	5	2.08943	0.677868	0.510087
'14-037'	8	'PAF'	6.09171	3.3	0.580813	0.158778	0.570633
'14-037'	9	'VAF'	5.33081	4.35	2.96534	0.840313	0.558387
'14-037'	11	'A1'	4.53256	3.5	1.42828	0.831218	0.264244
'14-037'	13	'SRAF'	5.19214	4.75	2.6127	0.532408	0.661437
'14-037'	14	'A1'	3.64449	3.05	1.76644	0.206436	0.790726
'14-037'	15	'SRAF'	3.68184	4.95	3.14756	0.554548	0.700415
'14-037'	16	'PAF'	5.64718	3.05	0.574198	0.155306	0.574214
'14-037'	17	'AAF'	3.47171	4.2	1.50875	0.159473	0.80881
'14-037'	18	'A1'	4.86859	3.2	2.40548	2.25699	0.031849
'14-037'	19	'VAF'	4.74761	4.5	4.54274	2.05125	0.377842
'14-037'	20	'VAF'	4.24735	3.9	4.43264	1.83687	0.41403
'14-037'	22	'PAF'	5.75372	3.5	2.92401	0.374254	0.77306
'14-037'	24	'SRAF'	5.00953	5.4	3.62164	1.15146	0.517522
'14-037'	25	'AAF'	2.44594	4.2	2.23749	1.42009	0.223482
'14-037'	26	'SRAF'	4.45846	4.7	2.9075	0.483287	0.714941
'14-037'	28	'PAF'	5.5662	3.9	1.29898	0.53008	0.420379
'14-037'	29	'AAF'	3.52744	4.55	3.30517	0.25449	0.857014
'14-037'	30	'VAF'	5.18034	4.15	2.75741	1.68465	0.241499
'14-037'	31	'PAF'	5.98812	3	1.2326	0.255651	0.656442
'14-037'	32	'VAF'	4.10474	4.1	3.60995	3.23574	0.0546636
'14-037'	33	'-'	3.55564	3.5	2.92605	1.8818	0.217196
'14-037'	34	'AAF'	2.97047	3.55	2.45627	0.884709	0.47039
'14-037'	35	'PAF'	5.4	2.9	2.35369	1.53743	0.209774
'14-037'	36	'AAF'	2.7	4.7	1.06862	0.256098	0.613353
'14-037'	37	'A1'	4.57551	3.2	2.44487	1.6722	0.187675
'14-037'	38	'PAF'	6.04974	3.65	1.26715	1.00692	0.114434
'14-037'	39	'SRAF'	4.37158	5.25	1.13027	0.39929	0.477904
'14-037'	40	'SRAF'	3.04684	4.95	2.1834	0.451525	0.657276
'14-037'	41	'PAF'	5.55538	3.35	1.42192	0.405543	0.556168
'14-037'	42	'VAF'	4.98791	4.3	3.35302	1.56971	0.362259
'14-037'	43	'AAF'	2.78983	4.3	3.32972	0.908651	0.571226
'14-037'	44	'A1'	4.03231	2.9	3.05589	0.846241	0.566268
'14-037'	45	'AAF'	2.73017	3.75	2.43034	1.09689	0.378043
'14-037'	46	'A1'	4.87449	3.5	3.58795	2.0353	0.276112
'14-037'	47	'VAF'	5.57209	4.2	1.91112	0.259432	0.760953
'14-037'	48	'SRAF'	4.90004	4.8	3.40319	1.79156	0.310241
'14-037'	49	'SRAF'	4.2562	4.35	1.68071	0.348705	0.656349
'14-037'	50	'SRAF'	4.16735	4.8	2.27908	0.558898	0.60613
'14-037'	51	'SRAF'	5.2	5.15	4.13062	0.529798	0.772639
'14-037'	52	'VAF'	4.73385	3.8	0.963891	0.196096	0.6619
'14-037'	53	'AAF'	3.36615	3.8	1.09473	0.372227	0.492519
'14-037'	54	'A1'	4.1359	3.2	1.56906	0.331833	0.650866
'14-037'	55	'A1'	5.27115	3.8	5.63147	3.25976	0.266747
'14-037'	56	'-'	3.81068	4.05	1.33992	1.12831	0.0857346
'14-037'	57	'SRAF'	4.71449	5.3	2.39699	0.277721	0.792336
'14-037'	58	'PAF'	5.00923	2.9	1.28793	0.946691	0.152707
'14-037'	59	'AAF'	2.19778	4	1.0341	0.664425	0.217646
'14-037'	60	'A1'	3.84479	3.3	0.890242	0.425864	0.352842
'14-037'	61	'VAF'	4.8853	4.05	1.63012	0.385635	0.617379
'14-037'	62	'AAF'	3.28615	4.7	1.11997	0.443162	0.432983
'14-037'	63	'SRAF'	4.85709	5.1	1.84446	0.635971	0.487209
'14-056'	1	'A1'	4.8	2.75112	0.512214	0.0614479	0.78577
'14-056'	2	'PAF'	4.4	2.56067	0.860977	0.175183	0.661861
'14-056'	3	'PAF'	4.6	2.68102	2.19095	0.0249987	0.977438
'14-056'	4	'A1'	4.35	2.70645	0.652742	0.2449	0.454348
'14-056'	5	'PAF'	4.75	2.54516	0.316217	0.000309445	0.998045
'14-056'	6	'A1'	4.5	2.82184	0.857926	0.139894	0.719601
'14-056'	7	'-'	4.2	2.54082	0.603147	0.0175266	0.943524
'14-056'	8	'A1'	4.35	2.90744	1.14388	0.179258	0.729041
'14-056'	9	'PAF'	4.55	2.47506	0.966445	0.0536654	0.894785
'14-056'	10	'A1'	4.7	2.84169	1.84597	0.250167	0.761307
'14-056'	11	'PAF'	4.95	2.61526	0.562155	0.0795272	0.752129
'14-056'	12	'A1'	4.6	2.98251	2.1852	0.330124	0.73751
'14-056'	13	'PAF'	4.95	2.766	0.891797	0.0515293	0.89075
'14-056'	14	'A1'	4.2	2.79206	0.502242	0.0550737	0.802361
'14-056'	15	'A1'	4.9	2.91179	1.51378	0.51455	0.492636
'14-056'	16	'A1'	4.8	3.05261	1.50401	0.328265	0.641686
'14-056'	17	'A1'	4.2	2.99305	2.81816	1.25377	0.384188
'14-056'	18	'A1'	5	3.07246	1.66527	1.66982	-0.00136376
'14-056'	19	'PAF'	5.1	2.93164	0.685794	0.0447642	0.877452
'14-056'	20	'A1'	4.35	3.10844	2.34277	0.444865	0.68083
'14-056'	21	'A1'	4.9	3.21328	0.856331	0.550694	0.217222
'14-056'	22	'A1'	4.7	3.19342	1.21157	0.362844	0.539072
'14-056'	23	'A1'	4.2	3.19404	1.60536	0.583049	0.467149
'14-056'	24	'A1'	4.55	3.17854	2.11467	0.651308	0.529058
'14-056'	25	'A1'	5.1	3.28337	1.29906	0.430443	0.502235
'14-056'	26	'PAF'	5.15	2.78586	1.29294	0.108929	0.844595
'14-056'	27	'A1'	4.8	3.35409	3.27087	3.34775	-0.0116155
'14-056'	28	'A1'	5	3.42419	3.31803	2.12119	0.220039
'14-056'	29	'A1'	5.2	3.14256	0.324378	0.0950504	0.546762
'14-056'	31	'A1'	4.6	3.33424	1.2465	0.811012	0.211658
'14-056'	32	'PAF'	5.3	2.95149	1.01835	0	1
'14-056'	33	'A1'	4.4	3.31439	1.67423	0.370222	0.637828
'14-056'	34	'PAF'	5.3	3.30323	0.872738	0.589166	0.193974
'14-056'	35	'A1'	4.25	3.4	1.03912	0.0740418	0.86697
'14-056'	36	'A1'	4.7	3.49491	1.53106	1.60036	-0.0221304
'14-056'	37	'A1'	4.9	3.56501	1.63594	1.42579	0.0686386
'14-056'	38	'-'	4.5	3.52531	1.74425	0.267582	0.733991
'14-056'	40	'PAF'	4.3	2.4	0.495026	0.0300713	0.885464
'14-056'	42	'A1'	4.45	3.01787	1.50204	0.401661	0.57802
'14-056'	44	'A1'	4.8	3.70583	2.18551	1.78428	0.101072
'14-056'	49	'PAF'	5.3	2.65	0.834893	0.117224	0.753762
'14-057'	1	'PAF'	5.75	3.3	0.293562	0.00979881	0.935398
'14-057'	2	'A1'	5.2	3.1	1.83599	0.909941	0.337245
'14-057'	3	'PAF'	5.5	2.8	0.491873	0	1
'14-057'	4	'PAF'	5.3	2.9	0.617917	0.142867	0.624423
'14-057'	5	'PAF'	5.45	3.05	0.413746	0.00668043	0.968221
'14-057'	6	'PAF'	5.35	2.7	0.939336	0.0142578	0.970097
'14-057'	7	'A1'	5.35	3.25	2.54982	0.976242	0.44627
'14-057'	8	'PAF'	5.55	3.25	0.40935	0.0855627	0.654231
'14-057'	9	'A1'	5.05	2.9	1.44853	0.619482	0.400891
'14-057'	10	'PAF'	5.7	3.05	0.801867	0.0478116	0.887459
'14-057'	11	'A1'	5.15	3.35	1.51495	0.153214	0.816308
'14-057'	12	'PAF'	5.8	2.85	2.0629	0.0497628	0.952891
'14-057'	13	'A1'	5.45	3.45	0.387498	0.121304	0.523179
'14-057'	14	'PAF'	5.95	3.05	1.04036	0.115264	0.800518
'14-057'	15	'A1'	5	3.2	4.83188	2.49824	0.318362
'14-057'	16	'PAF'	5.7	3.55	1.81364	0.116006	0.879765
'14-057'	17	'A1'	5.25	3.6	2.11516	0.918244	0.39458
'14-057'	18	'A1'	5.5	3.65	0.871004	0.0029198	0.993318
'14-057'	19	'PAF'	6	3.3	0.880481	0.0730431	0.846793
'14-057'	20	'A1'	4.85	3	1.67737	1.25698	0.143264
'14-057'	21	'PAF'	5.95	3.55	1.26531	0	1
'14-057'	22	'PAF'	6.1	2.85	0.928918	0.0325181	0.932355
'14-057'	23	'PAF'	5.85	3.75	1.69922	0.331205	0.673758
'14-057'	24	'A1'	4.9	3.45	3.38292	0.476293	0.753166
'14-057'	25	'PAF'	5.1	2.65	1.44364	0.0447472	0.939871
'14-057'	26	'PAF'	6.2	3.1	0.187656	0.0630667
'14-057'	27	'VAF'	5.65	3.85	1.75339	0.197205	0.7978
'14-057'	28	'A1'	5.05	3.7	0.354107	0.232778	0.206734
'14-057'	29	'PAF'	5.7	2.6	2.18504	0.189959	0.840035
'14-057'	30	'VAF'	5.3	3.85	1.16267	0.101048	0.840078
'14-057'	31	'PAF'	6.25	3.35	0.966321	0.0298433	0.940083
'14-057'	32	'PAF'	6.2	3.6	0.311125	0.0535364
'14-057'	33	'VAF'	5.1	3.95	0.868364	0.0593587	0.872033
'14-057'	34	'PAF'	6.2	3.85	0.295025	0.0824936	0.56297
'14-057'	35	'PAF'	6	3.95	1.35143	0.116354	0.841456
'14-057'	36	'VAF'	5.55	4	0.398196	0.100241	0.597777
'14-057'	37	'A1'	4.75	3.2	2.62244	1.31259	0.332869
'14-057'	38	'PAF'	5.95	2.6	1.27514	0.137512	0.805313
'14-057'	39	'VAF'	4.85	3.9	0.69322	0.0418293	0.886186
'14-057'	40	'A1'	4.85	2.75	2.53343	0.22495	0.836897
'14-057'	41	'VAF'	5.35	4.1	2.15052	0.32797	0.735347
'14-057'	42	'VAF'	5.8	4.1	2.09368	0.404559	0.676124
'14-058'	1	'VAF'	5.75	4.3	2.38228	0.206058	0.84078
'14-058'	2	'SRAF'	5.9	4.5	0.201866	0	1
'14-058'	3	'VAF'	5.9	4.15	2.66293	0.136573	0.902431
'14-058'	5	'VAF'	5.7	4.05	2.86692	0.657622	0.626832
'14-058'	7	'VAF'	5.85	3.9	3.96264	2.84835	0.163601
'14-058'	8	'VAF'	5.5	4.4	2.99199	0.458217	0.734383
'14-058'	9	'VAF'	5.55	3.85	4.36822	0.765292	0.701845
'14-058'	10	'SRAF'	5.9	4.75	0.471509	0.0466431	0.819964
'14-058'	11	'VAF'	5.35	3.75	0.731233	0.296924	0.422415
'14-058'	12	'VAF'	5.35	4.05	2.70835	0.240781	0.836711
'14-058'	13	'SRAF'	5.65	4.75	3.27942	0.574273	0.701962
'14-058'	14	'VAF'	5.3	4.3	5.47751	1.3136	0.613142
'14-058'	15	'SRAF'	6.15	4.8	0.489798	0.136471	0.564178
'14-058'	16	'VAF'	5.15	3.9	3.32857	0.655221	0.671056
'14-058'	17	'VAF'	6.15	4.35	0.676398	0.0254943	0.927356
'14-058'	18	'VAF'	5.15	4.1	2.99235	0.244192	0.849103
'14-058'	19	'SRAF'	5.45	4.65	0.943751	0.0429999	0.912845
'14-058'	20	'SRAF'	6	4.95	0.542866	0.0289183	0.898849
'14-058'	21	'SRAF'	5.25	4.55	0.184361	0.000250234	0.997289
'14-058'	22	'VAF'	4.95	4.05	3.60854	1.55212	0.398481
'14-058'	23	'SRAF'	5.75	4.95	2.78633	0.633724	0.629407
'14-058'	24	'PAF'	6.15	3.95	0.688384	0.147556	0.646969
'14-058'	25	'VAF'	5.05	4.35	0.682708	0.0622796	0.832804
'14-058'	26	'SRAF'	5.45	4.9	2.78209	1.08324	0.439511
'14-058'	27	'SRAF'	5	4.6	0.389872	0.200118	0.321622
'14-058'	28	'SRAF'	5.2	4.8	0.350907	0.10807
'14-058'	29	'VAF'	4.95	3.8	1.17836	0.0854028	0.864844
'14-058'	30	'SRAF'	5.2	5.05	0.752084	0.028782	0.926282
'14-058'	32	'SRAF'	5	4.95	0.285275	0.0127221
'14-058'	33	'VAF'	4.95	3.95	3.58936	0.80635	0.63312
'14-058'	34	'VAF'	4.8	4.25	2.13381	0.423606	0.668724
'14-058'	36	'SRAF'	4.8	4.5	1.58271	0.335476	0.650215
'14-058'	37	'A1'	5.2	3.6	2.26471	1.69192	0.144766
'14-058'	38	'A1'	4.8	3.15	3.62167	3.433	0.0267428
'14-058'	39	'A1'	5.7	3.55	2.22608	0.666879	0.538965
'14-058'	40	'A1'	4.35	3.25	1.51884	0.439097	0.55147
'14-058'	41	'VAF'	4.8	3.6	0.500222	0.350634	0.17581
'14-058'	42	'VAF'	4.45	4.15	5.38384	2.00762	0.456772
'14-058'	43	'VAF'	4.55	3.75	0.366662	0	1
'14-058'	44	'SRAF'	4.45	4.4	2.97887	0.347985	0.790802
'14-058'	45	'A1'	4.5	3.5	0.695134	0.292092	0.408257
'14-058'	47	'SRAF'	4.55	4.65	5.90149	2.5173	0.40198
'14-058'	48	'A1'	4.25	3.65	3.8051	2.21441	0.264255
'14-058'	49	'VAF'	4.2	4.25	2.37903	0.84109	0.477603
'14-058'	50	'A1'	4.6	2.95	3.4806	1.91285	0.290677
'14-058'	51	'SRAF'	4.5	5	3.38122	1.21142	0.472451
'14-058'	52	'VAF'	4.3	3.95	4.30943	2.63435	0.241234
'14-058'	53	'A1'	5.05	3.45	3.39082	2.53944	0.143566
'14-058'	54	'A1'	5.15	3.15	1.87635	1.43443	0.133478
'14-061'	1	'SRAF'	4.35	4.55	0.586288	0.116324	0.668881
'14-061'	3	'SRAF'	3.95	4.7	0.349483	0.0142939	0.921414
'14-061'	3	'SRAF'	3.95	4.7	1.43565	0.240744	0.712784
'14-061'	4	'SRAF'	3.75	4.6	1.32521	0.443402	0.498587
'14-061'	5	'SRAF'	3.5	4.65	3.84194	1.1678	0.533788
'14-061'	6	'SRAF'	3.3	4.8	4.16565	0.720149	0.705207
'14-061'	7	'SRAF'	3.1	4.95	3.87766	0.261575	0.873612
'14-061'	8	'SRAF'	2.85	4.9	0.328288	0.253432	0.128681
'14-061'	9	'SRAF'	3	4.75	4.42522	0.74506	0.711791
'14-061'	10	'AAF'	3.05	4.5	3.189	0.61145	0.678222
'14-061'	11	'SRAF'	3.3	4.6	2.48794	0.107407	0.917231
'14-061'	12	'SRAF'	3.5	4.95	5.34631	4.27989	0.110784
'14-061'	15	'SRAF'	2.9	5.15	1.25915	0.0734177	0.88981
'14-061'	16	'AAF'	2.65	4.55	1.58564	0.451575	0.556674
'14-061'	17	'AAF'	2.4	4.5	0.579558	0.489358	0.0843842
'14-061'	18	'SRAF'	3.15	5.2	1.9763	0.0939206	0.909265
'14-061'	19	'AAF'	3.55	4.3	2.531	0.778743	0.529424
'14-061'	20	'SRAF'	2.7	5.05	0.698851	0.101262	0.746881
'14-061'	21	'AAF'	2.65	4.8	3.08553	1.54661	0.332226
'14-061'	22	'AAF'	2.85	4.35	3.02384	1.52484	0.329548
'14-061'	23	'AAF'	3.25	4.35	1.26171	0.226076	0.69609
'14-061'	24	'SRAF'	2.75	5.3	0.347318	0.0108906	0.939194
'14-061'	25	'AAF'	2.75	4.15	0.960038	0.465087	0.347304
'14-061'	28	'AAF'	2.4	4.75	0.709512	0.0781505	0.801563
'14-061'	30	'AAF'	2.15	4.5	0.340035	0.0825441	0.609332
'14-061'	31	'AAF'	3.25	4.15	2.11964	0.0947869	0.914391
'14-061'	32	'AAF'	3.5	4.1	0.492913	0.286942	0.264115
'14-061'	33	'AAF'	2.9	4.05	3.08928	0.584557	0.681774
'14-061'	34	'AAF'	3.5	4.35	1.03394	0.340388	0.504648
'14-061'	35	'SRAF'	3.75	4.9	2.30109	0.161937	0.868506
'14-061'	36	'AAF'	2.7	3.9	2.14898	0.551654	0.591464
'14-061'	37	'SRAF'	3.65	5.1	1.88367	0.335407	0.697705
'14-061'	38	'AAF'	2.5	4.95	0.375486	0.0868827	0.624185
'14-061'	41	'AAF'	2.9	3.8	0.857412	0.324365	0.451055
'14-061'	43	'AAF'	2.5	3.85	0.474076	0.0283763	0.887049
'14-061'	44	'AAF'	3.15	3.9	1.47562	0.631675	0.400487
'14-061'	47	'VAF'	5.05	3.7	4.17777	2.64929	0.223886
'14-061'	50	'SRAF'	4	4.95	1.29763	0.193384	0.740601
'14-061'	51	'AAF'	2.25	3.95	1.50319	0.562253	0.455562
'14-061'	52	'AAF'	3.05	3.6	2.0045	0.615047	0.530417
'14-061'	53	'A1'	4.5	3.75	1.29611	0.324528	0.599505
'14-061'	54	'VAF'	5.25	3.85	4.36846	3.11236	0.167909
'14-061'	55	'VAF'	4.9	3.8	2.97184	1.32008	0.384852
'14-061'	56	'A1'	4.55	3.4	2.55697	0.818306	0.515117
'14-061'	57	'-'	2.3	5.1	0.953896	0.0241281	0.950659
'14-061'	58	'AAF'	3	4.3	0.394899	0.0501248	0.774732
'14-061'	59	'AAF'	2.7	4.4	3.12011	1.03878	0.500454
'14-061'	60	'AAF'	2.7	3.65	2.09173	0.374783	0.696103
'14-068'	1	'A1'	4.45	3.25	2.04566	1.05604	0.319059
'14-068'	2	'A1'	4.45	3.05	0.76847	0.224385	0.548
'14-068'	3	'VAF'	4.45	3.5	0.583323	0.035297	0.885885
'14-068'	4	'PAF'	4.6	2.7	1.35572	0.0738375	0.896699
'14-068'	5	'A1'	4.7	3.15	1.8329	0.833886	0.374612
'14-068'	6	'A1'	4.65	3.45	1.7604	1.17257	0.20042
'14-068'	7	'A1'	4.2	3.15	1.6223	0.40491	0.600524
'14-068'	8	'A1'	4.65	2.95	0.700913	0.0652838	0.82959
'14-068'	10	'A1'	4.2	3.35	1.74273	0.307381	0.700132
'14-068'	11	'VAF'	4.55	3.7	1.36735	0.425939	0.524962
'14-068'	13	'VAF'	4.55	3.9	1.58208	0.106728	0.873605
'14-068'	14	'A1'	4.35	2.7	1.50153	0.137597	0.832109
'14-068'	15	'VAF'	4.75	3.65	1.87898	0.393107	0.653969
'14-068'	16	'A1'	4.3	2.95	1.63349	0.416453	0.593693
'14-068'	17	'VAF'	4.85	3.95	0.544605	0.133348	0.606617
'14-068'	18	'PAF'	4.9	2.8	0.681767	0.137206	0.664931
'14-068'	19	'VAF'	4.7	4.1	0.363421	0.117538	0.511235
'14-068'	20	'A1'	5	3.7	0.455885	0.276639	0.244697
'14-068'	21	'A1'	4.85	3.3	4.80131	3.22317	0.196665
'14-068'	22	'VAF'	4.9	4.2	2.27359	1.24862	0.291002
'14-068'	23	'A1'	5	3.5	4.27725	3.89042	0.0473614
'14-068'	24	'VAF'	5.05	4.05	1.28087	0.319226	0.600991
'14-068'	25	'VAF'	4.7	4.35	2.94081	0.972271	0.503067
'14-068'	26	'VAF'	4.75	3.8	0.918356	0.206753	0.632474
'14-068'	27	'PAF'	4.45	2.5	2.36328	0.726964	0.52951
'14-068'	28	'VAF'	4.9	4.45	2.60138	0.671123	0.589842
'14-068'	29	'VAF'	5.2	3.9	0.405859	0.204038	0.330909
'14-068'	30	'VAF'	4.5	4.15	2.36016	0.659739	0.563073
'14-068'	31	'VAF'	5.25	4.15	3.81367	2.68861	0.173025
'14-068'	32	'A1'	5.2	3.65	3.48311	1.3189	0.45069
'14-068'	33	'VAF'	5.1	4.3	2.95727	1.11284	0.453165
'14-068'	34	'A1'	5.05	3.05	1.49756	0.215672	0.748227
'14-068'	35	'VAF'	5.35	4.35	4.60181	1.40044	0.533362
'14-068'	36	'A1'	5.2	3.25	3.20302	1.11317	0.484189
'14-068'	37	'VAF'	5.15	4.55	3.54479	0.492921	0.755841
'14-068'	38	'A1'	4.1	2.8	0.590341	0.282497	0.352693
'14-068'	39	'VAF'	5.45	4.6	1.82862	0.565334	0.527699
'14-068'	40	'A1'	5.5	3.65	2.51566	1.49754	0.253692
'14-068'	41	'VAF'	5.5	4.2	2.20078	0.668205	0.534186
'14-068'	42	'SRAF'	5.3	4.8	1.09557	0.579992	0.307704
'14-068'	43	'VAF'	5.6	3.9	2.35218	2.04278	0.0703988
'14-068'	44	'SRAF'	5.05	4.75	0.975928	0.129791	0.765237
'14-068'	45	'A1'	4	3	0.503092	0.369911	0.152556
'14-068'	46	'VAF'	5.6	4.4	3.48304	1.23275	0.477182
'14-068'	47	'A1'	3.95	3.25	2.88587	0.455833	0.727185
'14-068'	48	'VAF'	5.75	4.15	2.90772	1.18437	0.421142
'14-068'	49	'A1'	4.85	3.5	5.84402	4.84919	0.0930338
'14-068'	50	'A1'	4.55	3.15	1.99406	1.31071	0.206777
'14-068'	52	'A1'	5.4	3.45	2.64102	1.33803	0.327461
'14-072'	1	'A1'	4.45	3.35	1.79262	0.37578	0.653403
'14-072'	2	'A1'	5.16866	3.62425	1.91441	0.765991	0.42845
'14-072'	4	'VAF'	4.31903	4.18974	3.37733	1.47841	0.391068
'14-072'	5	'VAF'	4.43259	4.72736	0.762285	0	1
'14-072'	6	'SRAF'	4.78694	5.25802	4.00522	1.08624	0.573308
'14-072'	7	'SRAF'	4.42015	5.71119	1.35922	0.0681776	0.904473
'14-072'	8	'SRAF'	4.96256	5.64633	0.778934	0.0546186	0.86895
'14-072'	10	'SRAF'	4.96505	5.44956	0.672963	0.171786	0.593285
'14-072'	11	'SRAF'	4.72923	5.063	4.30892	0.534039	0.779458
'14-072'	12	'VAF'	4.67152	4.86797	2.50373	0.20938	0.845653
'14-072'	13	'VAF'	4.67525	4.57282	4.15471	0.256759	0.883595
'14-072'	14	'SRAF'	4.72363	5.50572	1.69628	0.999287	0.25857
'14-072'	15	'VAF'	4.97189	4.90846	3.92912	1.08503	0.567213
'14-072'	16	'SRAF'	4.42886	5.02251	1.46548	0.706681	0.349329
'14-072'	17	'SRAF'	5.08794	5.24932	1.30581	0.179092	0.758783
'14-072'	19	'SRAF'	4.31032	4.87842	0.58735	0.844566	-0.17963
'14-072'	20	'VAF'	4.91418	4.71343	3.88918	1.32523	0.491703
'14-072'	21	'SRAF'	4.54677	5.2158	3.36884	2.26962	0.19495
'14-072'	22	'SRAF'	5.20149	5.78694	0.418999	0.0171182	0.921497
'14-072'	23	'SRAF'	4.1806	5.61978	1.34603	0.14978	0.799735
'14-072'	25	'SRAF'	5.15	5.1	0.941009	0.0669184	0.867216
'14-072'	26	'VAF'	4.4357	4.48141	0.991217	0.0334612	0.934689
'14-072'	28	'SRAF'	5.27413	4.80137	0.194432	0.0205701	0.808652
'14-072'	29	'AAF'	3.65	4.75	0.23934	0.125355	0.312548
'14-072'	30	'VAF'	4.19303	4.63595	0.757439	0.134217	0.698948
'14-072'	31	'SRAF'	5.15622	4.60808	0.169798	0.0416157	0.606311
'14-072'	32	'VAF'	4.85771	4.42002	0.986389	0.237502	0.611891
'14-072'	33	'VAF'	5.04453	3.92289	0.622916	0.358739	0.269113
'14-072'	34	'A1'	4.74975	3.43968	1.03062	0.567974	0.28941
'14-083'	1	'VAF'	4.37645	4.4	2.81816	1.21673	0.396896
'14-083'	2	'VAF'	4.57879	4.35	1.85485	0.670739	0.468845
'14-083'	3	'VAF'	4.88415	4.35	2.61948	0.583214	0.635798
'14-083'	4	'VAF'	5.18951	4.35	2.58178	0.340196	0.767147
'14-083'	5	'VAF'	5.39554	4.45	1.26292	0.142524	0.797182
'14-083'	6	'VAF'	5.65	4.45	1.0766	0.118103	0.80229
'14-083'	8	'-'	6.1577	4.4	0.198053	0.0213031
'14-083'	12	'SRAF'	5.60402	4.65	0.256848	0.0174997
'14-083'	13	'SRAF'	5.29866	4.65	0.273198	0	1
'14-083'	14	'SRAF'	5.04297	4.6	2.74774	0.0974332	0.93151
'14-083'	15	'SRAF'	4.7885	4.6	3.07929	0.920759	0.539626
'14-083'	16	'SRAF'	4.53527	4.65	2.21392	0.224989	0.8155
'14-083'	18	'AAF'	3.67009	4.65	2.77377	0.182612	0.876463
'14-083'	19	'AAF'	3.41562	4.65	1.54201	0.556626	0.469535
'14-083'	20	'AAF'	3.21205	4.65	1.38442	0.621772	0.380145
'14-083'	21	'AAF'	2.95759	4.65	1.42639	1.00426	0.173667
'14-083'	22	'AAF'	2.70312	4.65	3.17936	0.981621	0.528178
'14-083'	23	'AAF'	2.44866	4.65	1.87309	1.2618	0.194996
'14-083'	24	'AAF'	2.14208	4.6	0.124529	0.0638465	0.322134
'14-083'	26	'AAF'	2.8	4.45	0.0813691	0.0997253
'14-083'	27	'AAF'	3.05446	4.45	1.01123	0.468848	0.366457
'14-083'	28	'AAF'	3.30893	4.45	1.09551	0.229478	0.653615
'14-083'	29	'AAF'	3.56217	4.4	0.839781	0.281648	0.497698
'14-083'	30	'AAF'	3.91842	4.4	1.10953	0.039194	0.931761
'14-083'	31	'VAF'	4.4721	4.15	5.38617	1.77273	0.504747
'14-083'	32	'VAF'	4.72656	4.15	3.01569	1.69222	0.281117
'14-083'	33	'VAF'	5.03192	4.15	2.36281	0.472952	0.666437
'14-083'	34	'VAF'	5.38817	4.15	1.57057	0.380445	0.610003
'14-083'	35	'VAF'	5.5942	4.25	0.820779	0.183363	0.634787
'14-083'	36	'VAF'	5.84743	4.2	4.2896	2.19516	0.322978
'14-083'	37	'VAF'	6.1019	4.2	4.64041	2.84417	0.239993
'14-083'	38	'PAF'	6.19877	4	1.9998	1.19103	0.253467
'14-083'	39	'PAF'	5.94308	3.95	2.35209	1.21734	0.317907
'14-083'	40	'VAF'	5.68984	4	1.46873	1.1259	0.132129
'14-083'	41	'VAF'	5.17723	3.85	1.42553	0.138704	0.822655
'14-083'	42	'VAF'	5.43292	3.9	1.86641	0.202389	0.804342
'14-083'	43	'VAF'	4.97612	3.95	3.28858	0.40637	0.78004
'14-083'	44	'VAF'	4.77009	3.85	1.46821	0.99529	0.191972
'14-083'	45	'VAF'	4.5144	3.8	0.208273	0.0129208	0.883172
'14-083'	46	'VAF'	4.25748	3.7	2.45428	0.477258	0.674398
'14-083'	47	'A1'	4.50826	3.55	0.430069	0.167292	0.439897
'14-083'	48	'VAF'	4.91786	3.65	1.51273	0.269107	0.697944
'14-083'	49	'A1'	5.42556	3.6	1.64422	0.469809	0.555533
'14-083'	50	'VAF'	5.63281	3.75	2.44629	1.07813	0.388194
'14-083'	51	'PAF'	5.93817	3.75	0.516897	0.178115	0.487448
'14-083'	56	'PAF'	5.87868	3.4	0.558061	0.00319292	0.988622
'14-083'	57	'PAF'	5.52121	3.35	2.4143	0.366442	0.736443
'14-083'	58	'A1'	5.26797	3.4	3.17409	1.83072	0.268416
'14-083'	59	'A1'	4.96138	3.35	3.25429	2.7119	0.0909119
'14-083'	60	'A1'	4.71183	3.55	0.827468	0.499801	0.246873
'14-083'	61	'A1'	4.70692	3.35	2.22985	1.02153	0.371633
'14-083'	62	'A1'	4.45	3.25	1.68053	0.806767	0.351291
'14-083'	63	'A1'	4.14587	3.3	2.17499	0.438077	0.664703
'14-083'	64	'A1'	3.83806	3.2	1.91017	0.543867	0.556758
'14-083'	65	'A1'	4.13973	3.05	1.64386	0.95496	0.265082
'14-083'	67	'A1'	4.23783	2.9	1.22748	1.10956	0.0504581
'14-083'	68	'A1'	4.49475	3	1.41439	1.11741	0.117297
'14-083'	69	'A1'	4.7529	3.15	2.63065	1.27784	0.34612
'14-083'	70	'A1'	4.95525	3.1	1.1883	0.706414	0.254332
'14-083'	71	'A1'	5.16127	3.2	0.801914	0.676346	0.0849436
'14-083'	72	'PAF'	5.36239	3.1	2.40007	1.46091	0.243244
'14-083'	74	'PAF'	5.77321	3.25	0.787178	0.320522	0.421284
'14-083'	75	'PAF'	6.07734	3.2	1.38087	0.207389	0.738848
'14-083'	76	'PAF'	6.23493	3.4	0.235957	0.0556959	0.618067
'14-083'	78	'A1'	4.69587	2.9	0.902669	0.461968	0.322944
'14-083'	79	'A1'	4.43772	2.75	0.568763	0.345459	0.244255
'14-083'	80	'A1'	4.03058	2.75	0.845651	0.147672	0.702671
'14-083'	81	'SRAF'	5.76283	4.9	0.845651	0.147672	0.702671
'14-083'	83	'SRAF'	5.15089	4.85	0.649211	0.0290123	0.914446
'14-083'	84	'SRAF'	4.89643	4.85	1.48148	0.0712127	0.908272
'14-083'	85	'SRAF'	4.64196	4.85	2.66438	0.202371	0.858815
'14-083'	86	'SRAF'	4.13426	4.9	3.56724	0.137821	0.925604
'14-083'	87	'SRAF'	3.87734	4.8	1.53526	0	1
'14-083'	88	'SRAF'	3.57321	4.85	1.15202	0.721071	0.230073
'14-083'	89	'SRAF'	3.37087	4.9	2.71472	0.43982	0.721151
'14-083'	90	'AAF'	3.06551	4.9	2.12115	0.865058	0.42063
'14-083'	91	'AAF'	2.81105	4.9	2.02527	0.621357	0.530453
'14-083'	92	'AAF'	2.55536	4.85	0.680132	0.0471399	0.870365
'14-083'	94	'AAF'	2.3567	5.05	0.340705	0.0496677	0.745537
'14-083'	95	'SRAF'	3.07042	5.1	2.48595	0.00597301	0.995206
'14-083'	96	'SRAF'	3.42913	5.2	1.24868	0.168296	0.762458
'14-083'	98	'SRAF'	4.03984	5.2	0.391204	0.00105261	0.994633
'14-083'	99	'SRAF'	4.29676	5.3	1.96721	0.0147142	0.985152
'14-083'	100	'SRAF'	4.54632	5.1	1.31207	0.131085	0.818336
'14-083'	101	'SRAF'	4.79955	5.05	1.23899	0.0105184	0.983164
'14-083'	102	'SRAF'	5.05402	5.05	3.20796	0.375321	0.790515
'14-083'	103	'SRAF'	5.31094	5.15	2.49505	0.238698	0.825369
'14-083'	104	'SRAF'	5.66596	5.1	0.561696	0.0122426	0.957338
'14-083'	105	'SRAF'	5.97132	5.1	0.478233	0	1
'14-083'	106	'-'	5.82355	5.3	0.410185	0.0533141	0.769949
'14-083'	107	'-'	5.46853	5.35	0.451058	0.111315	0.604124
'14-083'	108	'SRAF'	5.11105	5.3	0.126141	0.000117162
'14-083'	110	'SRAF'	4.60335	5.35	0.714903	0.0894756	0.777529
'14-083'	111	'A1'	4.35313	3.45	2.56142	0.199289	0.855624
'14-083'	112	'PAF'	4.89944	2.9	2.81692	0.298619	0.808303
'14-083'	113	'PAF'	5.20603	2.95	2.52066	0.6657	0.582156
'14-083'	114	'PAF'	5.86886	3	1.66316	0.0758025	0.912819
'14-083'	115	'PAF'	6.22511	3	0.496071	0.0511554	0.813038
'14-083'	117	'PAF'	6.37288	2.8	0.717121	0.0192468	0.947725
'14-083'	118	'PAF'	6.11842	2.8	1.03838	0	1
'14-083'	120	'PAF'	5.61071	2.85	2.36075	0.168082	0.867067
'14-083'	121	'PAF'	5.35379	2.75	2.85307	0.221081	0.856168
'14-083'	123	'AAF'	3.71116	4.25	2.84832	0.239542	0.844849
'14-083'	124	'AAF'	3.40458	4.2	2.46458	0.05469	0.956583
'14-083'	126	'AAF'	2.89442	4.15	1.79574	0.16088	0.835553
'14-083'	127	'AAF'	2.64118	4.2	3.45834	0.40819	0.78886
'14-083'	128	'AAF'	2.38795	4.25	1.87348	0.336398	0.695551
'14-083'	129	'AAF'	2.18806	4.4	1.40971	0.112934	0.851661
'14-083'	130	'SRAF'	2.66574	5.2	2.97008	0.141194	0.909237
'14-083'	131	'SRAF'	2.92266	5.3	3.83808	0.105311	0.946589
'14-083'	132	'SRAF'	3.22924	5.35	1.66769	0	1
'14-085'	1	'VAF'	4.71242	3.59644	0.133971	0.129821	0.0157333
'14-085'	3	'A1'	4.45094	3.3427	1.18638	0.209498	0.699833
'14-085'	4	'A1'	4.49001	3.14457	0.762986	0.651973	0.0784571
'14-085'	5	'A1'	4.52909	2.94644	1.1994	0.190145	0.72632
'14-085'	6	'A1'	4.5877	2.64925	0.136076	0.0356401
'14-085'	7	'A1'	4.83817	2.6956	0.402659	0.10382	0.590033
'14-085'	8	'A1'	4.73923	2.93399	0.965473	0.141927	0.743676
'14-085'	9	'A1'	4.80034	3.15066	1.19017	0.660437	0.286248
'14-085'	10	'A1'	4.67085	3.28071	2.404	0.317186	0.766877
'14-085'	11	'A1'	4.65006	3.12285	2.74823	0.439313	0.724357
'14-085'	12	'VAF'	4.64154	3.42931	1.63316	0.32908	0.664588
'14-085'	13	'VAF'	4.57316	3.77603	0.200629	0.068045
'14-085'	14	'VAF'	4.52431	4.02369	1.67818	0.107844	0.879236
'14-085'	15	'VAF'	4.48524	4.22182	1.24507	0.203948	0.718502
'14-085'	16	'VAF'	4.43639	4.46948	2.6479	0.760805	0.553611
'14-085'	17	'SRAF'	4.43764	4.7264	3.90836	1.22881	0.521602
'14-085'	18	'SRAF'	4.48898	4.9926	5.18596	2.27085	0.390932
'14-085'	19	'SRAF'	4.5	5.2	2.0083	0.871023	0.394981
'14-085'	20	'SRAF'	4.62097	5.3764	0.703344	0.283258	0.42579
'14-085'	22	'SRAF'	4.78227	5.61161	0.806812	0.327791	0.422193
'14-085'	23	'SRAF'	4.88121	5.37322	0.0900601	0.076083	0.0841274
'14-085'	24	'SRAF'	4.71014	5.18755	2.77299	0.0572005	0.959578
'14-085'	25	'SRAF'	4.7089	4.93062	2.96827	0.26185	0.83787
'14-085'	26	'SRAF'	4.69788	4.72322	2.14047	0.0075116	0.993006
'14-085'	27	'VAF'	4.64654	4.45702	3.20038	0.698488	0.641697
'14-085'	28	'VAF'	4.69538	4.20936	1.57913	0.446765	0.558946
'14-085'	29	'VAF'	4.74423	3.9617	3.95903	1.47329	0.457583
'14-085'	30	'VAF'	4.7833	3.76358	2.33617	2.20933	0.027905
'14-085'	32	'A1'	4.86145	3.36732	4.44869	3.32283	0.14487
'14-085'	33	'A1'	4.93961	2.97107	3.0267	2.13735	0.17222
'14-085'	34	'A1'	5.0691	2.84101	3.32728	1.11257	0.498826
'14-085'	35	'PAF'	5.31957	2.88736	1.89581	0.359137	0.681468
'14-085'	36	'PAF'	5.86083	3.03886	0.814941	0.199025	0.607432
'14-085'	37	'PAF'	5.57004	2.93371	0.199798	0.0706776	0.477382
'14-085'	38	'A1'	5.33059	3.09476	2.48257	1.36803	0.289444
'14-085'	39	'A1'	5.12044	3.10721	2.60607	1.11682	0.400026
'14-085'	40	'PAF'	5.68124	3.15964	2.2077	0.18938	0.841991
'14-085'	41	'PAF'	5.91217	3.30506	1.18287	0.118628	0.817704
'14-085'	43	'PAF'	5.95	2.85	0.595653	0.384031	0.21601
'14-085'	44	'PAF'	5.65921	2.74485	0.59019	0.414411	0.174974
'14-085'	45	'PAF'	5.40874	2.6985	0.530087	0.361579	0.188981
'14-085'	46	'PAF'	5.20836	2.66142	1.71981	0.457294	0.579905
'14-085'	47	'PAF'	5.02753	2.52528	1.74749	0.320976	0.689649
'14-085'	49	'A1'	4.34825	2.8103	2.85468	0.739357	0.588565
'14-085'	50	'A1'	4.16742	2.67416	2.56666	1.38748	0.298213
'14-085'	51	'A1'	3.87662	2.56901	0.89549	0.351026	0.436788
'14-085'	53	'A1'	4.1564	2.46676	1.2658	0.0909265	0.865962
'14-085'	54	'A1'	4.38733	2.61217	2.21411	1.44121	0.211447
'14-085'	55	'-'	4.25908	2.99916	3.25949	1.35637	0.4123
'14-085'	56	'A1'	4.03792	2.80421	2.53149	0.541741	0.647446
'14-085'	57	'A1'	3.78745	2.75787	1.26107	0.880315	0.177809
'14-085'	58	'-'	3.4661	2.54438	0.456961	0.299508	0.208142
'14-085'	59	'-'	3.49791	2.90964	1.37053	0.170679	0.778513
'14-085'	60	'A1'	3.89866	2.9838	1.75928	0.627396	0.47425
'14-085'	61	'A1'	4.07949	3.11994	1.93762	1.01763	0.311308
'14-085'	63	'A1'	3.95	3.25	0.814331	0.194925	0.613725
'14-085'	64	'A1'	4.21024	3.24682	1.80156	0.74171	0.416727
'14-085'	68	'A1'	5.08137	3.30534	2.1246	1.84153	0.0713723
'14-085'	69	'A1'	5.29151	3.29288	1.74209	1.1828	0.191219
'14-085'	70	'A1'	5.54198	3.33923	2.05763	1.3338	0.213431
'14-085'	71	'PAF'	5.73258	3.42584	2.09457	0.145764	0.869873
'14-085'	72	'PAF'	5.96351	3.57125	0.195925	0.0316157	0.72211
'14-085'	74	'PAF'	5.73383	3.68277	2.2878	1.08327	0.357312
'14-085'	75	'A1'	5.44304	3.57762	1.24687	0.829159	0.201208
'14-085'	76	'A1'	5.19257	3.53127	3.7692	2.09124	0.286321
'14-085'	77	'VAF'	5.05331	3.71086	0.656716	0.189679	0.551796
'14-085'	78	'VAF'	5.39419	3.82528	0.716742	0.249025	0.484295
'14-085'	79	'VAF'	5.63489	3.92116	0.401614	0.0998093	0.601896
'14-085'	80	'VAF'	5.9049	3.86845	1.65145	1.44095	0.0680704
'14-085'	81	'VAF'	6.13583	4.01386	0.559315	0.220964	0.433628
'14-085'	84	'VAF'	5.62637	4.22762	2.98468	2.28633	0.132489
'14-085'	85	'VAF'	5.33558	4.12247	1.24722	0.293441	0.619072
'14-085'	87	'VAF'	5.1059	4.23399	1.65419	0.0649797	0.924406
'14-086'	1	'PAF'	4.40869	2.44507	0.860265	0.236174	0.569197
'14-086'	2	'A1'	4.41103	2.70387	2.40573	1.97707	0.0978041
'14-086'	3	'A1'	4.41385	3.01444	1.57539	0.934254	0.255468
'14-086'	4	'A1'	4.41667	3.325	1.91806	0.653927	0.491501
'14-086'	5	'VAF'	4.36596	3.58486	1.38391	0.331256	0.613732
'14-086'	6	'VAF'	4.26127	3.74225	0.590642	0.182126	0.528639
'14-086'	7	'-'	3.94343	3.80035	3.20776	1.89052	0.258371
'14-086'	10	'AAF'	2.88239	3.82148	1.47195	0.661159	0.380097
'14-086'	11	'AAF'	2.61714	3.82676	0.964992	0.941356	0.0123986
'14-086'	12	'AAF'	2.35188	3.83204	2.53223	1.70583	0.194995
'14-086'	13	'AAF'	2.08662	3.83732	0.339109	0.438206	-0.127487
'14-086'	15	'AAF'	2.2439	3.62711	1.44112	0.853335	0.256178
'14-086'	16	'AAF'	2.50962	3.67359	0.849303	0.596121	0.175161
'14-086'	17	'AAF'	2.72136	3.61761	0.82492	0.272381	0.503544
'14-086'	18	'AAF'	2.98662	3.61232	2.34606	0.761824	0.509747
'14-086'	20	'AAF'	3.25	3.4	1.53304	1.38914	0.0492461
'14-086'	21	'AAF'	2.98427	3.35352	0.890396	0.71185	0.111435
'14-086'	22	'AAF'	2.77207	3.35775	1.57916	0.940105	0.253667
'14-086'	23	'AAF'	2.5608	3.46549	1.02161	0.0805509	0.853831
'14-086'	25	'-'	2.55845	3.20669	1.12912	0.387408	0.489088
'14-086'	28	'AAF'	2.51291	4.03592	1.00639	0.824652	0.0992557
'14-086'	29	'AAF'	2.77864	4.08239	1.67728	1.17566	0.175824
'14-086'	30	'AAF'	3.04343	4.02535	0.647751	0.674479	-0.0202144
'14-086'	31	'AAF'	3.30869	4.02007	1.16106	0.296704	0.592932
'14-086'	34	'VAF'	4.21103	4.05387	2.56551	1.43325	0.283153
'14-086'	35	'VAF'	4.47582	3.99683	3.72595	3.17053	0.0805369
'14-086'	36	'VAF'	4.74155	4.04331	3.60497	2.31875	0.21713
'14-086'	37	'VAF'	5.00681	4.03803	2.95958	1.75741	0.254861
'14-086'	38	'VAF'	5.27207	4.03275	1.41873	0.641242	0.377427
'14-086'	39	'VAF'	5.53732	4.02746	1.40347	1.3114	0.0339142
'14-086'	39	'VAF'	5.53732	4.02746	2.12202	1.11878	0.309566
'14-086'	40	'VAF'	5.80258	4.02218	2.47346	0.754971	0.532299
'14-086'	42	'VAF'	6.12136	4.06761	1.70406	1.00479	0.258143
'14-086'	43	'VAF'	5.96362	4.22606	1.81733	0.575171	0.51919
'14-086'	44	'VAF'	5.69789	4.17958	3.45555	2.61557	0.138357
'14-086'	45	'VAF'	5.43357	4.28838	2.71934	2.11708	0.124527
'14-086'	46	'VAF'	5.16737	4.19014	2.31236	1.65685	0.165148
'14-086'	47	'VAF'	5.00962	4.34859	2.51769	1.0167	0.42468
'14-086'	48	'VAF'	4.74343	4.25035	3.29443	1.03387	0.522275
'14-086'	49	'VAF'	4.47817	4.25563	2.7439	0.463245	0.711117
'14-086'	50	'VAF'	4.26596	4.25986	1.58568	0.763585	0.349937
'14-086'	51	'-'	4.00117	4.3169	2.51951	0.531865	0.651393
'14-086'	52	'AAF'	3.57629	4.27359	4.18187	2.28581	0.29316
'14-086'	53	'AAF'	3.31103	4.27887	1.78042	0.0938062	0.899899
'14-086'	54	'AAF'	3.09883	4.2831	2.41435	0.832764	0.487075
'14-086'	55	'AAF'	2.88662	4.28732	3.211	1.60756	0.332762
'14-086'	56	'AAF'	2.67488	4.34331	3.11586	1.2789	0.417987
'14-086'	57	'AAF'	2.46174	4.24401	2.94074	2.10008	0.16677
'14-086'	58	'AAF'	2.25	4.3	0.592577	0.34099	0.269491
'14-086'	61	'AAF'	2.51714	4.50176	0.314844	0.204583	0.212273
'14-086'	62	'AAF'	2.78333	4.6	1.71866	1.03171	0.249767
'14-086'	63	'AAF'	2.99554	4.59577	1.82127	0.881076	0.347918
'14-086'	64	'AAF'	3.25986	4.48697	1.53684	0.464969	0.535451
'14-086'	65	'AAF'	3.47207	4.48275	2.3694	0.763979	0.51236
'14-086'	66	'AAF'	3.73826	4.58099	2.56593	0.557893	0.642814
'14-086'	67	'VAF'	3.95047	4.57676	2.48425	0.603982	0.608849
'14-086'	68	'VAF'	4.16221	4.52077	0.545163	0.00412407	0.984984
'14-086'	69	'VAF'	4.42746	4.51549	1.17391	0.0958945	0.848962
'14-086'	70	'VAF'	4.63873	4.40775	1.37137	0.581527	0.404448
'14-086'	71	'VAF'	4.79977	4.61162	2.76435	0.953242	0.487173
'14-086'	72	'VAF'	5.11808	4.60528	3.8164	0.783315	0.659407
'14-086'	73	'VAF'	5.27582	4.44683	1.35383	0.299705	0.637498
'14-086'	74	'VAF'	5.59413	4.44049	1.22825	0.313216	0.593612
'14-086'	75	'VAF'	5.85892	4.38345	0.87424	0.204785	0.620425
'14-086'	78	'VAF'	5.43685	4.6507	4.10562	1.58886	0.441965
'14-086'	79	'VAF'	5.70211	4.64542	0.0497854	0
'14-086'	80	'VAF'	5.59789	4.85458	2.01762	0.137852	0.872091
'14-086'	81	'VAF'	5.27911	4.80915	3.05067	0.427659	0.754101
'14-086'	82	'SRAF'	4.85469	4.81761	3.4353	0.701718	0.660761
'14-086'	83	'SRAF'	4.58944	4.82289	1.43416	0.134994	0.827941
'14-086'	84	'SRAF'	4.58756	4.61585	2.3828	0.490055	0.658838
'14-086'	85	'SRAF'	4.3777	4.87887	0.388279	0.0880136	0.630422
'14-086'	86	'SRAF'	4.21854	4.88204	1.57743	0.192751	0.782225
'14-086'	87	'SRAF'	3.95329	4.88732	0.6013	0.144655	0.612161
'14-086'	88	'SRAF'	3.68756	4.84085	1.48873	0.207326	0.75552
'14-086'	89	'AAF'	3.42136	4.74261	2.18004	0.379517	0.703451
'14-086'	91	'-'	2.89178	4.85669	0.351399	0.0371546	0.808754
'14-086'	92	'SRAF'	3.26455	5.00458	0.766688	0.0371519	0.907564
'14-086'	95	'SRAF'	4.27394	5.13979	0.246729	0.0232194	0.827971
'14-086'	96	'SRAF'	4.59178	5.08169	0.623472	0.201332	0.511806
'14-095'	1	'A1'	4.65	2.9	2.16389	0.243466	0.797732
'14-095'	2	'A1'	4.15	2.9	1.68446	0.279124	0.715699
'14-095'	4	'-'	3.2	2.85	1.17704	0.212381	0.694289
'14-095'	5	'-'	2.8	2.8	0.637793	0.125296	0.671608
'14-095'	11	'PAF'	4.3	2.4	0.172653	0.265871	-0.212572
'14-095'	12	'PAF'	4.8	2.45	0.0511942	0.0854278
'14-095'	13	'PAF'	5.4	2.4	1.42912	0.129957	0.83329
'14-095'	16	'PAF'	5.05	2.75	1.8447	0.220062	0.78684
'14-095'	17	'A1'	5.4	3.15	1.3061	0.58136	0.383978
'14-095'	18	'A1'	4.9	3.25	4.20926	3.19017	0.137726
'14-095'	19	'A1'	4.4	3.25	0.972313	0.447064	0.370056
'14-095'	22	'-'	2.9	3.2	2.4272	0.289078	0.787152
'14-095'	23	'-'	2.4	3.2	1.7729	0.167396	0.827453
'14-095'	25	'-'	2.15	3.6	0.309866	0.283333	0.0447286
'14-095'	26	'-'	1.85	3.6	0.169081	0.110903	0.207789
'14-095'	27	'AAF'	2.6	3.7	1.43352	0.465418	0.509812
'14-095'	28	'AAF'	3.1	3.7	1.20588	0.793917	0.206004
'14-095'	31	'A1'	4.65	3.7	1.81539	0.815987	0.379803
'14-095'	32	'A1'	5.15	3.6	4.68033	3.97488	0.0815052
'14-095'	33	'VAF'	5.65	3.6	0.371412	0.0451267
'14-095'	34	'PAF'	6.05	3.6	0.102364	0.00248713
'14-095'	37	'VAF'	5.35	3.95	0.277955	0.0386456	0.755872
'14-095'	38	'VAF'	4.9	4	0.459963	0.081833	0.697919
'14-095'	39	'-'	4.3	4	4.55225	1.25025	0.569064
'14-095'	41	'AAF'	3.25	4.1	2.62537	1.17235	0.382605
'14-095'	42	'AAF'	2.9	4.05	3.05227	1.08773	0.474528
'14-095'	43	'AAF'	2.4	4.05	0.0873759	0.142417	-0.239524
'14-095'	46	'AAF'	2.6	4.35	3.18711	1.49658	0.36094
'14-095'	47	'VAF'	5.65	4.35	0.332695	0.105664	0.517912
'14-095'	49	'VAF'	4.65	4.3	1.80941	0.137947	0.858323
'14-095'	50	'SRAF'	4.2	4.5	0.457626	0.147164	0.513339
'14-095'	51	'SRAF'	3.8	4.5	1.44025	0.284638	0.669963
'14-095'	52	'AAF'	3.35	4.5	3.10454	0.613844	0.669833
'14-095'	53	'AAF'	3.05	4.5	5.43411	1.26384	0.622619
'14-095'	54	'AAF'	2.6	4.75	1.64733	0.56082	0.492046
'14-095'	55	'-'	2.1	4.75	0.000178916	0
'14-095'	56	'AAF'	3.25	4.85	2.34046	0.0787284	0.934913
'14-095'	57	'SRAF'	3.6	4.95	2.90497	0.140937	0.907458
'14-095'	58	'SRAF'	4.05	4.85	0.196247	0.0315584	0.722935
'14-095'	59	'SRAF'	4.5	4.65	3.33047	1.04316	0.522978
'14-095'	60	'SRAF'	4.95	4.65	0.942951	0.155459	0.716938
'14-095'	61	'SRAF'	5.35	4.75	0.75126	0.093155	0.779362
'14-095'	62	'SRAF'	5.65	4.7	0.336241	0.0869664
'14-095'	63	'SRAF'	5.15	5.1	0.266936	0.00841316
'14-095'	64	'SRAF'	4.75	4.95	1.10719	0.17882	0.7219
'14-095'	65	'SRAF'	4.35	5	0.52107	0.015439	0.942446
'14-095'	66	'SRAF'	3.95	5.2	0.575292	0.029196	0.903402
'14-095'	67	'SRAF'	3.4	5.2	5.1382	1.21429	0.617697
'14-095'	70	'AAF'	2.65	5	0.922721	0.0124451	0.973384
'14-095'	71	'AAF'	2.9	4.85	0.589249	0.192046	0.508391
'14-095'	73	'SRAF'	3.35	5	1.40799	0.0695508	0.905856
'14-095'	75	'SRAF'	3.8	4.95	1.36896	0.0872276	0.880197
'14-095'	76	'SRAF'	4.15	5.05	0.611185	0.0180908	0.942503
'14-095'	77	'SRAF'	4.25	5.25	2.49124	0.189832	0.858391
'14-095'	78	'SRAF'	4.5	5.2	0.794448	0.0100623	0.974985
'14-095'	79	'SRAF'	4.75	5.2	0.928849	0.133971	0.747895
'14-095'	80	'SRAF'	4.85	5.45	0.143316	0.00574657
'14-095'	81	'SRAF'	5.05	5.3	0.0267174	0.0276254
'14-095'	83	'SRAF'	4.35	5.45	0.368432	0.000199911	0.998915
'14-095'	84	'SRAF'	4.05	5.45	0.0623911	0.00556606
'14-095'	85	'SRAF'	3.8	5.4	1.12579	0.183579	0.719592
'14-095'	86	'SRAF'	3.55	5.4	4.08128	1.87667	0.370028
'14-095'	89	'SRAF'	3.15	5.2	1.95744	0.289695	0.742165
'14-095'	92	'SRAF'	4.55	4.9	4.82413	2.65276	0.290411
'14-095'	93	'SRAF'	5	4.9	0.871565	0.0500906	0.891303
'14-095'	94	'SRAF'	5.2	4.9	0.561915	0.0280315	0.904969
'14-095'	97	'SRAF'	4.75	4.7	2.00186	0.264559	0.76654
'14-095'	98	'SRAF'	4.3	4.8	0.601268	0.234162	0.439422
'14-095'	99	'SRAF'	4.15	4.65	0.791857	0.171324	0.644254
'14-095'	100	'SRAF'	3.9	4.7	1.01582	0.340953	0.497406
'14-095'	101	'-'	3.65	4.7	0.404333	0.27913	0.183189
'14-095'	102	'AAF'	3.4	4.7	0.671638	0.128021	0.679811
'14-095'	103	'AAF'	3.2	4.65	2.6031	0.48137	0.687875
'14-095'	104	'AAF'	2.85	4.65	2.56885	0.956928	0.457182
'14-095'	105	'AAF'	2.8	4.45	4.65252	3.50676	0.140425
'14-095'	106	'AAF'	3.2	4.35	2.11543	0.907081	0.399783
'14-095'	107	'AAF'	3.55	4.35	1.41751	0.233346	0.717304
'14-095'	108	'-'	4.05	4.35	0.973842	1.18921	-0.0995687
'14-095'	109	'SRAF'	4.4	4.45	1.6664	0.135475	0.849628
'14-095'	110	'SRAF'	4.65	4.5	0.959457	0.0966901	0.8169
'14-097'	1	'PAF'	5.8	2.7	0.094457	0
'14-097'	2	'PAF'	5.65	2.65	0.51876	0.0517671	0.818529
'14-097'	3	'PAF'	5.45	2.6	1.18692	0.158952	0.763793
'14-097'	4	'PAF'	5.3	2.55	1.18771	0.0685488	0.890868
'14-097'	5	'PAF'	5.1	2.55	2.61499	0.5476	0.653702
'14-097'	6	'PAF'	4.9	2.6	2.10272	0.0792744	0.927338
'14-097'	7	'-'	4.7	2.65	1.10429	0.0934418	0.843969
'14-097'	8	'-'	4.55	2.65	0.119089	0.0955451
'14-097'	9	'A1'	4.35	2.65	2.57965	0.299289	0.792084
'14-097'	10	'A1'	4.15	2.65	0.728441	0.0868286	0.786994
'14-097'	11	'A1'	3.9	2.55	2.48912	0.849875	0.490939
'14-097'	12	'-'	3.5	2.55	1.58079	0.804615	0.325386
'14-097'	13	'A1'	3.75	2.7	1.08104	0.221568	0.65981
'14-097'	14	'A1'	3.95	2.75	3.71878	2.09991	0.278217
'14-097'	15	'A1'	4.2	2.85	1.43362	0.241373	0.711793
'14-097'	16	'A1'	4.45	2.8	0.730405	0.480984	0.205897
'14-097'	17	'A1'	4.6	2.85	1.24554	0.610361	0.342248
'14-097'	18	'A1'	4.8	2.8	2.64901	1.41028	0.305159
'14-097'	19	'PAF'	5	2.75	0.844365	0.233881	0.566182
'14-097'	20	'PAF'	5.2	2.7	1.04728	0.334584	0.515751
'14-097'	21	'PAF'	5.35	2.75	0.90011	0.442535	0.340802
'14-097'	22	'PAF'	5.55	2.8	1.91741	0.0225537	0.976748
'14-097'	23	'PAF'	5.7	2.85	1.16693	0.0132927	0.977474
'14-097'	24	'PAF'	5.9	2.9	0	0.0251857
'14-097'	25	'PAF'	6.1	2.9	0.128181	0.0142094
'14-097'	26	'PAF'	6.3	2.9	1.28219	0.0304474	0.953609
'14-097'	27	'PAF'	6.55	2.8	0.249125	0.154015
'14-097'	29	'PAF'	6.4	2.65	0.11475	0.101132
'14-097'	30	'PAF'	6.2	2.7	0.520366	0.000154903
'14-097'	31	'PAF'	6	2.8	0.0727917	0.00634856
'14-097'	34	'PAF'	5.55	2.4	1.23192	0.381427	0.527162
'14-097'	35	'PAF'	5.4	2.4	0.533649	0.0138718	0.949329
'14-097'	37	'PAF'	5	2.4	1.36601	0.662342	0.346916
'14-097'	38	'PAF'	4.8	2.45	0.497128	0.0574218	0.792907
'14-097'	40	'PAF'	4.4	2.45	0.90239	0.284447	0.520664
