# Supplementary material for: Topographic Distribution of Stimulus-Specific Adaptation across Auditory Cortical Fields in the Anesthetized Rat
Source: PLoS Biol. 2016 Mar 7;14(3):e1002397. doi: 10.1371/journal.pbio.1002397 (PMC4780834; doi:10.1371/journal.pbio.1002397)
Supplement: S4 Data — (XLSX) [file pbio.1002397.s004.xlsx]

## Sheet: Panels B,C
ANIMAL	TRACK	FIELD	CAUDAL	VENTRAL	CSI-onset	CSI-sustained	CSI-offset	CSI-late
'14-037'	1	'VAF'	4.59517	4.2	0.444906	0.376062	0.496646	0.925279
'14-037'	2	'A1'	4.3762	3	0.490199	0.647153	0.689079	0.687578
'14-037'	3	'A1'	5.26427	3.45	0.333506	0.403936	0.467676	0.483582
'14-037'	4	'AAF'	3.1347	4.45	0.782098	0.489062	0.230081	0.592616
'14-037'	6	'SRAF'	4.56205	5	0.549234	0.494148	0.411969	0.662595
'14-037'	8	'PAF'	6.09171	3.3		0.654314	0.585614	0.44413
'14-037'	9	'VAF'	5.33081	4.35	0.528664	0.563361	0.553247	0.76308
'14-037'	11	'A1'	4.53256	3.5	0.163035
'14-037'	13	'SRAF'	5.19214	4.75	0.741296	0.651059	0.682121	0.772616
'14-037'	14	'A1'	3.64449	3.05	0.898155	0.74467	0.242448
'14-037'	15	'SRAF'	3.68184	4.95	0.811214	0.661769	0.491437	0.721864
'14-037'	16	'PAF'	5.64718	3.05	1	0.509403	-0.328551
'14-037'	17	'AAF'	3.47171	4.2	0.865982	0.770602	0.680093	0.884909
'14-037'	18	'A1'	4.86859	3.2	0.120024	-0.0642211	0.384863	0.954051
'14-037'	19	'VAF'	4.74761	4.5	0.316367	0.415911	0.87236	0.967385
'14-037'	20	'VAF'	4.24735	3.9	0.52631	0.367398	0.308656
'14-037'	22	'PAF'	5.75372	3.5	0.710056	0.796881	0.997703	0.975507
'14-037'	24	'SRAF'	5.00953	5.4	0.459243	0.530424	0.418551	0.361601
'14-037'	25	'AAF'	2.44594	4.2	0.306446	0.177353	0.388739	0.699996
'14-037'	26	'SRAF'	4.45846	4.7	0.765044	0.687842	0.998631	0.916357
'14-037'	28	'PAF'	5.5662	3.9	-0.261056	0.464469	0.463988	0.820849
'14-037'	29	'AAF'	3.52744	4.55	0.827932	0.862021	0.84905	0.710695
'14-037'	30	'VAF'	5.18034	4.15	0.200884	0.261868	0.379062	0.79865
'14-037'	31	'PAF'	5.98812	3	0.520945	0.683856	0.295903
'14-037'	32	'VAF'	4.10474	4.1	0.190003	-0.020267	0.177406	0.383495
'14-037'	33	'-'	3.55564	3.5	0.222846	0.208672		1
'14-037'	34	'AAF'	2.97047	3.55	0.483105	0.44941
'14-037'	35	'PAF'	5.4	2.9	0.423482	0.105174	-0.759183	-0.783791
'14-037'	36	'AAF'	2.7	4.7	0.625389	0.595023		0.298692
'14-037'	37	'A1'	4.57551	3.2	0.315218	-0.00227319	-0.6431
'14-037'	38	'PAF'	6.04974	3.65	0.111914	0.115014	-0.0573678	-0.195738
'14-037'	39	'SRAF'	4.37158	5.25	0.400931	0.528908	1	0.80567
'14-037'	40	'SRAF'	3.04684	4.95	0.506365	0.812536
'14-037'	41	'PAF'	5.55538	3.35	0.386489	0.620033
'14-037'	42	'VAF'	4.98791	4.3	0.339394	0.380665		0.708844
'14-037'	43	'AAF'	2.78983	4.3	0.525803	0.623046	-0.690491	-0.750558
'14-037'	44	'A1'	4.03231	2.9	0.67711	0.517121
'14-037'	45	'AAF'	2.73017	3.75	0.444589	0.221084
'14-037'	46	'A1'	4.87449	3.5	0.244163	0.28943	0.698361	0.911584
'14-037'	47	'VAF'	5.57209	4.2		0.758055	0.602658	0.528342
'14-037'	48	'SRAF'	4.90004	4.8	0.498607	0.239171	0.79083	1
'14-037'	49	'SRAF'	4.2562	4.35	0.691342	0.643598	-0.462081	0.850101
'14-037'	50	'SRAF'	4.16735	4.8	0.772027	0.483596	0.926188	0.933846
'14-037'	51	'SRAF'	5.2	5.15	0.846025	0.760337	0.826906	0.887908
'14-037'	52	'VAF'	4.73385	3.8	0.559135	0.774214
'14-037'	53	'AAF'	3.36615	3.8	0.657676	0.258219
'14-037'	54	'A1'	4.1359	3.2	0.828988	0.594782	0.0791245
'14-037'	55	'A1'	5.27115	3.8	0.126662	0.312287	0.417825	0.335817
'14-037'	56	'-'	3.81068	4.05	0.115319	0.0548709		-0.140664
'14-037'	57	'SRAF'	4.71449	5.3	0.553935	0.817557	0.758197	0.575457
'14-037'	58	'PAF'	5.00923	2.9	0.195688	0.0865769
'14-037'	59	'AAF'	2.19778	4	0.272764	0.088216
'14-037'	60	'A1'	3.84479	3.3	0.46058	0.227883
'14-037'	61	'VAF'	4.8853	4.05	0.672675	0.606797	0.48924
'14-037'	62	'AAF'	3.28615	4.7	0.53998	0.271565
'14-037'	63	'SRAF'	4.85709	5.1	0.542364	0.476574	0.0642074
'14-056'	1	'A1'	4.8	2.75112		0.812979	0.931633
'14-056'	2	'PAF'	4.4	2.56067	0.86026	0.415265		0.548206
'14-056'	3	'PAF'	4.6	2.68102	1	0.974934	0.872515	0.974723
'14-056'	4	'A1'	4.35	2.70645	0.607886	0.123685	-0.43013	0.387399
'14-056'	5	'PAF'	4.75	2.54516	0.990946	0.999881	1	0.947132
'14-056'	6	'A1'	4.5	2.82184	0.873236	0.579588	0.526215	0.587728
'14-056'	7	'-'	4.2	2.54082	1	0.930797	0.918647	0.841044
'14-056'	8	'A1'	4.35	2.90744	0.708446	0.747035	0.771424	0.842863
'14-056'	9	'PAF'	4.55	2.47506	0.792302	0.978802	0.752713	0.72549
'14-056'	10	'A1'	4.7	2.84169	0.862707	0.684765	0.214927	0.773285
'14-056'	11	'PAF'	4.95	2.61526		0.780847	0.621315	0.68408
'14-056'	12	'A1'	4.6	2.98251	0.86255	0.61646	0.723231
'14-056'	13	'PAF'	4.95	2.766		0.885399	0.580481
'14-056'	14	'A1'	4.2	2.79206	0.908189	0.780808	0.983582	0.984372
'14-056'	15	'A1'	4.9	2.91179	0.682379	0.281713	-0.22089
'14-056'	16	'A1'	4.8	3.05261	0.737054	0.597291	0.284564	0.628659
'14-056'	17	'A1'	4.2	2.99305	0.424235	0.347714	0.741843	0.9556
'14-056'	18	'A1'	5	3.07246	0.0395286	-0.0263914	-0.953329	-0.380968
'14-056'	19	'PAF'	5.1	2.93164	0.744394	0.945093
'14-056'	20	'A1'	4.35	3.10844	0.740927	0.644637
'14-056'	21	'A1'	4.9	3.21328	0.21807	0.216168	0.513925	0.945992
'14-056'	22	'A1'	4.7	3.19342	0.692486	0.252706	-0.322438
'14-056'	23	'A1'	4.2	3.19404	0.718769	0.335167	0.511407	0.635554
'14-056'	24	'A1'	4.55	3.17854	0.545919	0.500476	0.0245768	0.884838
'14-056'	25	'A1'	5.1	3.28337	0.593483	0.469802	0.365867	0.563983
'14-056'	26	'PAF'	5.15	2.78586	0.588608	0.954619	0.997074
'14-056'	27	'A1'	4.8	3.35409	0.0693541	-0.0655314	0.241028	0.530328
'14-056'	28	'A1'	5	3.42419	0.38234	0.159142	0.263493	0.728338
'14-056'	29	'A1'	5.2	3.14256		0.568425	0.699403	0.960764
'14-056'	31	'A1'	4.6	3.33424	0.477477	0.176515	0.0511057	0.504945
'14-056'	32	'PAF'	5.3	2.95149	1	1	1	0.999307
'14-056'	33	'A1'	4.4	3.31439	0.853448	0.561586	0.223114
'14-056'	34	'PAF'	5.3	3.30323	-0.16076	0.247322	0.143802	0.174627
'14-056'	35	'A1'	4.25	3.4		0.860659	0.676039	0.832441
'14-056'	36	'A1'	4.7	3.49491	0.0796029	-0.191921	0.116087	0.844978
'14-056'	37	'A1'	4.9	3.56501	0.144204	0.00526166	0.108802	0.424327
'14-056'	38	'-'	4.5	3.52531	0.754898	0.726437	0.770664	0.941997
'14-056'	40	'PAF'	4.3	2.4		0.998343	1
'14-056'	42	'A1'	4.45	3.01787	0.599556	0.537934
'14-056'	44	'A1'	4.8	3.70583	0.0722064	0.117659	0.17004	0.527743
'14-056'	49	'PAF'	5.3	2.65	0.743097	0.757901	0.27806
'14-057'	1	'PAF'	5.75	3.3	0.971055			0.486851
'14-057'	2	'A1'	5.2	3.1	0.389425	0.301762	0.287902	0.651117
'14-057'	3	'PAF'	5.5	2.8		1	1	1
'14-057'	4	'PAF'	5.3	2.9	0.749642			0.87488
'14-057'	5	'PAF'	5.45	3.05	0.959086			1
'14-057'	6	'PAF'	5.35	2.7	1	0.958463	1	0.924348
'14-057'	7	'A1'	5.35	3.25	0.447022	0.445797	0.576015	0.753594
'14-057'	8	'PAF'	5.55	3.25	0.712631	0.626223	0.755022	0.693368
'14-057'	9	'A1'	5.05	2.9	0.585674	0.298303	0.556364	0.62083
'14-057'	10	'PAF'	5.7	3.05	0.983297	0.860538	1	0.997205
'14-057'	11	'A1'	5.15	3.35	0.872651	0.80047	0.90312	0.882248
'14-057'	12	'PAF'	5.8	2.85	1	0.949039	0.866904	0.945106
'14-057'	13	'A1'	5.45	3.45		0.581372	0.584863	0.520248
'14-057'	14	'PAF'	5.95	3.05	0.968336	0.742546	0.272091	-0.802481
'14-057'	15	'A1'	5	3.2	0.209934	0.367163	0.665234	0.831376
'14-057'	16	'PAF'	5.7	3.55		0.889568	0.818452	0.825364
'14-057'	17	'A1'	5.25	3.6	0.28761	0.444372	0.468837	0.642891
'14-057'	18	'A1'	5.5	3.65		0.993234	0.818403	0.834293
'14-057'	19	'PAF'	6	3.3		0.869918	0.679939	0.300549
'14-057'	20	'A1'	4.85	3	0.272158	-0.0158833	0.173169	0.673503
'14-057'	21	'PAF'	5.95	3.55	1	1	0.993412	0.977195
'14-057'	22	'PAF'	6.1	2.85		0.928268	0.925034	0.686577
'14-057'	23	'PAF'	5.85	3.75	0.704382	0.662006	0.594422	0.786601
'14-057'	24	'A1'	4.9	3.45	0.897123	0.7344	0.526796	0.750027
'14-057'	25	'PAF'	5.1	2.65	0.994864	0.932073	0.925991	0.942867
'14-057'	26	'PAF'	6.2	3.1
'14-057'	27	'VAF'	5.65	3.85	0.525315	0.840642	0.773564	0.77153
'14-057'	28	'A1'	5.05	3.7	0.18165	0.238813	0.384275	0.676643
'14-057'	29	'PAF'	5.7	2.6	0.969129	0.814261	0.694551	0.341211
'14-057'	30	'VAF'	5.3	3.85	0.71241	0.88696	0.710327	0.783546
'14-057'	31	'PAF'	6.25	3.35		0.933744	0.518361	0.0668517
'14-057'	32	'PAF'	6.2	3.6		0.706378	0.645229	0.449179
'14-057'	33	'VAF'	5.1	3.95	0.848809	0.885463	0.696215	0.966445
'14-057'	34	'PAF'	6.2	3.85		0.483209	0.695437	0.401637
'14-057'	35	'PAF'	6	3.95	0.600226	0.901341	0.720006	0.683354
'14-057'	36	'VAF'	5.55	4	0.293607	0.872597	0.98779	0.798626
'14-057'	37	'A1'	4.75	3.2	0.355005	0.307774	0.562845	0.804317
'14-057'	38	'PAF'	5.95	2.6	1	0.76004	0.671454	0.717324
'14-057'	39	'VAF'	4.85	3.9		0.866107	0.710917	0.910372
'14-057'	40	'A1'	4.85	2.75	0.84216	0.832588	0.733642	0.914481
'14-057'	41	'VAF'	5.35	4.1		0.722427	0.51384	0.677876
'14-057'	42	'VAF'	5.8	4.1	0.52854	0.732257	0.719512	0.744195
'14-058'	1	'VAF'	5.75	4.3	0.892642	0.834785	0.932705	0.993451
'14-058'	2	'SRAF'	5.9	4.5	1		1	1
'14-058'	3	'VAF'	5.9	4.15	1	0.897162	0.867465	0.857214
'14-058'	5	'VAF'	5.7	4.05		0.627323	0.663802	0.714435
'14-058'	7	'VAF'	5.85	3.9	0.209944	0.15253	0.131774	0.492115
'14-058'	8	'VAF'	5.5	4.4	0.809317	0.726301	0.70477	0.814984
'14-058'	9	'VAF'	5.55	3.85	0.591221	0.735691	0.879766	0.969839
'14-058'	10	'SRAF'	5.9	4.75		0.829764	0.996869	0.959745
'14-058'	11	'VAF'	5.35	3.75		0.427503	0.538676	0.778261
'14-058'	12	'VAF'	5.35	4.05	0.78644	0.853608	0.805837	0.871994
'14-058'	13	'SRAF'	5.65	4.75		0.697016	0.508631	0.583081
'14-058'	14	'VAF'	5.3	4.3	0.72048	0.597868	0.606397	0.702238
'14-058'	15	'SRAF'	6.15	4.8		0.589283	0.706886	0.507837
'14-058'	16	'VAF'	5.15	3.9	0.62411	0.696909	0.711174	0.866491
'14-058'	17	'VAF'	6.15	4.35	0.832328	0.982469	1	0.945957
'14-058'	18	'VAF'	5.15	4.1	0.754642	0.876516	1	0.912566
'14-058'	19	'SRAF'	5.45	4.65		0.898426	0.825196	0.91802
'14-058'	20	'SRAF'	6	4.95		0.889666	0.814846	0.806667
'14-058'	21	'SRAF'	5.25	4.55	0.983842	1	0.977302	0.872618
'14-058'	22	'VAF'	4.95	4.05	0.3709	0.41821	0.734456	0.873664
'14-058'	23	'SRAF'	5.75	4.95	0.678334	0.626094	0.394252	0.587456
'14-058'	24	'PAF'	6.15	3.95		0.647227	0.542388	0.542571
'14-058'	25	'VAF'	5.05	4.35		0.830172	0.658937	0.625114
'14-058'	26	'SRAF'	5.45	4.9		0.424674	0.438502	0.563733
'14-058'	27	'SRAF'	5	4.6		0.339732	0.586222	0.447529
'14-058'	28	'SRAF'	5.2	4.8		0.505072	0.294932	0.497356
'14-058'	29	'VAF'	4.95	3.8	0.981133	0.853776	0.913278	0.848243
'14-058'	30	'SRAF'	5.2	5.05	0.969024	0.919757	0.9208	0.865089
'14-058'	32	'SRAF'	5	4.95			0.853824	0.860416
'14-058'	33	'VAF'	4.95	3.95	0.910618	0.585097	0.442648	0.713595
'14-058'	34	'VAF'	4.8	4.25	0.973763	0.627982	0.503905	0.465939
'14-058'	36	'SRAF'	4.8	4.5		0.65767	0.307129	0.410288
'14-058'	37	'A1'	5.2	3.6	0.0843115	0.203305	0.332679	0.896348
'14-058'	38	'A1'	4.8	3.15	0.0309519	0.023663	0.230043	0.658102
'14-058'	39	'A1'	5.7	3.55	0.468416	0.562779	0.398569	0.622675
'14-058'	40	'A1'	4.35	3.25	0.312185	0.598206	0.155281	0.888178
'14-058'	41	'VAF'	4.8	3.6	0.00313708	0.39579	0.522291
'14-058'	42	'VAF'	4.45	4.15	0.587872	0.413363	0.368471	0.811197
'14-058'	43	'VAF'	4.55	3.75	1		1	0.720792
'14-058'	44	'SRAF'	4.45	4.4	0.827881	0.774415	0.525112	0.764473
'14-058'	45	'A1'	4.5	3.5	0.626696	0.109114	0.0815894	0.764269
'14-058'	47	'SRAF'	4.55	4.65	0.438864	0.388502	0.586864	0.763837
'14-058'	48	'A1'	4.25	3.65	0.403887	0.223215	0.176839	0.295087
'14-058'	49	'VAF'	4.2	4.25	0.696584	0.340593	0.785623	0.941061
'14-058'	50	'A1'	4.6	2.95	0.357164	0.238398	0.0155598	0.644452
'14-058'	51	'SRAF'	4.5	5	0.715574	0.448595	0.20219	0.358212
'14-058'	52	'VAF'	4.3	3.95	0.288537	0.218197	0.514432	0.66866
'14-058'	53	'A1'	5.05	3.45	0.076202	0.198744	0.184586	0.579814
'14-058'	54	'A1'	5.15	3.15	0.0315539	0.304782	0.0940206	0.545776
'14-061'	1	'SRAF'	4.35	4.55	0.664508	0.669447	0.880249	0.732836
'14-061'	3	'SRAF'	3.95	4.7	0.989132		0.786859	0.910008
'14-061'	3	'SRAF'	3.95	4.7	0.810811	0.632572	0.564828	0.744405
'14-061'	4	'SRAF'	3.75	4.6	0.496651	0.505339	1	1
'14-061'	5	'SRAF'	3.5	4.65	0.34368	0.66436	0.976544	0.989134
'14-061'	6	'SRAF'	3.3	4.8	0.71753	0.700346	0.525451	0.69884
'14-061'	7	'SRAF'	3.1	4.95	0.925039	0.860075	0.803885	0.862455
'14-061'	8	'SRAF'	2.85	4.9	-1	0.205641	0.3805	0.438363
'14-061'	9	'SRAF'	3	4.75	0.725223	0.706677	0.754453	0.882939
'14-061'	10	'AAF'	3.05	4.5	0.610121	0.72381	0.760557	0.810078
'14-061'	11	'SRAF'	3.3	4.6	0.941637	0.908659	0.939625	0.796074
'14-061'	12	'SRAF'	3.5	4.95	0.188658	0.0793716	0.349697	0.560487
'14-061'	15	'SRAF'	2.9	5.15	0.830881	0.899832	0.976312	0.792324
'14-061'	16	'AAF'	2.65	4.55	0.574906	0.548158	0.532533	0.536483
'14-061'	17	'AAF'	2.4	4.5	0.175894	0.053933	0.0823864	0.560473
'14-061'	18	'SRAF'	3.15	5.2	0.978781	0.877315	0.566837	0.0563698
'14-061'	19	'AAF'	3.55	4.3	0.563627	0.502844	0.654578	0.672993
'14-061'	20	'SRAF'	2.7	5.05		0.774312	0.626254	0.734839
'14-061'	21	'AAF'	2.65	4.8	0.226822	0.379422	0.280761	0.894887
'14-061'	22	'AAF'	2.85	4.35	0.261595	0.379213	0.484662	0.635238
'14-061'	23	'AAF'	3.25	4.35	0.665448	0.759762	0.492182	0.63254
'14-061'	24	'SRAF'	2.75	5.3		0.926031	0.665027	0.40434
'14-061'	25	'AAF'	2.75	4.15	0.343796	0.352887	0.62974	0.625488
'14-061'	28	'AAF'	2.4	4.75	0.830495	0.77136	0.534564	0.843121
'14-061'	30	'AAF'	2.15	4.5	-0.0611157	0.673655	0.633314	0.810516
'14-061'	31	'AAF'	3.25	4.15	0.925843	0.905781	0.601187	0.869795
'14-061'	32	'AAF'	3.5	4.1	0.499687	0.157892	0.225695
'14-061'	33	'AAF'	2.9	4.05	0.674374	0.687472	0.738725	0.974268
'14-061'	34	'AAF'	3.5	4.35	0.554222	0.431758	0.561046	0.695144
'14-061'	35	'SRAF'	3.75	4.9	0.893529	0.861317	0.865838	0.918977
'14-061'	36	'AAF'	2.7	3.9	0.72528	0.526717	0.568536	0.895298
'14-061'	37	'SRAF'	3.65	5.1	0.833221	0.665562	0.778276	0.6463
'14-061'	38	'AAF'	2.5	4.95		0.634575	0.504349	0.543983
'14-061'	41	'AAF'	2.9	3.8	0.51424	0.397104	-0.338733	0.0476435
'14-061'	43	'AAF'	2.5	3.85		0.876539	0.909076	0.987816
'14-061'	44	'AAF'	3.15	3.9	0.360474	0.493247	0.763508	0.929443
'14-061'	47	'VAF'	5.05	3.7	0.107737	0.288911	0.26908	0.659349
'14-061'	50	'SRAF'	4	4.95	0.689028	0.827243		0.912447
'14-061'	51	'AAF'	2.25	3.95	0.371621	0.486399	0.58981
'14-061'	52	'AAF'	3.05	3.6	0.507406	0.535702	0.398263
'14-061'	53	'A1'	4.5	3.75	0.710231	0.497063	0.357495
'14-061'	54	'VAF'	5.25	3.85	0.0553143	0.24704	0.324575	0.627317
'14-061'	55	'VAF'	4.9	3.8	0.402224	0.377106	0.43633	0.384667
'14-061'	56	'A1'	4.55	3.4	0.369918	0.550347	0.76724
'14-061'	57	'-'	2.3	5.1	0.859348	0.986007	0.893709	0.89885
'14-061'	58	'AAF'	3	4.3	0.967897	0.675653		0.302234
'14-061'	59	'AAF'	2.7	4.4	0.536296	0.486915	0.648288	0.890256
'14-061'	60	'AAF'	2.7	3.65	0.66348	0.707053	0.642841	0.746389
'14-068'	1	'A1'	4.45	3.25	0.496516	0.167985	0.620996	0.999994
'14-068'	2	'A1'	4.45	3.05	0.625651	0.259148		0.558742
'14-068'	3	'VAF'	4.45	3.5	0.824873	0.912641
'14-068'	4	'PAF'	4.6	2.7	0.873767	0.901181	0.892492	0.693551
'14-068'	5	'A1'	4.7	3.15		0.371739	0.221793	0.634827
'14-068'	6	'A1'	4.65	3.45	0.513871	0.0309561	0.21752	0.773557
'14-068'	7	'A1'	4.2	3.15	0.55771	0.709439
'14-068'	8	'A1'	4.65	2.95	0.829158	0.835994	0.803142	0.98121
'14-068'	10	'A1'	4.2	3.35	0.618876	0.763424
'14-068'	11	'VAF'	4.55	3.7	0.644391	0.299619	0.136901	0.941937
'14-068'	13	'VAF'	4.55	3.9	0.983522	0.852253	0.692643	0.869951
'14-068'	14	'A1'	4.35	2.7	0.860085	0.815428	0.836664
'14-068'	15	'VAF'	4.75	3.65	0.539383	0.67126	0.699973	0.851675
'14-068'	16	'A1'	4.3	2.95	0.576713	0.604335	0.610107	0.858195
'14-068'	17	'VAF'	4.85	3.95	0.593458			1
'14-068'	18	'PAF'	4.9	2.8	0.647415
'14-068'	19	'VAF'	4.7	4.1	0.602159		0.748025	0.742892
'14-068'	20	'A1'	5	3.7	0.346757	0.132905	-0.298032	0.224952
'14-068'	21	'A1'	4.85	3.3	0.0825713	0.250939	0.344124	0.86046
'14-068'	22	'VAF'	4.9	4.2	0.592696	0.194475	0.504252	0.946713
'14-068'	23	'A1'	5	3.5	0.031363	0.0564838	0.282612	0.423509
'14-068'	24	'VAF'	5.05	4.05	0.470071	0.983928	0.98674	1
'14-068'	25	'VAF'	4.7	4.35	0.674628	0.420811	0.426932	0.647976
'14-068'	26	'VAF'	4.75	3.8	0.329608	0.958564	0.775962
'14-068'	27	'PAF'	4.45	2.5		0.526979	0.32194	0.342575
'14-068'	28	'VAF'	4.9	4.45	0.800575	0.549803	0.6934	0.840513
'14-068'	29	'VAF'	5.2	3.9	0.384785
'14-068'	30	'VAF'	4.5	4.15	0.799661	0.515437	0.621226	0.837563
'14-068'	31	'VAF'	5.25	4.15	0.136264	0.202672	0.569306	0.962591
'14-068'	32	'A1'	5.2	3.65	0.445894	0.452195	0.647412	0.729832
'14-068'	33	'VAF'	5.1	4.3	0.436739	0.458564	0.490737	0.841962
'14-068'	34	'A1'	5.05	3.05	0.820661	0.725085	0.457419	0.339815
'14-068'	35	'VAF'	5.35	4.35	0.551708	0.527617	0.615949	0.839139
'14-068'	36	'A1'	5.2	3.25	0.384964	0.526554	0.542917	0.74759
'14-068'	37	'VAF'	5.15	4.55	0.658816	0.785151	0.685228	0.799028
'14-068'	38	'A1'	4.1	2.8	0.217621
'14-068'	39	'VAF'	5.45	4.6	0.796937	0.475293	0.409676	0.639436
'14-068'	40	'A1'	5.5	3.65	0.234195	0.265262	0.510583	0.720013
'14-068'	41	'VAF'	5.5	4.2	0.531487	0.536779		1
'14-068'	42	'SRAF'	5.3	4.8		0.289318	0.517065	0.688712
'14-068'	43	'VAF'	5.6	3.9	0.280474	0.00715732	0.198708	0.238755
'14-068'	44	'SRAF'	5.05	4.75	0.601327	0.825682		1
'14-068'	45	'A1'	4	3	0.283512	-0.147706	-0.46244
'14-068'	46	'VAF'	5.6	4.4	0.664864	0.450911	0.431238	0.759432
'14-068'	47	'A1'	3.95	3.25	0.709725	0.744657	0.666783	0.785271
'14-068'	48	'VAF'	5.75	4.15	0.387565	0.435898	0.457484	0.728265
'14-068'	49	'A1'	4.85	3.5	0.0504517	0.111204	0.133576	0.351633
'14-068'	50	'A1'	4.55	3.15	0.12643	0.510696	0.987832
'14-068'	52	'A1'	5.4	3.45	0.303345	0.339794	0.433061	0.726139
'14-072'	1	'A1'	4.45	3.35	0.780574	0.578469		0.919589
'14-072'	2	'A1'	5.16866	3.62425	0.585618	0.346774	0.450864	0.820448
'14-072'	4	'VAF'	4.31903	4.18974	0.754447	0.303151	0.185497	0.679292
'14-072'	5	'VAF'	4.43259	4.72736		1
'14-072'	6	'SRAF'	4.78694	5.25802	0.543695	0.579599	0.589735	0.758001
'14-072'	7	'SRAF'	4.42015	5.71119		0.898834	0.616717	0.741252
'14-072'	8	'SRAF'	4.96256	5.64633		0.86895	0.933636	0.897499
'14-072'	10	'SRAF'	4.96505	5.44956		0.572312	0.516602	0.347505
'14-072'	11	'SRAF'	4.72923	5.063	0.773751	0.780854	0.846716	0.94156
'14-072'	12	'VAF'	4.67152	4.86797	0.749482	0.8951	0.955126	0.959413
'14-072'	13	'VAF'	4.67525	4.57282	0.843497	0.898907	1	1
'14-072'	14	'SRAF'	4.72363	5.50572	0.51421	0.212748	0.57934	0.628368
'14-072'	15	'VAF'	4.97189	4.90846	0.477716	0.598815	0.752945	0.80794
'14-072'	16	'SRAF'	4.42886	5.02251	0.586407	0.306543	0.647866	0.598968
'14-072'	17	'SRAF'	5.08794	5.24932	0.767395	0.756216		0.359715
'14-072'	19	'SRAF'	4.31032	4.87842	0.0347539	-0.310006	0.271958	0.664243
'14-072'	20	'VAF'	4.91418	4.71343	0.599625	0.451479	0.416001	0.622471
'14-072'	21	'SRAF'	4.54677	5.2158	0.179661	0.20069	0.479504	0.621334
'14-072'	22	'SRAF'	5.20149	5.78694		0.915164	0.728185	0.558562
'14-072'	23	'SRAF'	4.1806	5.61978	0.444868	0.877446	0.926843	0.811695
'14-072'	25	'SRAF'	5.15	5.1	0.942086	0.838396		0.925352
'14-072'	26	'VAF'	4.4357	4.48141	0.914921	0.967668	1	0.991372
'14-072'	28	'SRAF'	5.27413	4.80137		0.794365	0.963992	0.624735
'14-072'	29	'AAF'	3.65	4.75	0.34662	0.274751	0.597925
'14-072'	30	'VAF'	4.19303	4.63595	0.861613	0.590361	0.685438
'14-072'	31	'SRAF'	5.15622	4.60808		0.614627	0.543437	0.764635
'14-072'	32	'VAF'	4.85771	4.42002	0.645181	0.501047	0.550074	0.883894
'14-072'	33	'VAF'	5.04453	3.92289		0.281242	0.138273	0.258309
'14-072'	34	'A1'	4.74975	3.43968	0.536046	-0.144227	-0.711216	0.289822
'14-083'	1	'VAF'	4.37645	4.4	0.518524	0.341438	0.699174	0.803411
'14-083'	2	'VAF'	4.57879	4.35	0.466159	0.469649	0.466743	0.70167
'14-083'	3	'VAF'	4.88415	4.35	0.682434	0.62292	0.869864	0.833922
'14-083'	4	'VAF'	5.18951	4.35	0.831509	0.75202	0.769119	0.660242
'14-083'	5	'VAF'	5.39554	4.45		0.798054	0.682405	0.731588
'14-083'	6	'VAF'	5.65	4.45	0.711058	0.818779	0.501325	0.721954
'14-083'	8	'-'	6.1577	4.4
'14-083'	12	'SRAF'	5.60402	4.65		0.872427	0.603014
'14-083'	13	'SRAF'	5.29866	4.65		1	1	0.957722
'14-083'	14	'SRAF'	5.04297	4.6	0.985287	0.926154	0.946493	0.930985
'14-083'	15	'SRAF'	4.7885	4.6	0.563615	0.531483	0.836472	0.859596
'14-083'	16	'SRAF'	4.53527	4.65	0.83167	0.805861	0.968611	0.944895
'14-083'	18	'AAF'	3.67009	4.65	0.799937	0.96029	1	1
'14-083'	19	'AAF'	3.41562	4.65	0.356552	0.791436		0.736108
'14-083'	20	'AAF'	3.21205	4.65	0.347118	0.46972	1	0.815327
'14-083'	21	'AAF'	2.95759	4.65	0.232612	-0.111458	1	0.985053
'14-083'	22	'AAF'	2.70312	4.65	0.570867	0.519393	0.590643	0.579875
'14-083'	23	'AAF'	2.44866	4.65	0.29461	0.144966	0.313098	0.315127
'14-083'	24	'AAF'	2.14208	4.6		0.357078	0.714037
'14-083'	26	'AAF'	2.8	4.45	-0.101363
'14-083'	27	'AAF'	3.05446	4.45	0.350625			-0.652704
'14-083'	28	'AAF'	3.30893	4.45	0.625689			-0.784155
'14-083'	29	'AAF'	3.56217	4.4	0.495226
'14-083'	30	'AAF'	3.91842	4.4	0.922567
'14-083'	31	'VAF'	4.4721	4.15	0.613065	0.476387	0.438444	0.611619
'14-083'	32	'VAF'	4.72656	4.15	0.641761	0.190804	0.297587	0.504178
'14-083'	33	'VAF'	5.03192	4.15	0.996908	0.606597	0.593577	0.855097
'14-083'	34	'VAF'	5.38817	4.15	0.791703	0.542818	0.858418	0.853752
'14-083'	35	'VAF'	5.5942	4.25		0.605996	0.839524	0.852146
'14-083'	36	'VAF'	5.84743	4.2	0.515864	0.246387	0.416076	0.68416
'14-083'	37	'VAF'	6.1019	4.2	0.229824	0.241815	0.302944	0.338961
'14-083'	38	'PAF'	6.19877	4	0.24474	0.255744	0.249754	0.630672
'14-083'	39	'PAF'	5.94308	3.95	0.283401	0.32652	0.332508	0.536496
'14-083'	40	'VAF'	5.68984	4	0.204604	0.0630372	0.355749	-0.0618666
'14-083'	41	'VAF'	5.17723	3.85	0.938103	0.759909	0.7106	0.820506
'14-083'	42	'VAF'	5.43292	3.9	0.641905	0.862134	0.8464	0.943841
'14-083'	43	'VAF'	4.97612	3.95	0.75952	0.782373	0.702548	0.755303
'14-083'	44	'VAF'	4.77009	3.85	0.120758	0.266454	-0.0405957	-0.00456663
'14-083'	45	'VAF'	4.5144	3.8		0.880779	0.458347
'14-083'	46	'VAF'	4.25748	3.7	0.781271	0.65039	0.682361	0.694809
'14-083'	47	'A1'	4.50826	3.55	0.138145	0.51067	0.822914	0.905624
'14-083'	48	'VAF'	4.91786	3.65	0.810063	0.588376	0.727492	0.975204
'14-083'	49	'A1'	5.42556	3.6	0.522815	0.573961	0.559931	0.97312
'14-083'	50	'VAF'	5.63281	3.75	0.383547	0.390378	0.61481	0.68701
'14-083'	51	'PAF'	5.93817	3.75	0.493116	0.485258	0.379151	0.573891
'14-083'	56	'PAF'	5.87868	3.4		0.989622	0.914792	0.724097
'14-083'	57	'PAF'	5.52121	3.35	0.78551	0.724348	0.545166	0.652428
'14-083'	58	'A1'	5.26797	3.4	0.111407	0.356014	0.403267	0.678306
'14-083'	59	'A1'	4.96138	3.35	0.0649845	0.108865	0.195245	0.673174
'14-083'	60	'A1'	4.71183	3.55	0.099969	0.476927	0.580921	0.882418
'14-083'	61	'A1'	4.70692	3.35	0.543868	0.21242	0.873976	0.9942
'14-083'	62	'A1'	4.45	3.25	0.39323	0.257534
'14-083'	63	'A1'	4.14587	3.3	0.628758	0.710205	0.964565	1
'14-083'	64	'A1'	3.83806	3.2	0.3475	0.773565	1
'14-083'	65	'A1'	4.13973	3.05	0.378886	0.0553024	-1
'14-083'	67	'A1'	4.23783	2.9	0.0368078	0.182321
'14-083'	68	'A1'	4.49475	3	0.160491	0.0246391	0.777345	0.00643153
'14-083'	69	'A1'	4.7529	3.15	0.280365	0.401683	0.457259
'14-083'	70	'A1'	4.95525	3.1	0.0855238	0.707686	0.88514
'14-083'	71	'A1'	5.16127	3.2	-0.00575382
'14-083'	72	'PAF'	5.36239	3.1	0.0980428	0.407654	0.900495
'14-083'	74	'PAF'	5.77321	3.25	0.391033	0.433799	0.400289	0.156849
'14-083'	75	'PAF'	6.07734	3.2	0.822732	0.705047	0.480231	0.331946
'14-083'	76	'PAF'	6.23493	3.4	1		0.730741
'14-083'	78	'A1'	4.69587	2.9	0.57189	0.115515	0.305306	-0.849552
'14-083'	79	'A1'	4.43772	2.75	0.246361			-0.711741
'14-083'	80	'A1'	4.03058	2.75		0.702671	0.335369	0.628245
'14-083'	81	'SRAF'	5.76283	4.9		0.702671	0.335369	0.628245
'14-083'	83	'SRAF'	5.15089	4.85		0.941506	0.944029	0.832051
'14-083'	84	'SRAF'	4.89643	4.85		0.919055	0.778051
'14-083'	85	'SRAF'	4.64196	4.85	0.912285	0.833195	0.724272	0.35994
'14-083'	86	'SRAF'	4.13426	4.9	0.934521	0.922088	0.787268	0.736483
'14-083'	87	'SRAF'	3.87734	4.8		1	0.955548	0.908436
'14-083'	88	'SRAF'	3.57321	4.85	0.300021	0.195827	0.448001	0.472108
'14-083'	89	'SRAF'	3.37087	4.9	0.747102	0.70426	0.833155	0.550599
'14-083'	90	'AAF'	3.06551	4.9	0.609276	0.34308	0.409845	0.428073
'14-083'	91	'AAF'	2.81105	4.9	0.824658	0.470455	0.244188	0.586166
'14-083'	92	'AAF'	2.55536	4.85		0.90961	0.809572	0.794913
'14-083'	94	'AAF'	2.3567	5.05		0.762777	0.205967	0.80753
'14-083'	95	'SRAF'	3.07042	5.1	0.977538	0.999954	0.997017	0.996007
'14-083'	96	'SRAF'	3.42913	5.2		0.770554	0.882085	0.537575
'14-083'	98	'SRAF'	4.03984	5.2		0.99487
'14-083'	99	'SRAF'	4.29676	5.3		0.98479	0.999967	0.945932
'14-083'	100	'SRAF'	4.54632	5.1	0.949039	0.810807	0.617742	0.739663
'14-083'	101	'SRAF'	4.79955	5.05		0.983091	0.977029	0.998519
'14-083'	102	'SRAF'	5.05402	5.05	0.89293	0.769095	0.689008	0.772971
'14-083'	103	'SRAF'	5.31094	5.15	0.841775	0.820877	0.814147	0.773896
'14-083'	104	'SRAF'	5.66596	5.1		0.957102	0.837387	0.581917
'14-083'	105	'SRAF'	5.97132	5.1		1	0.947314	0.408635
'14-083'	106	'-'	5.82355	5.3		0.839836
'14-083'	107	'-'	5.46853	5.35		0.593814		0.725685
'14-083'	108	'SRAF'	5.11105	5.3			1	0.898393
'14-083'	110	'SRAF'	4.60335	5.35		0.813413
'14-083'	111	'A1'	4.35313	3.45	0.809141	0.887897	0.907238	0.65272
'14-083'	112	'PAF'	4.89944	2.9	0.877976	0.789279	0.828868	0.495429
'14-083'	113	'PAF'	5.20603	2.95	0.44108	0.654574	0.552793	0.684721
'14-083'	114	'PAF'	5.86886	3	0.908686	0.913734	0.936718	0.968005
'14-083'	115	'PAF'	6.22511	3		0.813054	0.168879	0.0114956
'14-083'	117	'PAF'	6.37288	2.8		0.96092	0.953335	0.956333
'14-083'	118	'PAF'	6.11842	2.8	1	1	0.885979	0.855705
'14-083'	120	'PAF'	5.61071	2.85	0.893988	0.859297	0.655171	0.50511
'14-083'	121	'PAF'	5.35379	2.75	0.797303	0.86781	0.765531	0.658849
'14-083'	123	'AAF'	3.71116	4.25	0.872687	0.831933	0.413116	0.619941
'14-083'	124	'AAF'	3.40458	4.2	0.932565	0.965621	0.81837	0.837186
'14-083'	126	'AAF'	2.89442	4.15	0.852842	0.793593	0.649963	0.00445231
'14-083'	127	'AAF'	2.64118	4.2	0.835743	0.780675	0.51467	0.553871
'14-083'	128	'AAF'	2.38795	4.25	0.825912	0.631273	0.773298	0.725345
'14-083'	129	'AAF'	2.18806	4.4	0.849024	0.853859		0.729796
'14-083'	130	'SRAF'	2.66574	5.2	0.938148	0.901224	0.774143	0.553611
'14-083'	131	'SRAF'	2.92266	5.3	0.980157	0.940054	0.906266	0.859284
'14-083'	132	'SRAF'	3.22924	5.35	1	1	1	0.985981
'14-085'	1	'VAF'	4.71242	3.59644	-0.178911	0.0811643	0.172325	0.68042
'14-085'	3	'A1'	4.45094	3.3427	0.849759	0.503128	0.359298	0.941436
'14-085'	4	'A1'	4.49001	3.14457	0.319611	-0.449718		0.997546
'14-085'	5	'A1'	4.52909	2.94644	0.750585	0.704235	0.609421	0.561333
'14-085'	6	'A1'	4.5877	2.64925			0.852317	0.896779
'14-085'	7	'A1'	4.83817	2.6956	0.860276	0.537459	0.332343	0.844251
'14-085'	8	'A1'	4.73923	2.93399	0.641587	0.822577	0.776754	0.955764
'14-085'	9	'A1'	4.80034	3.15066	0.332139	0.24207	0.487113	0.799921
'14-085'	10	'A1'	4.67085	3.28071	0.809773	0.740486	0.832702	0.820016
'14-085'	11	'A1'	4.65006	3.12285	0.667201	0.776586	0.879072	0.985045
'14-085'	12	'VAF'	4.64154	3.42931	0.767159	0.639951	0.86448	0.945619
'14-085'	13	'VAF'	4.57316	3.77603		0.55433	1	0.996463
'14-085'	14	'VAF'	4.52431	4.02369	0.987427	0.859583	0.78913	0.99834
'14-085'	15	'VAF'	4.48524	4.22182	0.899698	0.666932	0.611305	0.647315
'14-085'	16	'VAF'	4.43639	4.46948	0.608888	0.509339	0.139826	0.960971
'14-085'	17	'SRAF'	4.43764	4.7264	0.635649	0.47508	0.468734	0.883517
'14-085'	18	'SRAF'	4.48898	4.9926	0.35984	0.406685	0.584205	0.759757
'14-085'	19	'SRAF'	4.5	5.2	0.163455	0.442972	0.526096	0.429046
'14-085'	20	'SRAF'	4.62097	5.3764		0.407799	0.44946	0.554585
'14-085'	22	'SRAF'	4.78227	5.61161		0.400551	0.345048	0.36334
'14-085'	23	'SRAF'	4.88121	5.37322	-0.837411	0.253485	0.337124	0.627016
'14-085'	24	'SRAF'	4.71014	5.18755	0.97747	0.957889	0.824616	0.845058
'14-085'	25	'SRAF'	4.7089	4.93062	0.812639	0.851061	0.991517	1
'14-085'	26	'SRAF'	4.69788	4.72322	0.976958	1	1	1
'14-085'	27	'VAF'	4.64654	4.45702	0.576704	0.689327	0.880039	0.611655
'14-085'	28	'VAF'	4.69538	4.20936	0.825081	0.501144	0.453911	0.587436
'14-085'	29	'VAF'	4.74423	3.9617	0.48016	0.44837	0.455795
'14-085'	30	'VAF'	4.7833	3.76358	0.115504	-0.0366759	0.114778
'14-085'	32	'A1'	4.86145	3.36732	0.0250145	0.217983	0.189279	0.758573
'14-085'	33	'A1'	4.93961	2.97107	0.181692	0.166608	0.2682	0.562021
'14-085'	34	'A1'	5.0691	2.84101	0.425577	0.595331	0.485218	0.639806
'14-085'	35	'PAF'	5.31957	2.88736	0.693459	0.676775	0.562908	0.473628
'14-085'	36	'PAF'	5.86083	3.03886	0.65054	0.597896	-0.624784	-0.238015
'14-085'	37	'PAF'	5.57004	2.93371	0.472731
'14-085'	38	'A1'	5.33059	3.09476	0.105914	0.427875	0.489093	0.644115
'14-085'	39	'A1'	5.12044	3.10721	0.385254	0.410025	0.672696	0.813141
'14-085'	40	'PAF'	5.68124	3.15964	0.716854	0.865311	0.595338	0.806722
'14-085'	41	'PAF'	5.91217	3.30506		0.843689	0.945517	0.914524
'14-085'	43	'PAF'	5.95	2.85	0.337437	0.141587
'14-085'	44	'PAF'	5.65921	2.74485	0.264499	-0.118322
'14-085'	45	'PAF'	5.40874	2.6985	0.319618	0.0286282	-0.671639
'14-085'	46	'PAF'	5.20836	2.66142	0.395165	0.703189	0.744987	0.879543
'14-085'	47	'PAF'	5.02753	2.52528	0.627588	0.698093	0.832456	0.939789
'14-085'	49	'A1'	4.34825	2.8103	0.515009	0.643515	1
'14-085'	50	'A1'	4.16742	2.67416	0.259833	0.332872	0.617625	1
'14-085'	51	'A1'	3.87662	2.56901	0.582537	0.39042	0.0958912
'14-085'	53	'A1'	4.1564	2.46676	0.476416	0.900341	0.932372	0.960091
'14-085'	54	'A1'	4.38733	2.61217	0.21	0.212427	0.156182
'14-085'	55	'-'	4.25908	2.99916	0.360667	0.456617	0.190811
'14-085'	56	'A1'	4.03792	2.80421	0.552117	0.767423
'14-085'	57	'A1'	3.78745	2.75787	0.243269	0.127892	0.905045	0.925957
'14-085'	58	'-'	3.4661	2.54438	0.228856	0.20042	-0.351197
'14-085'	59	'-'	3.49791	2.90964	0.685178	0.856017	1	0.960321
'14-085'	60	'A1'	3.89866	2.9838	0.471406	0.48637		0.943087
'14-085'	61	'A1'	4.07949	3.11994	0.255699	0.472448		1
'14-085'	63	'A1'	3.95	3.25	0.645831	0.57238	0.884399	0.936221
'14-085'	64	'A1'	4.21024	3.24682	0.499032	0.186554	0.855011	0.998858
'14-085'	68	'A1'	5.08137	3.30534	0.148693	-0.0200051	0.35506	0.417904
'14-085'	69	'A1'	5.29151	3.29288	0.340101	0.098672	-0.461482	-0.251127
'14-085'	70	'A1'	5.54198	3.33923	0.360188	0.162914	0.562291	0.834532
'14-085'	71	'PAF'	5.73258	3.42584	0.999055	0.867361	0.609287	0.486736
'14-085'	72	'PAF'	5.96351	3.57125		0.692259	0.770717	0.755442
'14-085'	74	'PAF'	5.73383	3.68277	-0.0872792	0.398837	0.539715	0.724821
'14-085'	75	'A1'	5.44304	3.57762	0.193984	0.209849	0.754175	0.950851
'14-085'	76	'A1'	5.19257	3.53127	0.222136	0.319762	0.667031
'14-085'	77	'VAF'	5.05331	3.71086	0.530953	0.567287	0.718452	0.562476
'14-085'	78	'VAF'	5.39419	3.82528	0.502787	0.425567	0.809875
'14-085'	79	'VAF'	5.63489	3.92116	0.656687	0.498212
'14-085'	80	'VAF'	5.9049	3.86845	0.166814	0.0170274	0.239756	0.702368
'14-085'	81	'VAF'	6.13583	4.01386	0.371386	0.440482	0.229543	0.63699
'14-085'	84	'VAF'	5.62637	4.22762	0.198274	0.0857887	0.366565
'14-085'	85	'VAF'	5.33558	4.12247	0.733147	0.394952	0.515804
'14-085'	87	'VAF'	5.1059	4.23399	0.947416	0.916888	0.57564	0.784982
'14-086'	1	'PAF'	4.40869	2.44507	0.817077	0.506321	0.660214	0.92296
'14-086'	2	'A1'	4.41103	2.70387	-0.0383067	0.267234	0.533572	0.862336
'14-086'	3	'A1'	4.41385	3.01444	0.118006	0.600245	0.551551	0.700906
'14-086'	4	'A1'	4.41667	3.325	0.551324	0.417155	0.681544
'14-086'	5	'VAF'	4.36596	3.58486	0.88614	0.486726	0.473948	0.294173
'14-086'	6	'VAF'	4.26127	3.74225	0.79672	0.450839	0.428492	0.862621
'14-086'	7	'-'	3.94343	3.80035	0.394604	0.183476	0.391934	0.509462
'14-086'	10	'AAF'	2.88239	3.82148	0.256959	0.761099		0.872772
'14-086'	11	'AAF'	2.61714	3.82676	-0.0638247	0.487995	0.876926
'14-086'	12	'AAF'	2.35188	3.83204	0.167845	0.203175	0.248661	0.391405
'14-086'	13	'AAF'	2.08662	3.83732	-0.144544	-0.115242	-0.0366071	-0.270434
'14-086'	15	'AAF'	2.2439	3.62711	0.297768	0.233902	0.218254	0.664533
'14-086'	16	'AAF'	2.50962	3.67359	0.194214	0.159349
'14-086'	17	'AAF'	2.72136	3.61761	0.710058	0.473728	0.594094	0.814129
'14-086'	18	'AAF'	2.98662	3.61232	0.482616	0.549263	0.544409	0.736227
'14-086'	20	'AAF'	3.25	3.4	0.0359804	0.119474
'14-086'	21	'AAF'	2.98427	3.35352	0.0555023	0.424035
'14-086'	22	'AAF'	2.77207	3.35775	0.392789	0.0635772	0.571838	0.688464
'14-086'	23	'AAF'	2.5608	3.46549	0.556817	0.883767	0.70903
'14-086'	25	'-'	2.55845	3.20669	0.709778	0.413287	0.326556
'14-086'	28	'AAF'	2.51291	4.03592	0.202502	-0.0376593	0.498407	0.181891
'14-086'	29	'AAF'	2.77864	4.08239	0.0851741	0.395787	0.549065	0.658743
'14-086'	30	'AAF'	3.04343	4.02535	-0.0202144
'14-086'	31	'AAF'	3.30869	4.02007	0.518696	0.989297
'14-086'	34	'VAF'	4.21103	4.05387	0.332198	0.241826	-0.0877836	0.117632
'14-086'	35	'VAF'	4.47582	3.99683	0.279626	0.0225818	0.205376	0.527335
'14-086'	36	'VAF'	4.74155	4.04331	0.60184	0.0984534	0.182882	0.82007
'14-086'	37	'VAF'	5.00681	4.03803	0.435887	0.163777	0.0107054	-0.102062
'14-086'	38	'VAF'	5.27207	4.03275	0.342436
'14-086'	39	'VAF'	5.53732	4.02746	0.0729791	0.00711065	0.200682
'14-086'	39	'VAF'	5.53732	4.02746	0.375753	0.270652	0.43762	0.731157
'14-086'	40	'VAF'	5.80258	4.02218	0.548241	0.525705	0.38298	0.562887
'14-086'	42	'VAF'	6.12136	4.06761	0.125845	0.295418	0.150277	0.185055
'14-086'	43	'VAF'	5.96362	4.22606	0.639577	0.493052	0.34726	0.441245
'14-086'	44	'VAF'	5.69789	4.17958	0.176105	0.118717	0.312373	0.884654
'14-086'	45	'VAF'	5.43357	4.28838	0.223346	0.0885109	0.221406	0.811605
'14-086'	46	'VAF'	5.16737	4.19014	0.318793	0.0660604	0.0451412	0.775411
'14-086'	47	'VAF'	5.00962	4.34859	0.405978	0.442757	0.43156	-0.0442824
'14-086'	48	'VAF'	4.74343	4.25035	0.586594	0.493244	0.731891	0.995086
'14-086'	49	'VAF'	4.47817	4.25563	0.698055	0.717292	0.906337	0.988444
'14-086'	50	'VAF'	4.26596	4.25986	0.428755	0.227796
'14-086'	51	'-'	4.00117	4.3169	0.548266	0.74422	0.982168	0.983266
'14-086'	52	'AAF'	3.57629	4.27359	0.137993	0.419033	0.873099	0.947788
'14-086'	53	'AAF'	3.31103	4.27887	0.865143	0.976155	1	1
'14-086'	54	'AAF'	3.09883	4.2831	0.305692	0.765335	0.579062	0.788122
'14-086'	55	'AAF'	2.88662	4.28732	0.228213	0.501403	0.9454	0.998994
'14-086'	56	'AAF'	2.67488	4.34331	0.362636	0.455773	0.727099	0.807341
'14-086'	57	'AAF'	2.46174	4.24401	0.155626	0.172415	0.306116	0.550148
'14-086'	58	'AAF'	2.25	4.3	0.345266	0.170917	0.391043	0.323596
'14-086'	61	'AAF'	2.51714	4.50176	-0.328884	0.2753	0.389441	0.350761
'14-086'	62	'AAF'	2.78333	4.6	0.340062	0.212932	0.274291	0.429864
'14-086'	63	'AAF'	2.99554	4.59577	0.742125	0.0606954	0.352785	0.500217
'14-086'	64	'AAF'	3.25986	4.48697	0.373313	0.913197	0.783751	0.743744
'14-086'	65	'AAF'	3.47207	4.48275	0.425569	0.708848	0.850266	0.9888
'14-086'	66	'AAF'	3.73826	4.58099	0.687554	0.599324	0.396851	0.659289
'14-086'	67	'VAF'	3.95047	4.57676	0.638389	0.596529	0.728586	0.85215
'14-086'	68	'VAF'	4.16221	4.52077		0.984783	0.96047	0.917203
'14-086'	69	'VAF'	4.42746	4.51549	0.785447	0.911918		0.901647
'14-086'	70	'VAF'	4.63873	4.40775	0.616227	0.272109	-0.823309	0.621782
'14-086'	71	'VAF'	4.79977	4.61162	0.857231	0.422948	0.428611	0.537429
'14-086'	72	'VAF'	5.11808	4.60528	0.791976	0.616986	0.682587	0.905083
'14-086'	73	'VAF'	5.27582	4.44683	0.893322	0.5517	0.521175	0.871596
'14-086'	74	'VAF'	5.59413	4.44049		0.58978	0.246973	0.463942
'14-086'	75	'VAF'	5.85892	4.38345	0.901617	0.584884	0.417013	0.315186
'14-086'	78	'VAF'	5.43685	4.6507	0.732593	0.370558	0.271463	0.580622
'14-086'	79	'VAF'	5.70211	4.64542			1	1
'14-086'	80	'VAF'	5.59789	4.85458	0.928302	0.86685	0.935493	0.899978
'14-086'	81	'VAF'	5.27911	4.80915	0.75932	0.752785	0.684305	0.745146
'14-086'	82	'SRAF'	4.85469	4.81761	0.514264	0.740965	0.838586	0.939997
'14-086'	83	'SRAF'	4.58944	4.82289	0.839138	0.804846	1	0.943539
'14-086'	84	'SRAF'	4.58756	4.61585	0.769315	0.596909	0.760912	0.854221
'14-086'	85	'SRAF'	4.3777	4.87887	0.646399			0.702788
'14-086'	86	'SRAF'	4.21854	4.88204	0.662238	0.95545	0.954335	0.923807
'14-086'	87	'SRAF'	3.95329	4.88732		0.628118	0.620818	0.66192
'14-086'	88	'SRAF'	3.68756	4.84085	0.750986	0.764756	0.578726	0.789064
'14-086'	89	'AAF'	3.42136	4.74261	0.647613	0.78472	0.90321	0.92196
'14-086'	91	'-'	2.89178	4.85669	0.861093	0.795017	0.687755	0.779504
'14-086'	92	'SRAF'	3.26455	5.00458	0.999994	0.872265	0.721193	0.764365
'14-086'	95	'SRAF'	4.27394	5.13979		0.956643
'14-086'	96	'SRAF'	4.59178	5.08169	0.521875	0.493494	0.767251	0.551439
'14-095'	1	'A1'	4.65	2.9	0.751466	0.817709	0.904175	0.937589
'14-095'	2	'A1'	4.15	2.9	0.708351	0.726634	0.733441	0.744368
'14-095'	4	'-'	3.2	2.85	0.75399	0.659034	0.794386
'14-095'	5	'-'	2.8	2.8	0.675962	0.664504	0.897706	0.373379
'14-095'	11	'PAF'	4.3	2.4		-0.322752
'14-095'	12	'PAF'	4.8	2.45
'14-095'	13	'PAF'	5.4	2.4	0.810068	0.843545	0.772651
'14-095'	16	'PAF'	5.05	2.75	0.818047	0.773172	0.707335	0.87399
'14-095'	17	'A1'	5.4	3.15	0.383258	0.384325	0.623364	0.858166
'14-095'	18	'A1'	4.9	3.25	0.0331514	0.221282	0.0444354	0.72494
'14-095'	19	'A1'	4.4	3.25	0.716245	0.290428	0.216658	0.0434246
'14-095'	22	'-'	2.9	3.2	0.723606	0.872389	0.71353	0.65699
'14-095'	23	'-'	2.4	3.2	0.836766	0.818085	0.445679	0.23513
'14-095'	25	'-'	2.15	3.6	-0.106688	0.0882764		0.577778
'14-095'	26	'-'	1.85	3.6	0.150768			-0.0783477
'14-095'	27	'AAF'	2.6	3.7	0.413592	0.520017	0.538483	0.715371
'14-095'	28	'AAF'	3.1	3.7	0.172951	0.583594	-1	-0.917972
'14-095'	31	'A1'	4.65	3.7	0.0510667	0.619024	0.409054	0.680798
'14-095'	32	'A1'	5.15	3.6	0.010327	0.121046	0.29748	0.852083
'14-095'	33	'VAF'	5.65	3.6		0.952515		0.878341
'14-095'	34	'PAF'	6.05	3.6			0.973315	0.998715
'14-095'	37	'VAF'	5.35	3.95		0.842551	0.964119	0.963814
'14-095'	38	'VAF'	4.9	4	0.770792	0.646045
'14-095'	39	'-'	4.3	4	0.755655	0.527558	0.366712	0.380303
'14-095'	41	'AAF'	3.25	4.1	0.319147	0.457429	0.41394	0.244045
'14-095'	42	'AAF'	2.9	4.05	0.409647	0.510022	0.500313	0.409236
'14-095'	43	'AAF'	2.4	4.05	-0.595905
'14-095'	46	'AAF'	2.6	4.35	0.509983	0.318952	0.291691	0.49178
'14-095'	47	'VAF'	5.65	4.35	0.582361	0.466633	0.892709	0.875369
'14-095'	49	'VAF'	4.65	4.3	0.671147	0.87044	0.82886	0.65897
'14-095'	50	'SRAF'	4.2	4.5	0.339061	0.593433	0.661051	0.750549
'14-095'	51	'SRAF'	3.8	4.5	0.748185	0.649335	0.591234	0.737774
'14-095'	52	'AAF'	3.35	4.5	0.560006	0.765585		0.995056
'14-095'	53	'AAF'	3.05	4.5	0.618027	0.624028	0.668794	0.83272
'14-095'	54	'AAF'	2.6	4.75	0.591988	0.47124	0.439523	0.403172
'14-095'	55	'-'	2.1	4.75
'14-095'	56	'AAF'	3.25	4.85	0.954629	0.932932	0.925196	0.677793
'14-095'	57	'SRAF'	3.6	4.95	0.870506	0.93243	0.666378	0.914741
'14-095'	58	'SRAF'	4.05	4.85	0.885259		0.178486	0.524723
'14-095'	59	'SRAF'	4.5	4.65	0.364377	0.614671	0.814857	0.795357
'14-095'	60	'SRAF'	4.95	4.65	0.521312	0.740049	0.738348	0.698518
'14-095'	61	'SRAF'	5.35	4.75		0.795395	0.881582	0.942831
'14-095'	62	'SRAF'	5.65	4.7			0.392227	0.481639
'14-095'	63	'SRAF'	5.15	5.1		0.983189	0.966106	0.970763
'14-095'	64	'SRAF'	4.75	4.95	0.917435	0.698181	0.64104	0.546043
'14-095'	65	'SRAF'	4.35	5		0.941765	0.964445	0.485452
'14-095'	66	'SRAF'	3.95	5.2		0.930177	0.899791	0.804879
'14-095'	67	'SRAF'	3.4	5.2	0.539455	0.645705	0.668411	0.736108
'14-095'	70	'AAF'	2.65	5	0.906836	0.99974	1	0.883082
'14-095'	71	'AAF'	2.9	4.85	0.515987	0.507627	0.334096	0.786821
'14-095'	73	'SRAF'	3.35	5	0.803151	0.978515	0.776633	0.920378
'14-095'	75	'SRAF'	3.8	4.95	0.662984	0.924892	0.871167	0.589445
'14-095'	76	'SRAF'	4.15	5.05	0.851792	0.96562
'14-095'	77	'SRAF'	4.25	5.25	0.895074	0.846266	0.874229	0.794257
'14-095'	78	'SRAF'	4.5	5.2	0.967236	0.976627	0.929383	0.535148
'14-095'	79	'SRAF'	4.75	5.2		0.775592	0.634158	0.451728
'14-095'	80	'SRAF'	4.85	5.45		0.922767	0.983325	0.777964
'14-095'	81	'SRAF'	5.05	5.3				0.68188
'14-095'	83	'SRAF'	4.35	5.45		0.998856	0.904498	0.707439
'14-095'	84	'SRAF'	4.05	5.45			0.816922	0.804044
'14-095'	85	'SRAF'	3.8	5.4	1	0.681337	0.242299	0.568935
'14-095'	86	'SRAF'	3.55	5.4	0.699154	0.306192	0.291076	0.405193
'14-095'	89	'SRAF'	3.15	5.2	0.737627	0.743524	0.674497	0.86378
'14-095'	92	'SRAF'	4.55	4.9	0.163615	0.326004	0.55389	0.648788
'14-095'	93	'SRAF'	5	4.9		0.89966	0.940587	0.875743
'14-095'	94	'SRAF'	5.2	4.9		0.92286	0.988999	0.913945
'14-095'	97	'SRAF'	4.75	4.7	0.81756	0.739467	0.695572	-0.291136
'14-095'	98	'SRAF'	4.3	4.8	0.289532	0.604077
'14-095'	99	'SRAF'	4.15	4.65	0.593179	0.723365		0.871226
'14-095'	100	'SRAF'	3.9	4.7	0.323561	0.603405	0.599632	0.693595
'14-095'	101	'-'	3.65	4.7	0.224885	0.0799131
'14-095'	102	'AAF'	3.4	4.7	0.789048	0.596637	-0.926452	-0.766867
'14-095'	103	'AAF'	3.2	4.65	0.748744	0.65225	-0.856519	0.502069
'14-095'	104	'AAF'	2.85	4.65	0.679702	0.335145	0.250708	0.955088
'14-095'	105	'AAF'	2.8	4.45	0.0812469	0.162382	0.270658	0.53063
'14-095'	106	'AAF'	3.2	4.35	0.331711	0.503239
'14-095'	107	'AAF'	3.55	4.35	0.68137	0.842547
'14-095'	108	'-'	4.05	4.35	-0.0839158	-0.108242
'14-095'	109	'SRAF'	4.4	4.45	0.960543	0.830111
'14-095'	110	'SRAF'	4.65	4.5	0.90354	0.602947		0.854887
'14-097'	1	'PAF'	5.8	2.7			0.95012	0.849388
'14-097'	2	'PAF'	5.65	2.65		0.862702		0.827123
'14-097'	3	'PAF'	5.45	2.6	0.776248	0.757166	0.731476	0.667455
'14-097'	4	'PAF'	5.3	2.55	0.89431	0.889373	0.966421	0.976123
'14-097'	5	'PAF'	5.1	2.55	0.707223	0.612196	0.767984	0.763561
'14-097'	6	'PAF'	4.9	2.6	0.991397	0.915529	0.880776	0.935901
'14-097'	7	'-'	4.7	2.65	0.657111	0.990773	0.938625	0.839412
'14-097'	8	'-'	4.55	2.65			0.352313	0.00984865
'14-097'	9	'A1'	4.35	2.65	0.643083	0.848111	0.911081	0.933608
'14-097'	10	'A1'	4.15	2.65	0.689295		0.850701	0.50269
'14-097'	11	'A1'	3.9	2.55	0.67188	0.427232	0.361594	0.341168
'14-097'	12	'-'	3.5	2.55	0.408643	0.290118	0.56322	0.625821
'14-097'	13	'A1'	3.75	2.7		0.621127	0.554734	0.891229
'14-097'	14	'A1'	3.95	2.75	0.253896	0.294	0.337866	0.545944
'14-097'	15	'A1'	4.2	2.85	0.59398	0.834744		0.819514
'14-097'	16	'A1'	4.45	2.8	0.205897
'14-097'	17	'A1'	4.6	2.85	0.37981	0.280154
'14-097'	18	'A1'	4.8	2.8	0.511623	0.262447	0.311649	0.866467
'14-097'	19	'PAF'	5	2.75	0.679013	0.530354		0.679708
'14-097'	20	'PAF'	5.2	2.7	0.502681	0.519713	0.990971	0.994144
'14-097'	21	'PAF'	5.35	2.75		0.350356	0.734014	0.941538
'14-097'	22	'PAF'	5.55	2.8		0.975771	1	0.982246
'14-097'	23	'PAF'	5.7	2.85	0.937037	0.990071	0.968649	0.904936
'14-097'	24	'PAF'	5.9	2.9				0.664025
'14-097'	25	'PAF'	6.1	2.9			1	0.937476
'14-097'	26	'PAF'	6.3	2.9	0.992802	0.947332	0.768822	0.775037
'14-097'	27	'PAF'	6.55	2.8				0.507878
'14-097'	29	'PAF'	6.4	2.65	-0.839187
'14-097'	30	'PAF'	6.2	2.7			0.717267
'14-097'	31	'PAF'	6	2.8				0.958916
'14-097'	34	'PAF'	5.55	2.4	0.594705	0.495639	0.671961	0.956381
'14-097'	35	'PAF'	5.4	2.4	0.986474	0.921415
'14-097'	37	'PAF'	5	2.4	0.237752	0.491208
'14-097'	38	'PAF'	4.8	2.45		0.766806	0.724226	0.910726
'14-097'	40	'PAF'	4.4	2.45	0.451966		0.543392	0.354782
