# Supplementary material for: Topographic Distribution of Stimulus-Specific Adaptation across Auditory Cortical Fields in the Anesthetized Rat
Source: PLoS Biol. 2016 Mar 7;14(3):e1002397. doi: 10.1371/journal.pbio.1002397 (PMC4780834; doi:10.1371/journal.pbio.1002397)
Supplement: S5 Data — (XLSX) [file pbio.1002397.s005.xlsx]

## Sheet: SI regression
ANIMAL	TRACK	FIELD	f1 (Hz)	f2 (Hz)	SPL	Spk(f1)	Spk(f2)	SI(f1)	SI(f2)
'14-037'	1	'VAF'	18500	26200	40	5.97362	8.80683	0.572139	0.265946
'14-037'	2	'A1'	7800	11000	40	2.97268	4.86612	0.394625	0.734138
'14-037'	3	'A1'	1000	1400	70	3.71799	2.26851	0.498146	0.208052
'14-037'	4	'AAF'	22000	31100	60	1.73431	0.809212	0.596146	0.568675
'14-037'	6	'SRAF'	1400	1900	60	1.488	4.05102	0.364066	0.562138
'14-037'	8	'PAF'	31100	44000	60	0.680986	0.90116		0.596592
'14-037'	9	'VAF'	11000	15600	20	4.70059	2.94721	0.637838	0.437136
'14-037'	11	'A1'	7800	11000	30	1.88208	3.13847	-0.0367369	0.370784
'14-037'	13	'SRAF'	11000	15600	40	1.40249	4.92828	0.76365	0.618687
'14-037'	14	'A1'	26200	37000	60	2.32952	1.64181	0.770152	0.815193
'14-037'	15	'SRAF'	26200	37000	70	2.40505	4.99928	0.774551	0.664719
'14-037'	16	'PAF'	15600	22000	60	1.01026	0.508178	0.533119	0.616023
'14-037'	17	'AAF'	22000	31100	50	1.81187	1.5248	0.838006	0.774147
'14-037'	18	'A1'	1900	2800	50	4.69953	4.63136	-0.0281928	0.0937543
'14-037'	19	'VAF'	11000	15600	40	7.24298	5.95961	0.422664	0.320099
'14-037'	20	'VAF'	26200	37000	50	4.51069	8.02992	0.297052	0.479467
'14-037'	22	'PAF'	3900	5500	60	2.50496	4.15578	0.961362	0.632172
'14-037'	24	'SRAF'	1900	2800	60	5.63723	3.91592	0.556141	0.462785
'14-037'	25	'AAF'	1400	1900	60	4.45969	2.85791	0.0664987	0.467413
'14-037'	26	'SRAF'	9300	13100	30	4.62873	2.15702	0.653993	0.842426
'14-037'	28	'PAF'	1000	1400	70	1.52925	2.15915	0.382633	0.455243
'14-037'	29	'AAF'	31100	44000	40	4.03583	3.09562	0.796491	0.933446
'14-037'	30	'VAF'	3300	4600	60	3.35392	5.54201	0.220401	0.255849
'14-037'	31	'PAF'	15600	22000	40	2.19959	1.0237	0.76793	0.477614
'14-037'	32	'VAF'	26200	37000	50	3.91484	9.97883	0.727175	-0.230549
'14-037'	33	'-'	26000	37000	50	4.31089	5.35227	0.355379	0.103967
'14-037'	34	'AAF'	7800	11000	40	3.54323	3.15436	0.334539	0.616355
'14-037'	35	'PAF'	9300	13100	60	4.54966	3.35587	0.26599	0.16259
'14-037'	36	'AAF'	7800	11000	70	2.47784	0.258594	0.761631	-0.737361
'14-037'	37	'A1'	7800	11000	30	4.01453	4.24527	0.129596	0.24693
'14-037'	38	'PAF'	7800	11000	60	2.75567	1.79247	0.3195	-0.20082
'14-037'	39	'SRAF'	7800	11000	70	2.05514	1.01269	0.531941	0.370804
'14-037'	40	'SRAF'	9300	13100	40	3.72407	1.61274	0.608486	0.762749
'14-037'	41	'PAF'	7800	11000	70	2.86863	0.797414	0.651669	0.208474
'14-037'	42	'VAF'	11000	15600	30	5.14887	4.83981	0.531331	0.181245
'14-037'	43	'AAF'	6500	9300	60	2.54933	5.94327	0.749678	0.490485
'14-037'	44	'A1'	11000	15600	30	3.55694	4.27025	0.474912	0.643628
'14-037'	45	'AAF'	7800	11000	40	3.99851	3.11695	0.239027	0.561414
'14-037'	46	'A1'	1200	1600	60	8.42222	2.84619	0.485634	-0.338318
'14-037'	47	'VAF'	1900	2800	30	1.25885	3.10319	0.439582	0.884555
'14-037'	48	'SRAF'	9300	13100	30	5.30399	5.12195	0.143621	0.473757
'14-037'	49	'SRAF'	22000	31100	50	1.69218	2.36961	0.715167	0.612972
'14-037'	50	'SRAF'	7800	11000	50	3.57271	2.12022	0.747686	0.357211
'14-037'	51	'SRAF'	7800	11000	30	4.71274	4.60987	0.752617	0.792441
'14-037'	52	'VAF'	7800	11000	20	1.22551	1.21515	0.796286	0.536067
'14-037'	53	'AAF'	13100	18500	60	2.30466	0.915574	0.367203	0.715955
'14-037'	54	'A1'	18500	26200	50	2.05282	1.75051	0.664668	0.634985
'14-037'	55	'A1'	1000	1400	60	11.2327	6.55065	0.204656	0.373061
'14-037'	56	'-'	7800	11000	70	3.17475	1.81057	0.120676	0.0476502
'14-037'	57	'SRAF'	4600	6500	50	2.51027	2.87462	0.874049	0.723542
'14-037'	58	'PAF'	7800	11000	80	2.55695	1.92987	0.129206	0.191556
'14-037'	59	'AAF'	7800	11000	60	2.44335	1.01	0.294636	-0.00183136
'14-037'	60	'A1'	11000	15600	50	1.66334	1.11356	0.237512	0.595106
'14-037'	61	'VAF'	11000	15600	30	2.36605	1.66742	0.549876	0.713614
'14-037'	62	'AAF'	11000	15600	50	2.29692	0.881914	0.459837	0.311779
'14-037'	63	'SRAF'	9300	13100	40	2.40514	2.57713	0.475407	0.502029
'14-056'	1	'A1'	7800	11000	40	0.0740309	1.18477		0.761302
'14-056'	2	'PAF'	18500	26200	70	1.08333	1.01501	0.652585	0.68043
'14-056'	3	'PAF'	13100	18500	50	3.24326	1.20737	0.960329	0.992747
'14-056'	4	'A1'	22000	31100	70	1.6287	0.257193	0.456392
'14-056'	5	'PAF'	5500	7800	30	0.436646	0.208439	0.961127	1
'14-056'	6	'A1'	13100	18500	60	1.4934	0.508349	0.816872	0.436478
'14-056'	7	'-'	18500	26200	60	0.485025	0.764723	0.98925	0.893287
'14-056'	8	'A1'	13100	18500	50	1.53799	1.11769	0.589536	0.921403
'14-056'	9	'PAF'	31100	44000	60	1.56681	0.59371	0.876283	0.861674
'14-056'	10	'A1'	11000	15600	40	2.36359	1.83953	0.618649	0.934227
'14-056'	11	'PAF'	31100	44000	70	0.416246	0.913688	0.890869	0.621763
'14-056'	12	'A1'	9300	13100	40	1.58211	3.46978	0.681605	0.755059
'14-056'	13	'PAF'	9300	13100	40	0.846688	1.08698	0.795407	0.928641
'14-056'	14	'A1'	22000	31100	50	0.522987	0.660118	0.501689	0.948643
'14-056'	15	'A1'	7800	11000	50	2.55422	1.50266	0.595771	0.317402
'14-056'	16	'A1'	5500	7800	50	2.18421	1.5726	0.714886	0.555663
'14-056'	17	'A1'	18500	26200	60	5.48546	2.65845	0.417809	0.31482
'14-056'	18	'A1'	1900	2800	50	3.158	3.51708	0.00455425	-0.00528095
'14-056'	19	'PAF'	4600	6500	50	0.467427	1.02865		0.839832
'14-056'	20	'A1'	11000	15600	20	2.08218	3.49631	0.758118	0.633352
'14-056'	21	'A1'	2300	3300	40	2.45639	0.441029	0.110678	0.632049
'14-056'	22	'A1'	6500	9300	40	1.44375	1.72923	0.699744	0.411366
'14-056'	23	'A1'	18500	26200	30	2.01586	2.36385	0.438212	0.490962
'14-056'	24	'A1'	9300	13100	30	3.18338	2.35883	0.457169	0.628122
'14-056'	25	'A1'	1900	2800	50	2.68977	0.769555	0.575326	0.24618
'14-056'	26	'PAF'	11000	15600	50	2.25969	0.599174	0.881317	0.559288
'14-056'	27	'A1'	1900	2800	40	7.53005	5.70729	-0.164908	0.190625
'14-056'	28	'A1'	1600	2300	40	7.91177	2.96914	0.168928	0.355245
'14-056'	29	'A1'	1900	2800	60	0.381993	0.467109		0.443365
'14-056'	31	'A1'	3300	4600	60	1.67047	2.44572	0.266863	0.173388
'14-056'	32	'PAF'	31100	44000	60	0.0340914	2.11703		0.989756
'14-056'	33	'A1'	11000	15600	30	1.19124	2.96778	0.470635	0.67094
'14-056'	34	'PAF'	1900	2800	50	2.37924	0.67509	0.341981	-0.171811
'14-056'	35	'A1'	37100	44000	40	0.848313	1.5738	1	0.626421
'14-056'	36	'A1'	1600	2300	50	2.79417	3.46879	0.243506	-0.236075
'14-056'	37	'A1'	1400	1900	50	3.8042	2.3271	-0.197467	0.500065
'14-056'	38	'-'	9300	13100	20	1.28415	2.76494	0.952048	0.616782
'14-056'	40	'PAF'	26200	37000	50	0.18554	1.04501		0.84512
'14-056'	42	'A1'	9300	13100	30	1.23637	2.58398	0.821816	0.45863
'14-056'	44	'A1'	1200	1600	50	6.19831	1.74514	0.157786	-0.0983778
'14-056'	49	'PAF'	18500	26200	70	1.64079	0.286864	0.700042	0.955364
'14-057'	1	'PAF'	6500	9300	60	0.667179	0.0377526	0.787232
'14-057'	2	'A1'	1900	2800	60	4.3708	1.12306	0.385744	0.149669
'14-057'	3	'PAF'	31100	44000	60	0.106923	1.07141		1
'14-057'	4	'PAF'	11000	15600	60	1.57511	0.242751	0.78549
'14-057'	5	'PAF'	1900	2800	70	0.6592	0.257811	0.979596
'14-057'	6	'PAF'	31100	44000	60	0.145839	1.88223		0.927817
'14-057'	7	'A1'	1400	1900	60	4.58635	2.46579	0.570871	0.214516
'14-057'	8	'PAF'	1200	1600	70	0.232877	0.971742		0.778774
'14-057'	9	'A1'	9300	13100	60	1.61731	2.59643	0.357303	0.445737
'14-057'	10	'PAF'	11000	15600	50	1.1526	0.588287	0.95113
'14-057'	11	'A1'	1900	2800	40	3.08511	0.335384	0.868187
'14-057'	12	'PAF'	18500	26200	50	2.5836	1.75938	0.8738	0.979351
'14-057'	13	'A1'	1400	1900	50	0.643251	0.418316	0.56369	0.51099
'14-057'	14	'PAF'	26200	37000	60	1.65202	0.707429	0.847972	0.701601
'14-057'	15	'A1'	1900	2800	50	7.74026	6.92026	0.337803	0.296645
'14-057'	16	'PAF'	1400	1900	50	2.45016	1.47077	0.787924	0.956543
'14-057'	17	'A1'	1000	1400	70	5.24325	0.839115	0.442496	0.102281
'14-057'	18	'A1'	1200	1600	60	1.65444	0.179138	0.942307
'14-057'	19	'PAF'	15600	22000	50	1.09956	0.86414	0.947388	0.704771
'14-057'	20	'A1'	7800	11000	50	2.81077	3.05874	-0.0663733	0.335601
'14-057'	21	'PAF'	9300	13100	50	1.0523	1.50402	0.968197	1
'14-057'	22	'PAF'	31100	44000	60	0.990247	0.990229	0.877757	0.913054
'14-057'	23	'PAF'	1200	1600	60	2.92405	1.13762	0.72559	0.539936
'14-057'	24	'A1'	5500	7800	40	5.51921	2.25988	0.781036	0.65845
'14-057'	25	'PAF'	26200	37000	50	1.71254	1.36672	0.781719	0.9932
'14-057'	26	'PAF'	1600	2300	50	0.34116	0.325854
'14-057'	27	'VAF'	1200	1600	60	2.79728	1.14959	0.81382	0.727501
'14-057'	28	'A1'	1400	1900	50	1.02966	0.289289	0.515162	-0.623988
'14-057'	29	'PAF'	31100	44000	50	0.816053	3.94171	0.862992	0.831664
'14-057'	30	'VAF'	1000	1400	60	1.97335	0.622427	0.821924	0.808894
'14-057'	31	'PAF'	22000	31100	50	0.877032	1.14279	0.951097	0.920401
'14-057'	32	'PAF'	15600	22000	50	0.369321	0.479432
'14-057'	33	'VAF'	6500	9300	40	1.45869	0.507825	0.707067	0.952796
'14-057'	34	'PAF'	5500	7800	60	0.54901	0.297032	0.650339
'14-057'	35	'PAF'	1000	1400	70	2.24736	0.727538	0.871491	0.684647
'14-057'	36	'VAF'	1000	1400	70	0.815864	0.227139	0.72405
'14-057'	37	'A1'	7800	11000	40	2.87933	4.99109	0.523629	0.222775
'14-057'	38	'PAF'	31100	44000	60	0.749972	2.16709	0.92024	0.69623
'14-057'	39	'VAF'	31100	44000	30	0.780479	0.75512	0.964004	0.688613
'14-057'	40	'A1'	15600	22000	50	3.01946	2.49732	0.821766	0.855192
'14-057'	41	'VAF'	6500	9300	40	3.14103	1.85533	0.784894	0.653461
'14-057'	42	'VAF'	1200	1600	60	4.12891	0.903371	0.606868	0.926242
'14-058'	1	'VAF'	3900	5500	50	3.58107	1.66506	0.734162	0.99932
'14-058'	2	'SRAF'	9300	13100	30	0.351151	0.107276	0.998533
'14-058'	3	'VAF'	1900	2800	40	3.47851	2.27751	0.755105	1
'14-058'	5	'VAF'	1900	2800	30	3.34493	3.7233	0.463979	0.769977
'14-058'	7	'VAF'	1400	1900	50	10.754	2.87319	0.121404	0.323067
'14-058'	8	'VAF'	7800	11000	30	4.92022	2.02387	0.782497	0.619263
'14-058'	9	'VAF'	1900	2800	40	4.59609	5.68938	0.651139	0.73759
'14-058'	10	'SRAF'	6500	9300	40	0.681547	0.768134		0.998778
'14-058'	11	'VAF'	1600	2300	50	1.53642	0.568365	0.524309	0.192062
'14-058'	12	'VAF'	4600	6500	50	3.32347	2.59299	0.85886	0.797568
'14-058'	13	'SRAF'	15600	22000	30	2.06103	5.66854	0.632394	0.724023
'14-058'	14	'VAF'	9300	13100	20	9.34429	4.24441	0.50693	0.844812
'14-058'	15	'SRAF'	1900	2800	50	0.816985	0.516183	0.427988	0.7833
'14-058'	16	'VAF'	5500	7800	40	4.66883	3.31039	0.690382	0.643915
'14-058'	17	'VAF'	1400	1900	50	1.45707	0.146864	0.967103
'14-058'	18	'VAF'	9300	13100	30	3.33925	3.16431	0.835084	0.850532
'14-058'	19	'SRAF'	18500	26200	30	1.14124	0.885878	0.891052	0.881027
'14-058'	20	'SRAF'	1600	2300	30	0.573968	0.603864	0.924042	0.861366
'14-058'	21	'SRAF'	13100	18500	40	0.159861	0.217079	0.924101	1
'14-058'	22	'VAF'	11000	15600	30	7.2294	3.10652	0.258429	0.71785
'14-058'	23	'SRAF'	18500	26200	30	2.09464	4.7461	0.588349	0.647316
'14-058'	24	'PAF'	700	1000	70	0.740874	0.943658	0.309989	0.889493
'14-058'	25	'VAF'	1000	11000	20	0.00256831	1.66795		0.771632
'14-058'	26	'SRAF'	26200	37000	40	2.91186	4.82608	0.302606	0.522791
'14-058'	27	'SRAF'	18500	26200	60	1.05239	0.274485	0.0469771
'14-058'	28	'SRAF'	31100	44000	30	0.801093	0.27705	0.318703
'14-058'	29	'VAF'	1900	2800	30	1.8214	0.709284	0.875752	0.831218
'14-058'	30	'SRAF'	31100	44000	40	0.1801	1.42386		0.964709
'14-058'	32	'SRAF'	18500	26200	50	0.646541	0.0959658
'14-058'	33	'VAF'	13100	18500	30	3.05148	5.74301	0.666039	0.614805
'14-058'	34	'VAF'	15600	22000	40	2.20783	2.95221	0.605057	0.692652
'14-058'	36	'SRAF'	15600	22000	40	1.72993	2.19568	0.588228	0.706028
'14-058'	37	'A1'	1000	1400	60	5.69254	2.22146	0.147915	0.136316
'14-058'	38	'A1'	1600	2300	50	5.04914	9.06724	-0.245574	0.179139
'14-058'	39	'A1'	1600	2300	50	4.66385	1.12495	0.629049	0.162683
'14-058'	40	'A1'	11000	15600	40	2.04422	1.88595	0.42547	0.691444
'14-058'	41	'VAF'	9300	13100	60	0.967396	0.806949	0.0796231	0.263324
'14-058'	42	'VAF'	22000	31100	40	6.43126	8.36594	0.516056	0.408719
'14-058'	43	'VAF'	26200	37000	60	0.874296	0.122733	0.786815
'14-058'	44	'SRAF'	18500	26200	40	3.63618	3.02462	0.828553	0.744628
'14-058'	45	'A1'	22000	31100	30	0.857474	1.13285	0.470227	0.368006
'14-058'	47	'SRAF'	9300	13100	30	8.58552	8.25295	0.434808	0.367685
'14-058'	48	'A1'	31100	44000	40	2.7543	9.28626	0.20547	0.281613
'14-058'	49	'VAF'	26200	37000	50	3.06513	3.38312	0.504277	0.454671
'14-058'	50	'A1'	9300	13100	30	6.1912	4.59571	0.276129	0.310279
'14-058'	51	'SRAF'	1900	2800	50	6.08502	3.11092	0.527173	0.363979
'14-058'	52	'VAF'	26200	37000	40	3.64715	10.2405	0.419286	0.177815
'14-058'	53	'A1'	1000	1400	60	7.97113	3.88942	0.0956762	0.241717
'14-058'	54	'A1'	1900	2800	60	4.02108	2.6005	0.167708	0.0805507
'14-061'	1	'SRAF'	26200	37000	60	0.651647	0.765803	0.63112	0.687104
'14-061'	3	'SRAF'	22000	31100	70	0.384227	0.431995	0.927123	0.723595
'14-061'	3	'SRAF'	22000	31100	70	1.62947	1.72756	0.64591	0.77167
'14-061'	4	'SRAF'	26200	37000	60	1.40569	2.2796	0.266962	0.668034
'14-061'	5	'SRAF'	26200	37000	70	6.61038	3.43784	0.347396	0.879377
'14-061'	6	'SRAF'	13100	18500	50	4.71366	5.09827	0.52311	0.860919
'14-061'	7	'SRAF'	31100	44000	50	3.43995	4.84694	0.897504	0.856874
'14-061'	8	'SRAF'	7800	11000	50	0.511245	0.838749	-0.273057	0.567351
'14-061'	9	'SRAF'	11000	15600	30	5.41954	4.92274	0.83701	0.573355
'14-061'	10	'AAF'	11000	15600	40	2.26951	5.35694	0.938968	0.560108
'14-061'	11	'SRAF'	26200	37000	50	3.31155	1.90124	0.885251	0.950787
'14-061'	12	'SRAF'	7800	11000	30	11.9747	7.27778	0.0314272	0.241358
'14-061'	15	'SRAF'	31100	44000	50	1.38928	1.33945	0.732034	0.963765
'14-061'	16	'AAF'	1600	2300	50	2.29412	1.78034	0.507209	0.620417
'14-061'	17	'AAF'	1400	1900	40	0.608601	1.59962	-0.0331414	0.163279
'14-061'	18	'SRAF'	31100	44000	50	1.04779	3.09701	0.95553	0.89095
'14-061'	19	'AAF'	1400	1900	50	3.02232	3.60009	0.415995	0.624582
'14-061'	20	'SRAF'	6500	9300	40	0.983748	0.654784	0.668328	0.830506
'14-061'	21	'AAF'	1600	2300	40	3.27558	6.0711	0.709293	0.120575
'14-061'	22	'AAF'	3300	4600	70	5.73985	3.35753	0.288693	0.399394
'14-061'	23	'AAF'	26200	37000	60	0.690683	2.37846	0.841398	0.659525
'14-061'	24	'SRAF'	13100	18500	40	0.372925	0.355536		1
'14-061'	25	'AAF'	1600	2300	60	1.08667	1.76362	0.163226	0.460737
'14-061'	28	'AAF'	9300	13100	50	1.22598	0.379075	0.771018	0.75925
'14-061'	30	'AAF'	1900	2800	70	0.418335	0.442866	0.449181	0.754788
'14-061'	31	'AAF'	11000	15600	40	1.59744	2.85036	0.777795	0.982059
'14-061'	32	'AAF'	6500	9300	60	0.454229	1.12915	0.20716	0.302077
'14-061'	33	'AAF'	9300	13100	50	4.97852	2.36964	0.64593	0.757143
'14-061'	34	'AAF'	31100	44000	70	1.56331	1.18936	0.597386	0.383349
'14-061'	35	'SRAF'	13100	18500	40	3.77153	1.28861	0.770297	0.986285
'14-061'	36	'AAF'	5500	7800	40	1.43433	3.96696	0.753498	0.532879
'14-061'	37	'SRAF'	11000	15600	50	3.13821	1.30995	0.729601	0.60835
'14-061'	38	'AAF'	1900	2800	40	0.637481	0.348513	0.451739
'14-061'	41	'AAF'	6500	9300	40	1.06036	1.35756	0.751544	0.237329
'14-061'	43	'AAF'	31100	44000	50	0.169045	0.885946		0.836579
'14-061'	44	'AAF'	9300	13100	60	2.27944	2.07008	0.396665	0.409194
'14-061'	47	'VAF'	1900	2800	40	6.44123	7.21293	0.316023	0.141609
'14-061'	50	'SRAF'	9300	13100	50	1.81327	1.25525	0.770958	0.57681
'14-061'	51	'AAF'	6500	9300	50	1.26244	2.87192	0.508482	0.432957
'14-061'	52	'AAF'	31100	44000	50	1.97687	3.26236	0.630913	0.469538
'14-061'	53	'A1'	22000	31100	40	1.85253	1.39238	0.40007	0.864544
'14-061'	54	'VAF'	1200	1600	50	7.56231	7.39935	0.149657	0.186567
'14-061'	55	'VAF'	1900	2800	40	3.89457	4.68931	0.416077	0.358917
'14-061'	56	'A1'	13100	18500	30	5.09834	1.65451	0.529969	0.470024
'14-061'	57	'-'	31100	44000	50	1.55267	0.440765	0.920193
'14-061'	58	'AAF'	11000	15600	50	0.804534	0.145142	0.625178
'14-061'	59	'AAF'	1900	2800	40	5.92946	2.40158	0.416308	0.699936
'14-061'	60	'AAF'	31100	44000	50	1.8026	3.13162	0.90667	0.574824
'14-068'	1	'A1'	13100	18500	40	4.59111	1.65672	0.0795707	0.947367
'14-068'	2	'A1'	13100	15600	50	0.541476	1.47541	0.887937	0.406633
'14-068'	3	'VAF'	15600	22000	60	0.801056	0.473088	0.913287	0.823826
'14-068'	4	'PAF'	31100	44000	60	1.48914	1.45437	0.72209	0.993921
'14-068'	5	'A1'	9300	13100	40	2.36957	2.9754	0.487894	0.282875
'14-068'	6	'A1'	9300	13100	40	3.86336	2.00262	0.117319	0.360745
'14-068'	7	'A1'	15600	22000	50	1.46293	2.59727	0.664003	0.565395
'14-068'	8	'A1'	13100	18500	50	1.08282	0.452648	0.823481	0.833187
'14-068'	10	'A1'	22000	31100	40	1.70551	2.53573	0.333713	0.92624
'14-068'	11	'VAF'	11000	15600	40	1.39291	2.19448	0.501702	0.539159
'14-068'	13	'VAF'	31100	44000	60	1.18515	2.29927	0.488359	0.988159
'14-068'	14	'A1'	18500	26200	50	0.530712	2.771	0.863114	0.813089
'14-068'	15	'VAF'	1900	2800	40	2.37164	2.19204	0.573885	0.72591
'14-068'	16	'A1'	22000	31100	50	4.12936	0.116474	0.615533
'14-068'	17	'VAF'	9300	13100	40	0.673161	0.739525	0.353371	0.854502
'14-068'	18	'PAF'	22000	31100	60	0.546474	1.46755		0.816388
'14-068'	19	'VAF'	26200	37000	50	1.10396	0.171677	0.407064
'14-068'	20	'A1'	1400	1900	60	0.75958	0.732813	0.339722	0.159363
'14-068'	21	'A1'	2800	3900	50	9.23242	6.82405	-0.0284658	0.501531
'14-068'	22	'VAF'	11000	15600	40	4.15248	2.89196	0.534172	-0.0581543
'14-068'	23	'A1'	1600	2300	40	9.34685	6.98852	0.0844674	-0.00226249
'14-068'	24	'VAF'	7800	11000	30	1.74838	1.4571	0.536963	0.672211
'14-068'	25	'VAF'	22000	31100	30	3.82743	3.99876	0.357736	0.642173
'14-068'	26	'VAF'	13100	18500	20	1.04231	1.66985	0.410734	0.413156
'14-068'	27	'PAF'	26200	37000	20	1.97502	4.21263	0.677901	0.457572
'14-068'	28	'VAF'	18500	26200	30	3.25616	3.29948	0.48267	0.690676
'14-068'	29	'VAF'	5500	7800	50	1.01135	0.27387	0.312101
'14-068'	30	'VAF'	31100	44000	40	4.48134	1.6406	0.401723	0.925584
'14-068'	31	'VAF'	6500	9300	40	6.96486	6.03971	0.159893	0.188172
'14-068'	32	'A1'	1200	1600	40	4.89175	4.71242	0.478723	0.42155
'14-068'	33	'VAF'	9300	13100	30	2.33422	5.88727	0.964636	0.233644
'14-068'	34	'A1'	11000	15600	30	1.7428	1.68531	0.754701	0.741242
'14-068'	35	'VAF'	7800	11000	20	6.84548	5.16508	0.386459	0.726933
'14-068'	36	'A1'	1600	2300	40	3.16318	5.47372	0.678656	0.370597
'14-068'	37	'VAF'	13100	18500	30	5.13059	2.94562	0.671681	0.901976
'14-068'	38	'A1'	15600	22000	60	1.36458	0.508322	0.393468	0.288646
'14-068'	39	'VAF'	11000	15600	20	3.28033	1.59028	0.288865	0.94161
'14-068'	40	'A1'	1200	1600	60	6.12525	2.0826	0.350186	0.0345314
'14-068'	41	'VAF'	5500	7800	40	3.555	2.40709	0.379107	0.679709
'14-068'	42	'SRAF'	26200	37000	40	2.42904	1.13491	-0.0470585	0.916993
'14-068'	43	'VAF'	1200	1600	40	7.38279	1.42238	0.0232343	0.325105
'14-068'	44	'SRAF'	13100	18500	30	1.1967	1.07154	0.689518	0.794901
'14-068'	45	'A1'	11000	15600	50	0.654545	1.14191	0.340537	0.0822441
'14-068'	46	'VAF'	4600	6500	30	5.6651	3.84458	0.292243	0.760018
'14-068'	47	'A1'	26200	37000	50	3.40576	3.27862	0.654887	0.801774
'14-068'	48	'VAF'	1900	2800	40	4.78943	3.39586	0.348554	0.523706
'14-068'	49	'A1'	1900	2800	40	11.1436	10.2428	0.0146785	0.178282
'14-068'	50	'A1'	11000	15600	40	4.29743	2.56175	0.26354	0.130109
'14-068'	52	'A1'	1200	1600	50	2.90461	5.0652	0.334671	0.320271
'14-072'	1	'A1'	13100	18500	30	1.9799	2.35722	0.666241	0.642667
'14-072'	2	'A1'	1100	1600	50	2.67508	2.68907	0.343793	0.51314
'14-072'	4	'VAF'	31100	44000	50	5.3332	4.38899	0.221512	0.597568
'14-072'	5	'VAF'	22000	31100	50	1.61153	0.0592761	1
'14-072'	6	'SRAF'	1900	2800	40	4.52084	5.66257	0.624616	0.53225
'14-072'	7	'SRAF'	11000	15600	50	1.12898	1.77565	0.795818	0.960799
'14-072'	8	'SRAF'	1400	1900	50	1.18396	0.524389	0.752963	0.999863
'14-072'	10	'SRAF'	1600	2300	50	1.18828	0.531083	0.647209	0.471163
'14-072'	11	'SRAF'	9300	13100	20	6.24251	3.4632	0.675278	0.962875
'14-072'	12	'VAF'	9300	13100	40	3.34829	2.11157	0.770406	0.939202
'14-072'	13	'VAF'	15600	22000	30	5.03204	3.90239	0.777997	0.965965
'14-072'	14	'SRAF'	1200	1600	50	3.12839	2.28954	0.306198	0.200621
'14-072'	15	'VAF'	9300	13100	20	5.4901	4.54107	0.594552	0.533727
'14-072'	16	'SRAF'	1900	2800	40	1.89193	2.50342	0.237092	0.447412
'14-072'	17	'SRAF'	6500	9300	40	0.98184	2.01342	0.610802	0.809124
'14-072'	19	'SRAF'	2300	3300	50	2.16635	0.708313	-0.421419	0.551317
'14-072'	20	'VAF'	9300	13100	30	3.57364	6.85529	0.805119	0.328304
'14-072'	21	'SRAF'	2300	3300	50	5.67452	5.61819	0.0878145	0.303842
'14-072'	22	'SRAF'	800	1200	60	0.0640092	0.962741		0.909222
'14-072'	23	'SRAF'	9300	13100	30	1.11759	1.89473	0.868276	0.748652
'14-072'	25	'SRAF'	9300	13100	40	1.41818	0.620726	0.793745	0.975008
'14-072'	26	'VAF'	26200	37000	50	1.44074	0.612921	0.942214	0.90344
'14-072'	28	'SRAF'	13100	18500	60	0.159449	0.29754		0.844698
'14-072'	29	'AAF'	15600	22000	70	0.367568	0.532845	-0.0387667	0.70943
'14-072'	30	'VAF'	22000	31100	60	0.836912	1.00134	0.259368	0.98346
'14-072'	31	'SRAF'	18500	26200	50	0.513288	0.00861523	0.65452
'14-072'	32	'VAF'	15600	22000	40	1.26788	1.18026	0.49011	0.742229
'14-072'	33	'VAF'	1600	2300	60	0.577538	1.4744	0.249122	0.311409
'14-072'	34	'A1'	9300	13100	50	1.97847	1.23477	0.185073	0.465817
'14-083'	1	'VAF'	31100	44000	50	5.41648	2.65494	0.281311	0.632819
'14-083'	2	'VAF'	18500	26200	40	1.5629	3.49824	0.879114	0.281374
'14-083'	3	'VAF'	18500	26200	30	1.24848	5.19905	0.951795	0.546666
'14-083'	4	'VAF'	13100	18500	30	3.67242	2.25357	0.61468	0.963551
'14-083'	5	'VAF'	11000	15600	30	1.64322	1.17192	0.738917	0.874285
'14-083'	6	'VAF'	7800	11000	30	1.41958	1.08046	0.546918	0.953723
'14-083'	8	'-'	2800	3900	50	0.51484	0.104589
'14-083'	12	'SRAF'	22000	31100	30	0.305184	0.331843
'14-083'	13	'SRAF'	31100	44000	40	0.272614	0.31586
'14-083'	14	'SRAF'	22000	31100	30	3.63573	2.07583	0.903987	0.975543
'14-083'	15	'SRAF'	18500	26200	40	4.11681	3.889	0.61511	0.459547
'14-083'	16	'SRAF'	15600	22000	30	2.45839	2.42269	0.739349	0.890339
'14-083'	18	'AAF'	15600	22000	50	2.12684	3.84879	0.881149	0.852377
'14-083'	19	'AAF'	13100	18500	50	3.22012	1.06022	0.434682	0.60784
'14-083'	20	'AAF'	11000	15600	50	3.1513	0.901062	0.218883	0.91203
'14-083'	21	'AAF'	6500	9300	50	2.65503	2.4967	0.384356	-0.0162631
'14-083'	22	'AAF'	1900	2800	40	3.851	4.47363	0.392991	0.643674
'14-083'	23	'AAF'	1400	1900	50	3.72545	2.54524	0.256355	0.104766
'14-083'	24	'AAF'	1200	1600	50	0.130718	0.264803		0.282945
'14-083'	26	'AAF'	6500	9300	70	0.366717	0.127652
'14-083'	27	'AAF'	7800	11000	60	2.07489	0.975809	0.313898	0.536156
'14-083'	28	'AAF'	11000	15600	50	1.60331	1.09306	0.586774	0.681777
'14-083'	29	'AAF'	22000	31100	60	1.21744	1.02569	0.410563	0.60126
'14-083'	30	'AAF'	26200	37000	60	1.344	1.00998	0.905957	0.931393
'14-083'	31	'VAF'	31100	44000	40	9.38366	4.93902	0.378965	0.742252
'14-083'	32	'VAF'	22000	31100	30	4.01033	5.4111	0.399768	0.193393
'14-083'	33	'VAF'	13100	18500	20	2.41648	3.25899	0.531117	0.764768
'14-083'	34	'VAF'	9300	13100	20	3.08238	0.927256	0.510139	0.957676
'14-083'	35	'VAF'	6500	9300	30	0.871469	1.159	0.683151	0.601549
'14-083'	36	'VAF'	4600	6500	40	8.8278	4.14175	0.35633	0.251893
'14-083'	37	'VAF'	1900	2800	40	5.36368	9.62242	0.218616	0.253247
'14-083'	38	'PAF'	800	1200	60	3.88962	2.49238	0.24393	0.268293
'14-083'	39	'PAF'	1400	1900	50	5.20112	1.93775	0.363346	0.195948
'14-083'	40	'VAF'	2300	3300	50	3.41771	1.77658	0.0708299	0.246844
'14-083'	41	'VAF'	6500	9300	30	1.13095	2.00609	0.7972	0.833947
'14-083'	42	'VAF'	6500	9300	60	2.0011	2.15275	0.646928	0.940013
'14-083'	43	'VAF'	9300	13100	30	4.0875	3.30271	0.772896	0.788741
'14-083'	44	'VAF'	13100	18500	60	3.77401	1.17612	0.300685	-0.141001
'14-083'	45	'VAF'	26200	37000	40	0.0716054	0.444629		0.776243
'14-083'	46	'VAF'	31100	44000	50	1.07618	4.79516	0.543421	0.70107
'14-083'	47	'A1'	15600	22000	60	0.853157	0.347792	0.522984	0.216995
'14-083'	48	'VAF'	9300	13100	20	1.11593	2.4488	0.853828	0.626173
'14-083'	49	'A1'	800	1200	70	4.08134	0.194982	0.552258	0.43887
'14-083'	50	'VAF'	800	1200	70	5.12523	1.93443	0.405346	0.345589
'14-083'	51	'PAF'	1200	1600	60	1.14564	0.249744	0.601706	-0.0306635
'14-083'	56	'PAF'	1600	2300	40	1.03204	0.252476	0.954691
'14-083'	57	'PAF'	1000	1400	60	3.63889	1.92354	0.688189	0.827193
'14-083'	58	'A1'	1000	1400	60	5.48105	4.52862	0.268414	0.268411
'14-083'	59	'A1'	1600	2300	50	6.71155	5.22085	0.122847	0.0498606
'14-083'	60	'A1'	9300	13100	50	1.09076	1.56378	0.244144	0.248775
'14-083'	61	'A1'	9300	13100	30	3.55054	2.95222	0.269891	0.493997
'14-083'	62	'A1'	15600	22000	40	2.32835	2.65002	0.179227	0.503392
'14-083'	63	'A1'	22000	31100	40	1.65744	3.57757	0.611641	0.68921
'14-083'	64	'A1'	22000	31100	60	1.26081	3.72291	0.962621	0.387705
'14-083'	65	'A1'	18500	26200	50	1.29406	3.95873	0.430599	0.212542
'14-083'	67	'A1'	15600	22000	60	2.42861	2.25693	-0.00455264	0.108557
'14-083'	68	'A1'	13100	18500	50	4.62216	0.638048	0.0330813	0.629965
'14-083'	69	'A1'	7800	11000	40	6.26655	1.57505	0.381496	0.214873
'14-083'	70	'A1'	2300	3300	60	2.71343	1.24777	0.0724518	0.53704
'14-083'	71	'A1'	1400	1900	60	1.68875	1.33708	0.233552	-0.0553125
'14-083'	72	'PAF'	1600	2300	60	5.19542	2.5389	0.293457	0.134469
'14-083'	74	'PAF'	1600	2300	60	0.858129	1.36779	0.366693	0.459767
'14-083'	75	'PAF'	15600	22000	50	1.63509	1.54149	0.755302	0.721403
'14-083'	76	'PAF'	9300	13100	50	0.477586	0.216535	0.726288
'14-083'	78	'A1'	11000	15600	20	3.25359	0.00836155	0.384074
'14-083'	79	'A1'	13100	18500	60	0.279018	1.57165		0.241917
'14-083'	80	'A1'	26200	37000	50	0.143988	1.95672		0.605276
'14-083'	81	'SRAF'	26200	37000	50	0.143988	1.95672		0.605276
'14-083'	83	'SRAF'	18500	26200	40	0.74142	0.672756	0.954861	0.848522
'14-083'	84	'SRAF'	7800	11000	40	1.63713	1.51473	0.90915	0.858809
'14-083'	85	'SRAF'	11000	15600	30	3.06784	2.66642	0.849335	0.869349
'14-083'	86	'SRAF'	9300	13100	50	3.93755	3.51194	0.870056	0.96889
'14-083'	87	'SRAF'	11000	15600	30	1.64082	1.43657	0.992112	0.999821
'14-083'	88	'SRAF'	15600	22000	60	2.67599	1.07046	0.182916	0.347713
'14-083'	89	'SRAF'	9300	15600	40	2.72052	3.6044	0.804784	0.658955
'14-083'	90	'AAF'	9300	13100	30	3.00939	2.98374	0.231124	0.615788
'14-083'	91	'AAF'	7800	11000	40	2.68229	2.63253	0.355903	0.697251
'14-083'	92	'AAF'	11000	15600	60	0.709198	0.778782	0.850726	0.828035
'14-083'	94	'AAF'	13100	18500	60	0.341946	0.472659	0.680037	0.768715
'14-083'	95	'SRAF'	9300	13100	40	3.55907	1.4403	0.986791	0.99695
'14-083'	96	'SRAF'	15600	22000	50	1.49929	1.35311	0.826903	0.667163
'14-083'	98	'SRAF'	11000	15600	40	0.460052	0.378647
'14-083'	99	'SRAF'	9300	13100	40	2.33183	1.69751	0.976376	0.992521
'14-083'	100	'SRAF'	1600	2300	60	1.55387	1.36022	0.809356	0.82365
'14-083'	101	'SRAF'	7800	11000	40	1.05225	1.54481	1	0.883564
'14-083'	102	'SRAF'	13100	18500	60	3.8152	3.35581	0.828814	0.745181
'14-083'	103	'SRAF'	31100	44000	60	4.42852	1.04945	0.832992	0.780849
'14-083'	104	'SRAF'	18500	26200	50	0.701206	0.602216	0.78563	0.922581
'14-083'	105	'SRAF'	26200	37000	50	0.192031	0.859188		1
'14-083'	106	'-'	7800	11000	30	0.413833	0.612192		0.817706
'14-083'	107	'-'	5500	7800	40	0.183454	1.08851		0.719881
'14-083'	108	'SRAF'	2800	3900	70	0.270322	0.124984
'14-083'	110	'SRAF'	2300	3300	40	2.19136	0.0224164	0.808838
'14-083'	111	'A1'	22000	31100	50	2.09962	3.42187	0.868934	0.847456
'14-083'	112	'PAF'	9300	13100	60	4.37039	1.86911	0.776954	0.875
'14-083'	113	'PAF'	1600	2300	60	1.03236	5.34049	0.414824	0.614476
'14-083'	114	'PAF'	11000	15600	70	1.53953	1.94231	0.880097	0.935061
'14-083'	115	'PAF'	2300	3300	70	1.08548	0.163809	0.924338	-0.440963
'14-083'	117	'PAF'	11000	15600	50	0.502812	1.10536		1
'14-083'	118	'PAF'	11000	15600	60	0.890813	1.20009	1	0.992295
'14-083'	120	'PAF'	6500	9300	70	1.77405	3.28644	0.936641	0.827954
'14-083'	121	'PAF'	13100	18500	60	2.84285	3.30549	0.8215	0.885984
'14-083'	123	'AAF'	26200	37000	70	1.67961	4.51747	0.992144	0.781399
'14-083'	124	'AAF'	22000	31100	70	1.56918	3.47346	0.881872	0.988056
'14-083'	126	'AAF'	7800	11000	60	2.20357	1.75029	0.76464	0.922392
'14-083'	127	'AAF'	1900	2800	60	5.02006	2.71314	0.788936	0.788728
'14-083'	128	'AAF'	800	1200	70	1.82032	2.59965	0.794146	0.626473
'14-083'	129	'AAF'	1900	2800	60	2.17618	0.872943	0.859116	0.832702
'14-083'	130	'SRAF'	7800	11000	50	2.88198	3.34292	0.873284	0.939461
'14-083'	131	'SRAF'	9300	13100	50	4.41766	3.47252	0.939295	0.954943
'14-083'	132	'SRAF'	13100	18500	60	1.56798	1.79552	0.966538	0.997919
'14-085'	1	'VAF'	11000	15600	80	0.450435	0.243685	0.351075	0.041493
'14-085'	3	'A1'	11000	15600	40	1.19435	1.60458	0.661455	0.723264
'14-085'	4	'A1'	9300	13100	60	1.8017	1.0362	0.0394211	0.144246
'14-085'	5	'A1'	9300	13100	40	0.891235	1.88828	0.835361	0.674471
'14-085'	6	'A1'	4600	6500	40	0.0494356	0.391794		0.552386
'14-085'	7	'A1'	11000	15600	60	0.405872	0.628668	0.679763	0.543584
'14-085'	8	'A1'	3900	5500	60	0.791224	1.42887	0.583988	0.826257
'14-085'	9	'A1'	2300	3300	40	3.1985	0.518946	0.266689	0.412231
'14-085'	10	'A1'	6500	9300	40	3.42481	2.02002	0.748625	0.797367
'14-085'	11	'A1'	6500	9300	40	3.63517	2.74385	0.792162	0.632153
'14-085'	12	'VAF'	9300	13100	20	2.70258	1.22443	0.632356	0.732555
'14-085'	13	'VAF'	22000	31100	40	0.248673	0.313111
'14-085'	14	'VAF'	22000	31100	40	0.681337	2.99114	0.999822	0.794571
'14-085'	15	'VAF'	26200	37000	40	1.03051	1.90794	0.885468	0.595205
'14-085'	16	'VAF'	22000	31100	50	1.81301	5.00568	0.786587	0.468834
'14-085'	17	'SRAF'	11000	15600	40	4.83768	5.44546	0.476289	0.562437
'14-085'	18	'SRAF'	5500	7800	50	4.89024	10.0268	0.695669	0.241835
'14-085'	19	'SRAF'	1900	2800	50	2.30502	3.45759	0.135132	0.568132
'14-085'	20	'SRAF'	800	1200	60	1.42756	0.657397	0.336432
'14-085'	22	'SRAF'	700	1000	70	0.782955	1.52394	0.179096	0.557019
'14-085'	23	'SRAF'	2300	3300	50	0.167665	0.209749	-0.237464
'14-085'	24	'SRAF'	4600	6500	40	2.72452	2.99849	0.981936	0.923463
'14-085'	25	'SRAF'	9300	13100	20	1.55392	5.04155	0.809892	0.829807
'14-085'	26	'SRAF'	13100	18500	30	2.42987	1.90163	0.984365	0.994397
'14-085'	27	'VAF'	22000	31100	50	5.23741	2.68388	0.659503	0.59854
'14-085'	28	'VAF'	22000	31100	40	1.8465	2.21503	0.444227	0.655789
'14-085'	29	'VAF'	15600	22000	50	2.14994	8.71595	0.684212	0.401481
'14-085'	30	'VAF'	9300	13100	40	8.65725	1.48098	0.0184129	0.313937
'14-085'	32	'A1'	1200	1600	60	8.19826	7.34481	0.118855	0.173909
'14-085'	33	'A1'	1900	2800	50	5.70456	4.62356	0.173465	0.170686
'14-085'	34	'A1'	9300	13100	40	4.22514	4.65457	0.702607	0.313848
'14-085'	35	'PAF'	18500	26200	60	2.23482	2.2909	0.607596	0.74875
'14-085'	36	'PAF'	22000	31100	70	2.03948	0.0992332	0.646107
'14-085'	37	'PAF'	13100	18500	60	0.480395	0.0769515	0.512311
'14-085'	38	'A1'	1400	1900	50	2.54457	5.17373	0.2309	0.320584
'14-085'	39	'A1'	1600	2300	40	4.59026	2.9809	0.433611	0.31652
'14-085'	40	'PAF'	6500	9300	50	2.43405	2.37182	0.815215	0.860404
'14-085'	41	'PAF'	18500	26200	30	1.54745	1.06988	0.852578	0.769034
'14-085'	43	'PAF'	13100	18500	60	1.9269	0.4505	0.572851	-0.5828
'14-085'	44	'PAF'	13100	18500	70	1.29001	0.835595	0.209004	0.218974
'14-085'	45	'PAF'	15600	22000	60	1.01687	0.824589	0.301695	0.0591526
'14-085'	46	'PAF'	13100	18500	70	1.985	2.40041	0.560859	0.584548
'14-085'	47	'PAF'	31100	44000	50	3.52805	0.832406	0.648266	0.821123
'14-085'	49	'A1'	13100	18500	40	4.42882	2.77047	0.478084	0.766651
'14-085'	50	'A1'	11000	15600	60	3.84551	4.0628	0.293166	0.302992
'14-085'	51	'A1'	15600	22000	60	1.17465	1.33535	-0.103726	0.918527
'14-085'	53	'A1'	15600	22000	70	2.60235	0.146962	0.912263	0.0444154
'14-085'	54	'A1'	1900	2800	70	1.90831	5.40247	0.279168	0.187498
'14-085'	55	'-'	13100	18500	50	3.02076	6.21097	0.328167	0.45322
'14-085'	56	'A1'	22000	31100	60	4.19281	2.06803	0.565086	0.788417
'14-085'	57	'A1'	15600	22000	70	3.25855	1.03426	0.359827	-0.387787
'14-085'	58	'-'	6500	9300	70	0.716109	0.817112	0.131864	0.293325
'14-085'	59	'-'	26200	37000	60	0.872227	2.31166	0.872047	0.734283
'14-085'	60	'A1'	22000	31100	60	1.80618	2.99764	0.623971	0.377942
'14-085'	61	'A1'	18500	26200	60	1.80158	4.14263	0.501839	0.223618
'14-085'	63	'A1'	26200	37000	50	1.0516	0.972168	0.530635	0.702234
'14-085'	64	'A1'	18500	26200	50	2.11792	2.97776	0.793344	0.150488
'14-085'	68	'A1'	1200	1600	60	4.0547	3.87774	0.307127	-0.175126
'14-085'	69	'A1'	1200	1600	60	3.78754	2.0639	0.203733	0.167421
'14-085'	70	'A1'	1000	1400	70	3.14572	3.64024	0.243536	0.187777
'14-085'	71	'PAF'	800	1200	70	1.32329	3.16934	0.869359	0.869834
'14-085'	72	'PAF'	1400	1900	50	0.226931	0.2804	0.851453	0.518739
'14-085'	74	'PAF'	1000	1400	70	5.58288	1.16326	0.237403	0.931507
'14-085'	75	'A1'	1000	1400	70	3.22415	0.938926	0.272455	-0.0529079
'14-085'	76	'A1'	1000	1400	70	7.45398	4.28127	0.287541	0.279887
'14-085'	77	'VAF'	4600	6500	70	0.382205	1.31061	0.285129	0.629532
'14-085'	78	'VAF'	1600	2300	70	1.00433	0.943262	0.453809	0.506387
'14-085'	79	'VAF'	1600	2300	70	1.00727	0.0846102	0.766931	-0.947201
'14-085'	80	'VAF'	700	1000	80	2.958	3.22746	0.0164126	0.11528
'14-085'	81	'VAF'	1000	1400	80	1.25156	0.312327	0.595928	-0.231575
'14-085'	84	'VAF'	2800	3900	60	4.91428	5.62786	-0.112166	0.34614
'14-085'	85	'VAF'	5500	7800	70	1.39458	1.69374	0.699072	0.553662
'14-085'	87	'VAF'	13100	18500	50	2.64767	0.7998	0.969506	0.753343
'14-086'	1	'PAF'	15600	22000	40	1.31751	0.881172	0.582844	0.541192
'14-086'	2	'A1'	9300	13100	50	3.76402	5.00162	0.061166	0.125383
'14-086'	3	'A1'	11000	15600	50	2.66122	2.35808	0.188263	0.331316
'14-086'	4	'A1'	13100	18500	50	2.8009	2.34316	0.688535	0.255994
'14-086'	5	'VAF'	13100	18500	40	1.3222	2.13588	0.35575	0.760314
'14-086'	6	'VAF'	31100	44000	50	0.615556	0.953229	0.149524	0.736235
'14-086'	7	'-'	31100	44000	50	2.12501	8.07582	-0.0300881	0.334666
'14-086'	10	'AAF'	5500	7800	60	2.41238	1.88801	0.520083	0.17766
'14-086'	11	'AAF'	3300	4600	80	1.94674	1.92507	-0.0311823	0.0852413
'14-086'	12	'AAF'	5500	7800	70	3.86979	4.60747	0.260108	0.140505
'14-086'	13	'AAF'	3300	4600	80	0.749185	0.808205	0.151046	-0.381833
'14-086'	15	'AAF'	6500	9300	60	2.94069	1.64932	0.348309	0.0924041
'14-086'	16	'AAF'	1900	2800	70	1.92509	0.981132	0.215372	0.108434
'14-086'	17	'AAF'	1900	2800	50	1.16287	1.04489	0.611791	0.376671
'14-086'	18	'AAF'	9300	13100	60	3.64008	2.57571	0.518788	0.496974
'14-086'	20	'AAF'	31100	44000	80	1.90862	3.99307	0.0616734	0.0403818
'14-086'	21	'AAF'	7800	11000	70	2.20131	1.02734	0.100575	0.137176
'14-086'	22	'AAF'	26200	37000	50	0.97605	4.06676	0.199895	0.267357
'14-086'	23	'AAF'	31100	44000	40	0.936819	1.27363	0.678284	0.975726
'14-086'	25	'-'	31100	44000	40	0.912215	2.32439	-0.110454	0.765927
'14-086'	28	'AAF'	1400	1900	60	2.91061	1.16676	0.281666	-0.0351961
'14-086'	29	'AAF'	1400	1900	70	2.67106	3.03968	0.12724	0.219806
'14-086'	30	'AAF'	6500	9300	70	1.13415	1.52307	-0.161528	0.0935656
'14-086'	31	'AAF'	31100	44000	70	0.947408	2.34188	0.636043	0.626389
'14-086'	34	'VAF'	31100	44000	40	2.45281	5.68534	0.307313	0.289625
'14-086'	35	'VAF'	26200	37000	30	8.31456	5.48412	0.00774645	0.189774
'14-086'	36	'VAF'	18500	26200	30	5.4191	6.4379	0.0516434	0.355688
'14-086'	37	'VAF'	13100	18500	20	3.23057	6.20387	0.429674	0.163884
'14-086'	38	'VAF'	7800	11000	30	1.94354	2.26211	0.200564	0.552276
'14-086'	39	'VAF'	2300	3300	50	2.09891	3.34333	-0.381571	0.298363
'14-086'	39	'VAF'	2800	3900	50	4.47535	2.02761	0.200246	0.539349
'14-086'	40	'VAF'	1900	2800	40	3.0987	3.35819	0.458064	0.600798
'14-086'	42	'VAF'	800	1200	50	2.01847	3.44447	0.0239128	0.403391
'14-086'	43	'VAF'	3900	5500	40	3.97729	0.888594	0.492338	0.614311
'14-086'	44	'VAF'	5500	7800	30	8.86066	3.28215	0.129007	0.163749
'14-086'	45	'VAF'	7800	11000	40	4.78781	4.88945	-0.0543701	0.300073
'14-086'	46	'VAF'	11000	15600	20	5.62077	2.32861	-0.0589757	0.700908
'14-086'	47	'VAF'	13100	18500	30	4.80632	2.38965	0.273044	0.653848
'14-086'	48	'VAF'	15600	22000	20	2.92111	5.74258	0.612546	0.475343
'14-086'	49	'VAF'	18500	26200	40	2.699	3.71609	0.856876	0.604904
'14-086'	50	'VAF'	31100	44000	50	2.87326	1.89844	0.106117	0.743946
'14-086'	51	'-'	31100	44000	60	1.47102	4.79592	0.622073	0.652681
'14-086'	52	'AAF'	31100	44000	60	4.15179	8.78421	0.267932	0.304993
'14-086'	53	'AAF'	26200	37000	70	1.7717	2.04714	0.922472	0.853337
'14-086'	54	'AAF'	9300	13100	60	2.42432	4.08919	0.462115	0.494866
'14-086'	55	'AAF'	6500	9300	50	5.12879	4.50835	0.518049	0.121979
'14-086'	56	'AAF'	1600	2300	50	6.13493	2.65466	0.408101	0.440807
'14-086'	57	'AAF'	800	1200	60	5.97681	4.11028	0.204831	0.112344
'14-086'	58	'AAF'	1200	1600	70	0.840576	1.0734	0.104922	0.424005
'14-086'	61	'AAF'	700	1000	90	0.52375	0.531234	0.360466	0.0900697
'14-086'	62	'AAF'	1600	2300	70	3.16363	2.33712	0.317091	0.158638
'14-086'	63	'AAF'	11000	15600	30	2.32074	3.0986	0.242041	0.430296
'14-086'	64	'AAF'	11000	15600	60	0.912743	3.25567	0.488565	0.554153
'14-086'	65	'AAF'	26200	37000	60	3.14561	3.21876	0.227325	0.786867
'14-086'	66	'AAF'	18500	26200	60	3.7937	2.45525	0.573959	0.748339
'14-086'	67	'VAF'	18500	26200	70	3.62407	2.58017	0.447876	0.825669
'14-086'	68	'VAF'	15600	22000	40	0.549611	0.563448	0.94607	0.990629
'14-086'	69	'VAF'	13100	18500	40	1.33628	1.26628	0.691979	0.988099
'14-086'	70	'VAF'	13100	18500	60	2.40779	1.52078	0.323194	0.535547
'14-086'	71	'VAF'	6500	9300	40	3.25395	4.20271	0.620812	0.382053
'14-086'	72	'VAF'	9300	13100	20	4.48479	4.71765	0.622703	0.693686
'14-086'	73	'VAF'	11000	15600	30	1.90435	1.41082	0.548994	0.748379
'14-086'	74	'VAF'	9300	13100	20	1.5291	1.6189	0.321233	0.827985
'14-086'	75	'VAF'	3900	5500	30	0.468521	1.71671	0.722715	0.585424
'14-086'	78	'VAF'	13100	18500	40	5.66687	5.73206	0.553583	0.329123
'14-086'	79	'VAF'	15600	22000	60	0.0556643	0.0764367
'14-086'	80	'VAF'	18500	26200	30	0.745433	3.65452	0.981947	0.811218
'14-086'	81	'VAF'	13100	18500	40	3.82625	3.14009	0.712056	0.801333
'14-086'	82	'SRAF'	4600	6500	50	3.36925	4.92803	0.767371	0.580045
'14-086'	83	'SRAF'	5500	7800	60	1.77314	1.48716	0.876566	0.715454
'14-086'	84	'SRAF'	11000	15600	40	4.42873	1.39025	0.532908	0.9745
'14-086'	85	'SRAF'	3300	4600	70	0.642249	0.348146	0.605089
'14-086'	86	'SRAF'	7800	11000	60	2.72715	0.829729	0.730866	0.916941
'14-086'	87	'SRAF'	13100	18500	60	1.11254	0.386451	0.831381	-0.0180902
'14-086'	88	'SRAF'	15600	22000	70	1.31151	2.1204	0.763447	0.742642
'14-086'	89	'AAF'	22000	31100	40	2.14071	2.98511	0.792913	0.635484
'14-086'	91	'-'	31100	44000	50	0.347894	0.446272	0.671639	0.889551
'14-086'	92	'SRAF'	31100	44000	50	1.14617	0.494772	0.897781	0.854761
'14-086'	95	'SRAF'	7800	11000	70	0.210181	0.370312		0.936432
'14-086'	96	'SRAF'	1600	2300	60	1.55313	0.211045	0.673416	-0.511328
'14-095'	1	'A1'	15600	22000	50	3.86484	0.988687	0.780852	0.79316
'14-095'	2	'A1'	26200	37000	60	3.52804	0.462248	0.686469	0.707213
'14-095'	4	'-'	9300	13100	50	1.35534	1.43949	0.606963	0.766731
'14-095'	5	'-'	31100	44000	60	0.233593	1.35561		0.653632
'14-095'	11	'PAF'	6500	9300	50	0.333349	0.60077	-0.651943	0.121909
'14-095'	12	'PAF'	31100	44000	40	0.184825	0.159695
'14-095'	13	'PAF'	31100	44000	70	1.27763	1.84062	0.897015	0.789065
'14-095'	16	'PAF'	6500	9300	50	1.61562	2.52874	0.681889	0.853007
'14-095'	17	'A1'	800	1200	60	1.07271	2.72624	0.576528	0.296355
'14-095'	18	'A1'	1900	2800	50	6.84998	7.9489	0.160661	0.117964
'14-095'	19	'A1'	18500	26200	50	1.65852	1.32842	0.231654	0.514116
'14-095'	22	'-'	31100	44000	60	1.88492	3.58911	0.780266	0.770348
'14-095'	23	'-'	31100	44000	60	1.41627	2.46856	0.865411	0.802537
'14-095'	25	'-'	7800	11000	60	0.991998	0.368541	0.55852	-0.886861
'14-095'	26	'-'	2300	3300	50	0.340394	0.275778	0.628099	-0.194928
'14-095'	27	'AAF'	5500	7800	70	2.56198	1.23617	0.616572	0.288657
'14-095'	28	'AAF'	9300	13100	50	2.08626	1.97879	0.0698386	0.348325
'14-095'	31	'A1'	9300	13100	70	4.04252	1.32467	0.511476	-0.054053
'14-095'	32	'A1'	700	1000	70	11.3562	5.95596	0.140365	-0.0304581
'14-095'	33	'VAF'	2300	3300	60	0.344951	0.631865		0.68627
'14-095'	34	'PAF'	13100	18500	50	0.198637	0.0883571
'14-095'	37	'VAF'	2300	3300	50	0.396499	0.26208
'14-095'	38	'VAF'	9300	13100	30	0.596225	0.489086	0.722687	0.661885
'14-095'	39	'-'	26200	37000	30	6.47437	5.13201	0.445816	0.724664
'14-095'	41	'AAF'	11000	15600	70	4.2897	3.30624	0.554967	0.159066
'14-095'	42	'AAF'	1400	1900	50	2.8085	5.48134	0.508568	0.454449
'14-095'	43	'AAF'	1400	1900	70	0.43325	0.168018	0.195555	-0.955569
'14-095'	46	'AAF'	800	1200	70	6.74177	2.62749	0.296842	0.524453
'14-095'	47	'VAF'	9300	13100	30	0.527201	0.375719	0.445722
'14-095'	49	'VAF'	11000	15600	30	1.96732	1.93043	0.867627	0.849063
'14-095'	50	'SRAF'	3900	5500	70	0.740061	0.496091	0.721468	0.162275
'14-095'	51	'SRAF'	9300	13100	40	0.764271	2.70156	0.654621	0.675053
'14-095'	52	'AAF'	11000	15600	40	4.76821	2.67917	0.561427	0.85617
'14-095'	53	'AAF'	7800	11000	20	7.99905	5.41678	0.570173	0.700012
'14-095'	54	'AAF'	1000	1400	50	2.69951	1.80644	0.492866	0.516027
'14-095'	55	'-'	15600	22000	30	0.0133631	0.000130764
'14-095'	56	'AAF'	26200	37000	50	1.60669	3.44815	0.97434	0.816234
'14-095'	57	'SRAF'	22000	31100	50	4.03839	2.0696	0.905937	0.91109
'14-095'	58	'SRAF'	5500	7800	70	0.283585	0.242115	0.96188	0.199224
'14-095'	59	'SRAF'	1900	2800	40	3.9354	4.81286	0.37709	0.642061
'14-095'	60	'SRAF'	7800	11000	50	1.60756	0.589379	0.821301	0.432012
'14-095'	61	'SRAF'	22000	31100	20	0.447284	1.25741	0.720788	0.781623
'14-095'	62	'SRAF'	18500	26200	40	1.16874	0.0704383	0.704233
'14-095'	63	'SRAF'	18500	26200	40	0.321878	0.332857
'14-095'	64	'SRAF'	1900	2800	50	1.68132	0.924824	0.817196	0.551571
'14-095'	65	'SRAF'	700	1000	80	1.26187	0.118983	0.837019
'14-095'	66	'SRAF'	31100	44000	60	0.411153	0.863897	0.66913	0.9656
'14-095'	67	'SRAF'	31100	44000	50	6.36819	6.34427	0.663481	0.57219
'14-095'	70	'AAF'	26200	37000	60	1.63551	0.25767	0.976702
'14-095'	71	'AAF'	7800	11000	50	0.962547	0.618117	0.422491	0.632092
'14-095'	73	'SRAF'	31100	44000	50	0.46231	2.55084	0.941787	0.879886
'14-095'	75	'SRAF'	11000	15600	70	2.43425	0.508996	0.906715	0.639453
'14-095'	76	'SRAF'	13100	18500	40	0.451888	0.825065	0.953683	0.901524
'14-095'	77	'SRAF'	7800	11000	50	2.81733	2.56427	0.970055	0.722099
'14-095'	78	'SRAF'	1000	1400	70	1.447	0.236497	0.901882
'14-095'	79	'SRAF'	1200	1600	60	1.47666	0.672856	0.754524	0.736435
'14-095'	80	'SRAF'	800	1200	90	0.195888	0.221275
'14-095'	81	'SRAF'	9300	13100	30	0.102382	0.109584		-0.989531
'14-095'	83	'SRAF'	18500	26200	50	0.481685	0.392357	0.998865
'14-095'	84	'SRAF'	31100	44000	40	0.0309858	0.232345
'14-095'	85	'SRAF'	31100	44000	40	0.652938	1.9973	0.673766	0.733916
'14-095'	86	'SRAF'	31100	44000	50	4.00036	7.92287	0.260534	0.425882
'14-095'	89	'SRAF'	11000	15600	40	2.71232	1.78804	0.666448	0.85319
'14-095'	92	'SRAF'	1200	1600	50	7.88628	7.07451	0.33025	0.246703
'14-095'	93	'SRAF'	7800	11000	40	1.0869	0.876763	0.960187	0.663958
'14-095'	94	'SRAF'	15600	22000	30	0.659174	0.551211	0.975833	0.715374
'14-095'	97	'SRAF'	5500	7800	40	1.98151	2.57985	0.922128	0.64432
'14-095'	98	'SRAF'	1200	1600	70	1.15395	0.541778	0.353756	0.63774
'14-095'	99	'SRAF'	1900	2800	70	0.733477	1.22896	0.656188	0.589172
'14-095'	100	'SRAF'	7800	11000	70	1.21388	1.51545	0.474931	0.512485
'14-095'	101	'-'	11000	15600	60	0.585048	0.825622	-0.102855	0.424808
'14-095'	102	'AAF'	11000	15600	40	0.738386	0.884313	0.712527	0.65361
'14-095'	103	'AAF'	9300	13100	40	3.21089	2.96683	0.756049	0.614105
'14-095'	104	'AAF'	7800	11000	30	2.68759	4.38769	0.354079	0.52327
'14-095'	105	'AAF'	1400	1900	50	11.0359	5.28428	0.218486	-0.02294
'14-095'	106	'AAF'	9300	13100	60	5.33463	0.85526	0.426768	0.259023
'14-095'	107	'AAF'	15600	22000	50	2.18398	1.13753	0.598913	0.924726
'14-095'	108	'-'	7800	11000	70	2.14883	2.19254	-0.0779753	-0.122732
'14-095'	109	'SRAF'	6500	9300	50	1.50123	2.13066	0.927264	0.777676
'14-095'	110	'SRAF'	9300	13100	40	1.42622	0.728456	0.781395	0.829138
'14-097'	1	'PAF'	22000	31100	40	0.162254	0.0845583
'14-097'	2	'PAF'	13100	18500	40	0.620542	0.706367	1	0.362595
'14-097'	3	'PAF'	13100	18500	60	1.76248	0.931218	0.739404	0.806391
'14-097'	4	'PAF'	13100	18500	60	1.92616	0.656098	0.836053	0.863841
'14-097'	5	'PAF'	15600	22000	50	3.23495	3.09025	0.674964	0.631446
'14-097'	6	'PAF'	18500	26200	40	1.46623	2.94575	0.749703	0.984362
'14-097'	7	'-'	11000	15600	50	1.93627	0.779579	0.908768	0.350667
'14-097'	8	'-'	7800	11000	50	0.194886	0.580935
'14-097'	9	'A1'	18500	26200	40	1.05639	4.73826	0.821915	0.785314
'14-097'	10	'A1'	26200	37000	50	0.79254	1.15241		0.971135
'14-097'	11	'A1'	22000	31100	50	4.77881	1.90081	0.460067	0.567284
'14-097'	12	'-'	6500	9300	70	1.13483	3.65402	0.396332	0.297641
'14-097'	13	'A1'	22000	31100	50	1.74615	0.928548	0.585013
'14-097'	14	'A1'	22000	31100	60	8.3612	3.2762	0.268707	0.302491
'14-097'	15	'A1'	22000	31100	50	3.03721	0.405038	0.646459	0.984585
'14-097'	16	'A1'	13100	18500	50	1.433	1.36358	0.0888541	0.00336087
'14-097'	17	'A1'	9300	13100	50	2.03208	1.89201	0.361967	0.26351
'14-097'	18	'A1'	9300	13100	40	4.03732	4.16559	0.173839	0.442105
'14-097'	19	'PAF'	9300	13100	60	1.41684	1.08803	0.81626	0.245012
'14-097'	20	'PAF'	13100	18500	70	2.32631	0.614221	0.327268	0.833373
'14-097'	21	'PAF'	11000	15600	70	1.47392	1.23448	0.184357	0.536685
'14-097'	22	'PAF'	18500	26200	50	1.88952	2.00667	0.970445	0.966771
'14-097'	23	'PAF'	26200	37000	60	1.67232	0.849183	0.808198	1
'14-097'	24	'PAF'	31100	44000	50	0.159287	0.0216811
'14-097'	25	'PAF'	26200	37000	40	0.285187	0.100202	0.83346
'14-097'	26	'PAF'	31100	44000	60	0.787183	1.90342	0.979679	0.89075
'14-097'	27	'PAF'	31100	44000	60	0.359385	0.628098
'14-097'	29	'PAF'	11000	15600	60	0.133559	0.407817		0.131383
'14-097'	30	'PAF'	13100	18500	70	0.499633	0.764736
'14-097'	31	'PAF'	22000	31100	40	0.236935	0.0890923
'14-097'	34	'PAF'	11000	15600	50	1.90666	1.32581	0.383538	0.727119
'14-097'	35	'PAF'	22000	31100	50	0.812454	0.36649	0.995412
'14-097'	37	'PAF'	15600	22000	70	3.48451	0.68981	0.313896	0.48389
'14-097'	38	'PAF'	31100	44000	50	0.512456	0.764045		0.911416
'14-097'	40	'PAF'	31100	44000	70	1.52144	0.997803	0.709914	0.266431
