# Supplementary material for: Topographic Distribution of Stimulus-Specific Adaptation across Auditory Cortical Fields in the Anesthetized Rat
Source: PLoS Biol. 2016 Mar 7;14(3):e1002397. doi: 10.1371/journal.pbio.1002397 (PMC4780834; doi:10.1371/journal.pbio.1002397)
Supplement: S6 Data — (XLSX) [file pbio.1002397.s006.xlsx]

## Sheet: Time Course
	A1			AAF			VAF			SRAF			PAF
TIME (s)	STD	TIME DEV	DEV	STD	TIME DEV	DEV	STD	TIME DEV	DEV	STD	TIME DEV	DEV	STD	TIME (DEV)	DEV
0.3	2.95698			2.78961			3.22977			2.60083			2.42024
0.6	2.07672			1.66225			2.34236			1.57362			1.3259
0.9	1.69808			1.37923			1.9715			1.22668			0.740997
1.2	1.41723	1.2	2.25504	0.801816	1.2	1.82957	1.675	1.2	2.65162	0.994616	1.2	1.69159	0.43565	1.2	1.74059
1.5	1.3162			0.826902	1.5	0.816198	1.29269			0.859336			0.274016
1.8	1.15115			0.68103	1.8	0.885102	1.28607			0.651853			0.292884
2.1	1.22254	2.1	2.53957	0.67694	2.1	1.56445	1.1518	2.1	2.66023	0.526931	2.1	1.07075	0.230003	2.1	1.75847
2.4	1.32591			0.780172			1.03772			0.723281			0.344771
2.7	1.27311			0.681115			0.943661	2.7	5.83434	0.617839			0.292884
3	1.08943	3	2.1582	0.960796	3	1.78291	1.09505	3	2.38709	0.756225	3	1.99007	0.418875	3	1.29485
3.3	1.1712	3.3	2.13513	1.15211	3.3	1.51824	1.35958	3.3	2.84309	0.780017	3.3	1.7229	0.372956	3.3	1.39662
3.6	1.10694	3.6	1.52519	0.710626	3.6	0.900091	1.06523	3.6	1.71492	0.422252	3.6	1.74815	0.224935	3.6	0.640022
3.9	1.17287	3.9	2.54554	0.708239	3.9	1.22129	1.07337	3.9	1.83279	0.565672	3.9	1.42597	0.108434	3.9	0.658237
4.2	1.07334	4.2	1.82581	0.698898	4.2	1.03626	0.938763	4.2	2.33861	0.46959	4.2	1.18005	0.322295	4.2	0.54038
4.5	1.08263	4.5	2.6718	0.658895	4.5	1.46916	1.06671	4.5	1.604	0.545391	4.5	1.30183	0.156654	4.5	1.67119
4.8	1.09253	4.8	1.78462	0.587065	4.8	2.0471	0.91196	4.8	2.17412	0.569405	4.8	1.91938	0.115639	4.8	1.2321
5.1	1.30301	5.1	1.78105	0.579254	5.1	1.88981	0.929301	5.1	1.64031	0.431156	5.1	1.78639	0.217499	5.1	0.86865
5.4	1.1473	5.4	1.56406	0.633609	5.4	1.34573	1.12439	5.4	1.8641	0.590945	5.4	1.69669	0.145452	5.4	1.01696
5.7	1.00752	5.7	1.93336	0.778768	5.7	0.956724	0.910909	5.7	1.73348	0.602048	5.7	1.86443	0.278092	5.7	1.06109
6	1.19723	6	1.46498	0.782727	6	1.17007	1.11092	6	2.38384	0.545198	6	1.47532	0.23995	6	1.27453
6.3	1.34528	6.3	1.66411	0.713375	6.3	1.47004	1.14721	6.3	2.46056	0.558451	6.3	2.04228	0.266684	6.3	0.946698
6.6	1.12888	6.6	2.15236	0.676999	6.6	1.27071	0.96123	6.6	2.15673	0.512642	6.6	1.82448	0.405038	6.6	1.56235
6.9	1.11479	6.9	1.58623	0.646268	6.9	2.06665	1.07907	6.9	2.41133	0.482427	6.9	1.87367	0.110672	6.9	0.637401
7.2	0.890174	7.2	1.66714	0.692955	7.2	0.788128	0.998626	7.2	1.48651	0.522417	7.2	1.74323	0.228191	7.2	0.820117
7.5	1.02764	7.5	2.08145	0.616062	7.5	1.94496	0.804479	7.5	1.85954	0.458467	7.5	1.73079	0.11199	7.5	0.936354
7.8	1.24474	7.8	1.67524	0.588503	7.8	1.75241	0.87236	7.8	2.22626	0.611905	7.8	1.65875	0.220905	7.8	1.26007
8.1	0.989038	8.1	2.3503	0.580807	8.1	2.12921	1.16685	8.1	2.13434	0.569472	8.1	1.53642	0.217693	8.1	1.35495
8.4	0.968678	8.4	2.18817	0.776174	8.4	1.47351	0.85758	8.4	2.07724	0.421915	8.4	1.71328	0.0997161	8.4	0.765547
8.7	0.977572	8.7	2.22911	0.626146	8.7	3.21392	0.82134	8.7	3.10601	0.273626	8.7	2.15673	0.100448	8.7	1.12977
9	1.02437	9	1.93145	0.663474	9	1.42983	0.914315	9	2.33115	0.340135	9	1.27508	0.297208	9	0.302823
9.3	1.05153	9.3	1.23196	0.790377	9.3	1.37392	0.94038	9.3	1.75252	0.372118	9.3	1.93159	0.273892	9.3	0.664686
9.6	1.01965	9.6	2.0732	0.511798	9.6	1.15069	0.813347	9.6	2.38972	0.439203	9.6	2.02463	0.179928	9.6	0.803788
9.9	1.04579	9.9	1.85252	0.615322	9.9	1.14186	0.884775	9.9	1.70776	0.385429	9.9	1.7083	0.175856	9.9	1.28665
10.2	0.951469	10.2	2.22157	0.389332	10.2	1.64518	0.853495	10.2	2.62945	0.383431	10.2	1.76055	0.344987	10.2	0.0716308
10.5	1.05844	10.5	1.69904	0.564631	10.5	2.6731	0.717181	10.5	2.53856	0.328056	10.5	1.99527	0.116419	10.5	0.673107
10.8	0.965556	10.8	1.20715	0.642115	10.8	1.58531	1.02318	10.8	0.660167	0.320736	10.8	2.5127	0.268013	10.8	1.48819
11.1	1.05529	11.1	2.23953	0.399059	11.1	1.34888	0.777458	11.1	2.50122	0.43193	11.1	2.09684	0.370396	11.1	0.816797
11.4	0.899351	11.4	2.45947	0.680156	11.4	4.8277	1.00952	11.4	0.548175	0.502193			0.0516906	11.4	1.27233
11.7	0.890962	11.7	1.55659	0.630792	11.7	0.892057	0.778982	11.7	2.08777	0.393638	11.7	1.66645	0.0490877	11.7	-0.170809
12	0.979796	12	2.16892	0.8438	12	2.12743	0.800955	12	2.31564	0.495372	12	1.56435	0.225455	12	1.14115
12.3	0.996317	12.3	1.9227	0.702917	12.3	1.5186	1.02683	12.3	2.40857	0.429308	12.3	1.85035	0.485267	12.3	1.50126
12.6	0.994656	12.6	2.36419	0.561739	12.6	1.84817	0.891867	12.6	2.3228	0.379514	12.6	1.73433	0.105218	12.6	1.51194
12.9	1.02587	12.9	1.57971	0.75542	12.9	0.923756	0.758262	12.9	1.78908	0.357239	12.9	1.26514	0.248687	12.9	0.903067
13.2	0.933383	13.2	1.75192	0.521052	13.2	2.0107	0.7858	13.2	2.0602	0.339299	13.2	1.45952	0.0500913	13.2	0.72808
13.5	1.05318	13.5	1.36879	0.505847	13.5	0.839545	0.697086	13.5	2.2408	0.37672	13.5	1.75917	0.172769	13.5	0.794546
13.8	0.849509	13.8	1.84331	0.575845	13.8	1.68567	0.819601	13.8	2.06645	0.338559	13.8	2.12458	0.156215	13.8	1.48177
14.1	0.95284	14.1	2.02944	0.540464	14.1	0.907273	0.893789	14.1	1.60242	0.392777	14.1	1.36206	0.111884	14.1	0.732508
14.4	1.07056	14.4	2.24801	0.62804	14.4	1.91053	0.593041	14.4	2.9131	0.359409	14.4	2.40272	0.0836089	14.4	0.802926
14.7	0.917778	14.7	2.08424	0.644737	14.7	2.25755	0.877362	14.7	2.71639	0.355556	14.7	1.8412	0.227969	14.7	1.53631
15	0.820187	15	2.06322	0.692982	15	1.08086	0.862816	15	2.21167	0.318917	15	0.983594	0.194986	15	0.784295
15.3	0.92885	15.3	2.41045	0.728393	15.3	0.698113	0.778322	15.3	6.07005	0.372941			0.271181	15.3	0.71063
15.6	1.01198	15.6	2.09595	0.596793	15.6	2.46656	0.852099	15.6	1.86612	0.510542	15.6	1.74766	0.116082	15.6	0.903899
15.9	0.876754	15.9	1.72367	0.626236	15.9	1.13366	0.716883	15.9	1.41981	0.236161	15.9	1.97416	0.146854	15.9	1.6416
16.2	0.984375	16.2	1.66713	0.514949	16.2	1.88273	0.882007	16.2	2.80809	0.377644	16.2	1.51637	0.11654	16.2	0.674993
16.5	0.994072	16.5	2.55417	0.589611	16.5	2.44369	0.768798	16.5	1.9444	0.42846	16.5	1.31461	0.367515	16.5	1.84751
16.8	0.94644	16.8	2.34669	0.562296	16.8	2.27467	0.932214	16.8	2.21024	0.478216	16.8	1.62715	0.197734	16.8	0.626298
17.1	1.08223	17.1	1.40208	0.461096	17.1	2.99012	0.798649	17.1	2.75813	0.435501	17.1	1.87219	0.322802	17.1	0.229271
17.4	0.986012			0.699643	17.4	-0.321772	0.774607	17.4	2.63698	0.427363			0.090054
17.7	0.891864	17.7	1.92524	0.624282	17.7	1.16248	0.884604	17.7	2.54864	0.265425	17.7	1.82777	0.213173	17.7	0.523126
18	0.886176	18	2.43516	0.483325	18	1.48555	0.820313	18	2.12159	0.242112	18	1.8724	0.0690982	18	1.30049
18.3	0.94824	18.3	1.89047	0.5986	18.3	1.90576	0.876613	18.3	2.27619	0.482012	18.3	1.41555	0.260606	18.3	1.33306
18.6	0.793008	18.6	1.57697	0.636864	18.6	1.45362	1.01559	18.6	1.84243	0.320412	18.6	1.76678	0.109774	18.6	1.27316
18.9	0.782786			0.552024	18.9	0.178228	0.713218			0.213077	19.2	1.56251	0.297601
19.2	0.855207	19.2	1.7821	0.718891	19.2	1.52475	0.636344	19.2	1.58873	0.44156			0.0697696	19.2	1.4315
19.5	1.0498	19.5	2.22728	0.445165	19.5	1.56608	0.628287	19.5	2.61145	0.374799	19.5	1.81812	0.380774	19.5	0.223286
19.8	0.954096	19.8	2.1441	0.494499	19.8	1.68577	0.668954	19.8	1.9567	0.305732	19.8	1.65011	0.151817	19.8	0.470725
20.1	0.913035	20.1	2.29116	0.595858	20.1	0.765271	0.750667	20.1	2.94631	0.460958	20.1	1.76523	0.168593	20.1	2.31295
20.4	0.869151	20.4	2.31358	0.486085	20.4	0.813867	0.738705	20.4	1.32601	0.288081	20.4	1.16382	0.495914	20.4	1.96109
20.7	0.918335	20.7	0.641406	0.633047	20.7	1.2316	0.712519	20.7	2.67696	0.439846	20.7	1.14614	0.244795	20.7	2.9039
21	0.824237	21	1.95934	0.552468	21	2.92346	0.611446	21	1.46784	0.219965	21	2.31291	0.275008	21	1.71554
21.3	0.75829	21.3	2.26172	0.562288	21.3	1.90074	0.723104	21.3	2.38021	0.371013	21.3	1.5326	0.0952925	21.3	0.86754
21.6	0.837391	21.6	2.40918	0.552975	21.6	3.71826	0.70227	21.6	2.68811	0.343952	21.6	2.67219	0.105444	21.6	2.06857
21.9	0.872346	21.9	1.89708	0.670883	21.9	1.69414	0.647847	21.9	2.61904	0.258852	21.9	2.2124	0.367534	21.9	1.15443
22.2	0.777475	22.2	2.0679	0.562827	22.2	1.68994	0.753351	22.2	2.13822	0.278631	22.2	1.57064	0.224762	22.2	1.11083
22.5	0.997655	22.5	2.00717	0.712181	22.5	1.84494	0.82284	22.5	2.43762	0.610387	22.5	1.23625	0.27516	22.5	1.56979
22.8	0.71735	22.8	2.38643	0.391761	22.8	2.5065	0.711403	22.8	2.44425	0.394616	22.8	1.63888	0.109305	22.8	1.03214
23.1	0.917021	23.1	1.41768	0.537794	23.1	1.33169	0.704682	23.1	3.24119	0.462228	23.1	0.410146	0.0929345	23.1	0.233754
23.4	0.912719	23.4	1.9811	0.446763	23.4	1.59078	0.702348	23.4	2.15367	0.222689	23.4	1.40624	0.353307	23.4	1.07313
23.7	0.886736	23.7	1.66323	0.451067	23.7	2.10754	0.747454	23.7	1.90043	0.319246	23.7	1.59964	-0.0157692	23.7	0.707561
24	0.756384	24	-0.0428062	0.520738			0.66686			0.301513			0.137224
24.3	0.879377	24.3	1.66201	0.360456	24.3	1.65205	0.701095	24.3	1.41733	0.368409	24.3	1.01099	0.365348	24.3	1.29655
24.6	0.908462	24.6	2.26292	0.54175	24.6	1.02856	0.852072	24.6	1.95198	0.289731	24.6	2.49063	0.217985	24.6	2.02285
24.9	1.01273	24.9	1.76498	0.512983	24.9	2.02061	0.614892	24.9	2.39369	0.286783	24.9	1.71721	-0.013675	24.9	1.04791
25.2	0.894717	25.2	1.30438	0.662288	25.2	2.20453	0.87815	25.2	2.4096	0.350939	25.2	2.26517	0.224487	25.2	0.760955
25.5	0.993953	25.5	2.01578	0.420622	25.5	1.46826	0.840181	25.5	2.1424	0.332787	25.5	1.09875	0.234623	25.5	0.938281
25.8	0.8816	25.8	1.8699	0.46207	25.8	1.31005	0.779686	25.8	2.41246	0.14195	25.8	1.65467	0.2308	25.8	1.20358
26.1	0.848053	26.1	1.49174	0.501782	26.1	1.43752	0.730363	26.1	3.02278	0.418152	26.1	1.15099	0.138072	26.1	1.56417
26.4	0.921513	26.4	1.61786	0.545964	26.4	1.97832	0.70244	26.4	2.72089	0.421621	26.4	1.71087	0.345482	26.4	0.987183
26.7	0.918075	26.7	1.97602	0.41329	26.7	1.38728	0.711439	26.7	1.08308	0.386547			0.227124	26.7	2.86563
27	0.770378	27	2.05939	0.46654	27	1.83541	0.610646	27	2.38901	0.306252	27	1.35658	0.146017	27	0.797479
27.3	0.852296	27.3	1.81499	0.538579	27.3	1.26815	0.84922	27.3	2.64612	0.318668	27.3	1.25776	0.400289	27.3	0.98475
27.6	1.10026	27.6	1.98035	0.491126	27.6	2.39956	0.724699	27.6	2.14416	0.351656	27.6	2.28986	0.211106	27.6	2.44013
27.9	0.904476	27.9	1.70126	0.477587	27.9	1.56088	0.779793	27.9	2.46549	0.348601	27.9	0.966391	0.141035	27.9	0.410365
28.2	0.893873	28.2	2.18422	0.543804	28.2	1.65536	0.717855	28.2	1.70931	0.216001	28.2	1.68997	0.341175	28.2	1.45391
28.5	0.842373	28.5	1.82499	0.53045	28.5	1.94703	0.559953	28.5	2.47956	0.392053	28.5	1.64297	0.438064	28.5	1.03728
28.8	1.00961	28.8	1.96978	0.591398	28.8	1.48765	0.780057	28.8	1.87531	0.439602	28.8	1.3702	0.118179	28.8	1.22294
29.1	0.87568	29.1	1.45104	0.512447	29.1	1.04522	0.770909	29.1	1.61796	0.240757	29.1	1.31084	0.0824416	29.1	0.640973
29.4	0.869462	29.4	1.78453	0.652949	29.4	1.83429	0.769075	29.4	2.20106	0.208649	29.4	1.54484	0.250146	29.4	1.66682
29.7	0.860549	29.7	2.4288	0.477184	29.7	1.50793	0.66448	29.7	2.01623	0.380259	29.7	1.67062	0.158124	29.7	0.760944
30	0.752006	30	1.81564	0.481606	30	1.44919	0.554584	30	2.40753	0.382805	30	1.95329	0.0100879	30	1.54511
30.3	0.985746	30.3	2.16926	0.631192	30.3	1.8245	0.525723	30.3	1.9555	0.198875	30.3	1.46131	0.0515075	30.3	0.842986
30.6	0.936821	30.6	1.94846	0.381935	30.6	1.12029	0.669985	30.6	1.79848	0.236417	30.6	1.72056	0.183606	30.6	0.535451
30.9	0.959905	30.9	1.76219	0.556951	30.9	1.40968	0.721008	30.9	1.78353	0.21332	30.9	1.74584	0.0848327	30.9	0.291464
31.2	0.830685	31.2	2.1772	0.582631	31.2	2.13583	0.675746	31.2	2.9907	0.160138	31.2	1.88038	0.211713	31.2	1.25832
31.5	0.685384	31.5	1.67496	0.512274	31.5	2.19295	0.524375	31.5	1.91506	0.246409	31.5	2.45714	0.167976	31.5	1.63299
31.8	1.02173	31.8	1.88446	0.517597	31.8	1.72693	0.702037	31.8	1.89455	0.380236	31.8	1.70415	0.152346	31.8	0.505925
32.1	0.874292	32.1	2.00973	0.495978	32.1	1.12303	0.692859	32.1	2.99124	0.341848	32.1	1.13588	0.0804416	32.1	2.47333
32.4	0.871424	32.4	1.79332	0.527274	32.4	1.82993	0.580586	32.4	2.16053	0.225428	32.4	1.12693	0.382018	32.4	1.06619
32.7	0.870207	32.7	1.99764	0.458812	32.7	1.16278	0.65921	32.7	1.79595	0.280401	32.7	1.81073	0.19596	32.7	0.932896
33	0.80232	33	1.71875	0.470604	33	1.58873	0.660015	33	1.8599	0.472816	33	1.25163	0.167785	33	1.24564
33.3	0.835404	33.3	2.59808	0.426839	33.3	1.2085	0.814812	33.3	1.7888	0.318783	33.3	1.70054	0.277504	33.3	2.05777
33.6	0.952454	33.6	2.40008	0.371022	33.6	1.52809	0.653423	33.6	2.7462	0.139496	33.6	1.53002	0.0251787	33.6	0.532745
33.9	0.847174	33.9	2.01915	0.543934	33.9	1.65397	0.741637	33.9	1.48891	0.270254	33.9	1.62506	0.179091	33.9	0.767172
34.2	0.905585	34.2	2.16825	0.558007	34.2	1.96119	0.869428	34.2	1.95311	0.404293	34.2	1.56696	0.0638276	34.2	1.10209
34.5	1.06114	34.5	1.81903	0.421746	34.5	1.64118	0.770032	34.5	2.15565	0.306275	34.5	1.47546	0.19165	34.5	0.660708
34.8	0.915973	34.8	1.13418	0.408334	34.8	1.00502	0.753218	34.8	2.72348	0.226723	34.8	2.4454	0.0529531	34.8	1.60076
35.1	0.840623	35.1	1.66058	0.382251	35.1	1.54251	0.752081	35.1	1.92311	0.217478	35.1	1.84885	0.122644	35.1	1.54699
35.4	0.891218	35.4	2.14133	0.561554	35.4	1.79593	0.669534	35.4	1.91826	0.410464	35.4	1.92571	0.25092	35.4	1.22516
35.7	0.833357	35.7	1.86231	0.576814	35.7	1.36743	0.676223	35.7	1.98192	0.273186	35.7	1.68349	0.245129	35.7	0.961957
36	0.784674	36	1.89633	0.377192	36	1.48812	0.640163	36	2.3743	0.312809	36	1.23324	0.225651	36	1.06329
36.3	0.867327	36.3	2.06829	0.428939	36.3	1.53513	0.824048	36.3	1.14966	0.306164	36.3	2.5196	0.0131289	36.3	0.511603
36.6	0.748363	36.6	2.37221	0.332138	36.6	1.31599	0.557016	36.6	1.80936	0.200946	36.6	1.59626	0.27507	36.6	1.19537
36.9	0.850196	36.9	2.64513	0.510154	36.9	2.6935	0.626206	36.9	1.68578	0.386794	36.9	1.6456	0.294867	36.9	0.719121
37.2	0.749483	37.2	2.00676	0.469054	37.2	1.63536	0.781712	37.2	2.34141	0.31353	37.2	1.6693	0.064697	37.2	0.766706
37.5	0.908439	37.5	2.05907	0.412072	37.5	1.14228	0.687239	37.5	0.615702	0.344372	37.5	2.28827	0.164217	37.5	1.24424
37.8	0.955965	37.8	1.40226	0.350702	37.8	2.17776	0.794311	37.8	2.44465	0.118865	37.8	2.06233	0.342748	37.8	-0.23178
38.1	0.934176	38.1	1.47611	0.540051	38.1	1.49648	0.704246	38.1	1.20192	0.200708	38.1	1.86384	0.280081	38.1	0.890689
38.4	0.867754	38.4	1.24401	0.463371	38.4	0.985311	0.795602	38.4	1.75908	0.408838	38.4	1.25935	0.130791	38.4	2.14223
38.7	0.842497	38.7	2.40019	0.464419	38.7	2.33294	0.657682	38.7	2.67138	0.231092	38.7	2.27809	0.136014	38.7	0.771741
39	0.772857	39	2.20844	0.569985	39	1.81383	0.661252	39	2.1017	0.252453	39	1.63245	0.115585	39	0.977833
39.3	0.894567	39.3	1.91079	0.470508	39.3	1.6513	0.855435	39.3	2.36405	0.207106	39.3	2.12951	0.168869	39.3	1.62783
39.6	0.790575	39.6	2.33441	0.708399	39.6	1.39701	0.706238	39.6	2.10967	0.18432	39.6	1.38655	0.35542	39.6	0.938594
39.9	0.817204	39.9	2.13335	0.526542	39.9	2.12542	0.75304	39.9	1.98469	0.226401	39.9	1.86622	0.122173	39.9	1.4549
40.2	0.849056	40.2	1.9351	0.611564	40.2	1.82365	0.712588	40.2	3.17177	0.248881	40.2	2.17219	0.130494	40.2	1.97927
40.5	0.976101	40.5	2.33829	0.549472	40.5	1.74753	0.658831	40.5	2.45901	0.195849	40.5	1.79501	0.150884	40.5	0.650528
40.8	1.05334	40.8	3.0603	0.510328	40.8	0.708007	0.660132	40.8	2.22458	0.383087	40.8	2.2696	0.174104	40.8	0.225889
41.1	0.865725	41.1	1.36261	0.409292	41.1	1.55925	0.51786	41.1	2.42475	0.344344	41.1	1.5	0.177357	41.1	1.00731
41.4	1.17775	41.4	2.35889	0.592078	41.4	0.988356	0.613836	41.4	2.30692	0.514675	41.4	1.39983	0.29796	41.4	1.1253
41.7	0.95408	41.7	2.19563	0.623032	41.7	3.25219	0.761701	41.7	2.22647	0.205858	41.7	0.915948	0.0428864	41.7	1.31615
42	0.925928	42	0.858175	0.515999	42	1.93774	0.626143	42	2.64612	0.268212	42	2.29516	0.179734	42	1.91604
42.3	0.804298	42.3	1.80952	0.507331	42.3	1.50106	0.578207	42.3	2.10838	0.358421	42.3	1.36392	0.140596	42.3	1.33563
42.6	0.921173	42.6	2.50723	0.552256	42.6	1.05008	0.665451	42.6	2.68138	0.396936	42.6	0.0768125	0.273605	42.6	1.74983
42.9	0.91048	42.9	1.35161	0.452087	42.9	2.07271	0.7487	42.9	1.89797	0.207498	42.9	2.22551	0.212132	42.9	1.33479
43.2	0.936442	43.2	1.46572	0.438007	43.2	1.74286	0.549282	43.2	2.05009	0.100348	43.2	1.60491	0.172474	43.2	0.952078
43.5	0.795774	43.5	2.33263	0.579871	43.5	1.92918	0.763519	43.5	1.55108	0.462607	43.5	1.46913	0.315824	43.5	1.02706
43.8	0.860146	43.8	1.72347	0.577545	43.8	1.56197	0.66133	43.8	2.08072	0.136989	43.8	1.65423	0.135687	43.8	1.64855
44.1	0.879395	44.1	1.93968	0.506358	44.1	1.68526	0.874404	44.1	1.99841	0.279528	44.1	2.03091	0.0166004	44.1	0.709368
44.4	0.80047	44.4	2.54975	0.581886	44.4	1.58745	0.746742	44.4	2.38942	0.526643	44.4	1.3134	0.306358	44.4	0.763718
44.7	0.944288	44.7	1.4814	0.611435	44.7	1.79051	0.731085	44.7	1.97335	0.244625	44.7	1.22316	0.114893	44.7	0.510962
45	0.89387	45	1.48554	0.467634	45	1.52737	0.504566	45	1.68314	0.41495	45	1.53005	0.215908	45	1.52381
45.3	0.856953	45.3	2.08887	0.651641	45.3	1.2295	0.643235	45.3	2.29023	0.180582	45.3	2.18946	0.196925	45.3	1.15587
45.6	0.836649	45.6	1.34907	0.373634	45.6	3.34843	0.645631	45.6	2.56365	0.271848	45.6	1.67955	0.291119	45.6	1.37471
45.9	0.920415	45.9	2.33012	0.513352	45.9	3.34205	0.852958	45.9	1.6102	0.244787	45.9	1.39624	0.24915	45.9	2.43823
46.2	0.869528	46.2	2.46588	0.619901	46.2	1.14742	0.669234	46.2	1.40558	0.308411	46.2	1.48563	0.152919	46.2	0.97217
46.5	0.890791	46.5	1.39489	0.584132	46.5	1.43958	0.674364	46.5	2.07389	0.200642	46.5	2.13897	0.167995	46.5	0.936764
46.8	0.777628	46.8	2.23196	0.471658	46.8	0.278507	0.731494	46.8	1.23596	0.192535	46.8	1.89592	0.0205403	46.8	0.474483
47.1	0.824492	47.1	2.00858	0.425718	47.1	1.83654	0.73835	47.1	1.76177	0.246959	47.1	1.54858	0.0404981	47.1	0.987481
47.4	0.855531	47.4	2.24591	0.547908	47.4	2.60825	0.703632	47.4	2.2945	0.337822	47.4	1.54219	0.169244	47.4	1.84448
47.7	0.740154	47.7	1.92598	0.575114	47.7	1.15672	0.638418	47.7	2.09189	0.248219	47.7	1.49974	0.0863398	47.7	0.513577
48	0.798597	48	1.96745	0.548035	48	1.65918	0.697014	48	1.92143	0.240858	48	1.24626	0.290887	48	0.623101
48.3	0.634703	48.3	2.42161	0.49419	48.3	1.80146	0.829805	48.3	1.4106	0.287696	48.3	1.25353	0.156609	48.3	0.340793
48.6	0.927589	48.6	1.05266	0.36251	48.6	1.00471	0.632129	48.6	1.65794	0.288586	48.6	1.22937	0.177662	48.6	1.61685
48.9	0.871179	48.9	2.10413	0.72544	48.9	2.07384	0.612678	48.9	2.31612	0.334972	48.9	1.89687	0.396185	48.9	1.35408
49.2	0.939179	49.2	1.65835	0.47459	49.2	1.86465	0.711031	49.2	2.32332	0.129986	49.2	1.87758	0.0350279	49.2	1.84732
49.5	0.840743	49.5	2.62614	0.675316	49.5	1.53513	0.602561	49.5	1.73096	0.202384	49.5	0.5442	0.125324	49.5	1.5116
49.8	0.836892	49.8	1.99068	0.492637	49.8	3.27939	0.71682	49.8	2.77605	0.29446	49.8	2.37658	0.0480821	49.8	1.4013
50.1	0.725742	50.1	2.57132	0.668309	50.1	1.59355	0.754006	50.1	1.75944	0.170554	50.1	0.959311	0.234696	50.1	0.415586
50.4	0.896704	50.4	2.18816	0.400919	50.4	1.23748	0.469672	50.4	1.87524	0.363128	50.4	2.19623	0.248572	50.4	0.813899
50.7	0.809764	50.7	2.08589	0.476414	50.7	2.57409	0.741314	50.7	1.60329	0.36954			0.0745688	50.7	0.0275945
51	0.831342	51	1.29941	0.366853	51	2.63747	0.617308	51	2.45852	0.211483	51	1.47253	0.277433	51	0.0464698
51.3	0.70186	51.3	2.59671	0.540339	51.3	1.38293	0.599111	51.3	2.10796	0.223163	51.3	1.47261	0.375172	51.3	0.00798393
51.6	0.985525	51.6	2.1092	0.496349	51.6	1.7566	0.685184	51.6	1.96973	0.20818	51.6	1.45602	0.108852	51.6	1.13644
51.9	0.95297	51.9	1.07396	0.564834	51.9	2.08672	0.750861	51.9	1.55697	0.329734	51.9	1.56608	0.0818506	51.9	1.28627
52.2	0.915737	52.2	2.3993	0.467555	52.2	1.97574	0.520586	52.2	3.08932	0.158738	52.2	1.86054	0.454132	52.2	1.39664
52.5	0.883122	52.5	2.44981	0.648418	52.5	2.29253	0.764333	52.5	2.44234	0.236577	52.5	1.82073	0.113872	52.5	1.33037
52.8	0.950334	52.8	1.9943	0.414524	52.8	1.96471	0.763863	52.8	3.16972	0.43769	52.8	2.47951	0.137683	52.8	1.37448
53.1	0.93124	53.1	1.976	0.50204	53.1	2.70649	0.551379	53.1	2.19388	0.234657	53.1	2.07673	0.300897	53.1	1.27606
53.4	0.979176	53.4	1.59838	0.481572	53.4	1.81343	0.671385	53.4	1.48933	0.262628	53.4	1.67422	0.232087	53.4	0.600776
53.7	0.858023	53.7	2.40028	0.650535	53.7	1.66065	0.952442	53.7	2.71132	0.237884	53.7	1.96759	0.298236	53.7	1.93619
54	0.926561	54	2.17971	0.562994	54	1.34246	0.584447	54	1.68469	0.386353	54	1.54386	0.0964207	54	1.31061
54.3	0.765724	54.3	2.40506	0.507651	54.3	1.53108	0.66176	54.3	2.37777	0.302359	54.3	1.94819	0.00943475	54.3	0.962186
54.6	0.820095	54.6	2.26483	0.403066	54.6	2.42765	0.627602	54.6	2.93662	0.247091			0.128951	54.6	2.10749
54.9	0.80655	54.9	1.79233	0.474434	54.9	2.18442	0.640526	54.9	2.56025	0.336227	54.9	1.66705	0.220907	54.9	1.4901
55.2	0.867623	55.2	1.98687	0.411394	55.2	1.92831	0.647217	55.2	1.74715	0.244439	55.2	1.86747	0.0677042	55.2	0.775583
55.5	0.809641	55.5	1.71145	0.414989	55.5	1.6235	0.68777	55.5	1.53773	0.227811	55.5	1.52649	0.426333	55.5	0.240632
55.8	0.805953	55.8	2.07115	0.523733	55.8	1.6907	0.607435	55.8	2.34004	0.28739	55.8	1.72696	0.223012	55.8	0.946431
56.1	0.824236	56.1	1.47645	0.377442	56.1	2.36557	0.695814	56.1	2.35273	0.247173	56.1	2.15902	0.0935525	56.1	1.14813
56.4	0.85895	56.4	2.02114	0.472068	56.4	1.32751	0.584251	56.4	1.71949	0.197903	56.4	2.23936	0.179915	56.4	0.995727
56.7	0.983703	56.7	2.18107	0.572622	56.7	2.05954	0.538129	56.7	2.6057	0.346506	56.7	1.71364	0.199572	56.7	1.02669
57	0.778746	57	1.77029	0.377117	57	2.18166	0.873002	57	1.74004	0.350184	57	1.73329	0.141519	57	1.40808
57.3	0.845095	57.3	1.31858	0.515574	57.3	1.95376	0.643077	57.3	2.19606	0.219651	57.3	1.50041	-0.0227294	57.3	1.40599
57.6	0.83862	57.6	2.29865	0.387043	57.6	1.11498	0.559034	57.6	2.57742	0.277271	57.6	1.17651	0.0774595	57.6	1.25897
57.9	0.816183	57.9	1.96161	0.520938	57.9	1.57594	0.692613	57.9	1.81304	0.306863	57.9	1.63224	0.0381191	57.9	1.32399
58.2	0.963562	58.2	1.3709	0.52409	58.2	1.37333	0.586393	58.2	2.15515	0.20617	58.2	2.00947	0.290006	58.2	1.14973
58.5	0.944169	58.5	1.63611	0.5948	58.5	2.33041	0.679823	58.5	2.09566	0.134445	58.5	2.13266	0.201561	58.5	1.46065
58.8	0.931529	58.8	1.82085	0.70968	58.8	1.07607	0.797806	58.8	2.0794	0.368193	58.8	1.89635	0.353707	58.8	1.04142
59.1	0.831502	59.1	3.41625	0.590983	59.1	4.8851	0.574146	59.1	-0.94236	0.366138			0.132507
59.4	0.855883	59.4	2.13322	0.48238	59.4	1.91196	0.593701	59.4	2.56986	0.338367	59.4	1.61829	0.0685652	59.4	0.882674
59.7	1.00841	59.7	1.7948	0.695047	59.7	0.919062	0.763049	59.7	1.9783	0.184848	59.7	1.96381	0.180845	59.7	0.662382
60	0.754676	60	1.79278	0.564141	60	1.52548	0.752892	60	2.12156	0.349634	60	2.18733	0.141092	60	1.26184
60.3	0.808281	60.3	1.25209	0.537498	60.3	-0.354028	0.61431	60.3	0.630138	0.238472	60.3	1.7141	0.155986	60.3	-0.495933
60.6	0.861033	60.6	2.33332	0.630483	60.6	1.27297	0.697408	60.6	2.03788	0.282393	60.6	1.24941	-0.0135939	60.6	1.11337
60.9	0.987729	60.9	1.73254	0.547982	60.9	2.14618	0.470576	60.9	1.83372	0.276701	60.9	1.34304	0.172711	60.9	2.12813
61.2	0.904768	61.2	1.9717	0.445914	61.2	1.92457	0.535074	61.2	2.57753	0.196927	61.2	1.76628	0.248178	61.2	1.63143
61.5	0.960285	61.5	2.06087	0.515101	61.5	1.41954	0.699057	61.5	1.93276	0.236728	61.5	1.54362	0.166474	61.5	0.88165
61.8	0.871872	61.8	1.33707	0.503596	61.8	1.34715	0.92586	61.8	1.53536	0.0634908	61.8	1.46556	0.303224	61.8	0.790016
62.1	0.853353	62.1	1.67636	0.455771	62.1	1.56059	0.601509	62.1	2.56275	0.428141	62.1	1.31787	0.133106	62.1	0.9655
62.4	0.935211	62.4	1.79044	0.588113	62.4	2.42686	0.643064	62.4	2.22965	0.294599	62.4	2.09446	-0.0505425	62.4	1.88428
62.7	0.830801	62.7	1.25337	0.416981	62.7	2.20485	0.801589	62.7	2.3992	0.222473	62.7	1.51324	0.191273	62.7	1.63109
63	0.748162	63	2.31614	0.539738	63	2.14729	0.680612	63	2.94299	0.198227	63	2.81904	0.0218783	63	1.15566
63.3	0.930974	63.3	2.05351	0.81626	63.3	1.51888	0.675714	63.3	1.93839	0.431536	63.3	1.5819	0.148804	63.3	1.36455
63.6	0.976827	63.6	1.01908	0.651404	63.6	1.66444	0.759	63.6	0.724086	0.232471	63.6	0.599993	0.280093	63.6	1.16813
63.9	0.913323	63.9	2.06385	0.593805	63.9	1.08161	0.738517	63.9	2.28026	0.125518	63.9	1.57625	0.0272967	63.9	1.46469
64.2	0.938338	64.2	2.43861	0.491909	64.2	1.35701	0.612467	64.2	1.60244	0.259255	64.2	1.48273	-0.098254	64.2	0.520415
64.5	1.04405	64.5	1.47018	0.582553	64.5	2.35849	0.587436	64.5	2.42229	0.315133	64.5	1.67771	0.153755	64.5	1.30231
64.8	0.871834	64.8	2.01766	0.449098	64.8	1.40187	0.758001	64.8	2.0584	0.322825	64.8	1.94922	0.323748	64.8	0.648515
65.1	1.01394	65.1	1.48718	0.434061	65.1	1.83198	0.606358	65.1	2.05977	0.269969	65.1	1.65666	0.058123	65.1	0.95375
65.4	1.00859			0.610361			0.955925	65.4	1.57419	0.179064			0.105432	65.4	2.71999
65.7	0.86489	65.7	1.86938	0.202107	65.7	1.83036	0.673905	65.7	2.08936	0.378253	65.7	1.1442	0.125068	65.7	1.22556
66	1.03856	66	1.55784	0.293586	66	2.06532	0.622777	66	2.5829	0.0834593	66	2.25664	0.233864	66	1.27085
66.3	0.851981	66.3	2.06498	0.396953	66.3	1.48541	0.733212	66.3	2.39146	0.170543	66.3	2.26315	0.0602683	66.3	0.537063
66.6	0.913871	66.6	1.84925	0.520415	66.6	2.07536	0.736256	66.6	2.47855	0.267574	66.6	1.96287	0.147573	66.6	0.901224
66.9	0.981419	66.9	2.0409	0.593495	66.9	1.7406	0.773964	66.9	2.47941	0.258124	66.9	1.46375	0.281787	66.9	1.11425
67.2	0.841747	67.2	1.48113	0.574855	67.2	2.58043	0.468437	67.2	2.93121	0.247173	67.2	2.24993	0.076205	67.2	1.3036
67.5	0.729539	67.5	2.25318	0.575761	67.5	1.77882	0.552907	67.5	2.44652	0.189218	67.5	1.79392	0.229262	67.5	1.22567
67.8	0.95756	67.8	1.38254	0.700702	67.8	2.45244	0.633554	67.8	2.04985	0.248137	67.8	1.93326	0.265279	67.8	2.05694
68.1	0.903542	68.1	1.49983	0.539692	68.1	1.9278	0.471287	68.1	2.11043	0.145424	68.1	1.49861	0.23117	68.1	1.05896
68.4	0.870669	68.4	1.99549	0.339711	68.4	1.7825	0.81904	68.4	1.26569	0.196744	68.4	1.36605	0.181297	68.4	1.02517
68.7	0.858529	68.7	2.65642	0.496223	68.7	1.84748	0.718164	68.7	1.95141	0.0750787	68.7	1.5366	0.0369614	68.7	0.856795
69	0.869106	69	1.12005	0.445003	69	1.15848	0.749479	69	2.11248	0.286547	69	1.87591	0.166451	69	2.05837
69.3	0.77949	69.3	1.8313	0.44429	69.3	1.5295	0.65912	69.3	2.11979	0.126802	69.3	1.71099	0.0284476	69.3	0.481719
69.6	0.93241	69.6	2.53634	0.470695	69.6	1.58106	0.765916	69.6	1.98628	0.166609	69.6	1.82645	0.310586	69.6	0.802575
69.9	0.889636	69.9	1.9585	0.404238	69.9	-0.323888	0.620503			0.263375	69.9	-0.527518	0.204958	69.9	2.71999
70.2	0.861091	70.2	2.05013	0.531544	70.2	2.40428	0.645717	70.2	2.61503	0.331437	70.2	2.12934	0.108994	70.2	1.16909
70.5	0.867136	70.5	2.22412	0.489164	70.5	0.743045	0.69325	70.5	2.18725	0.340901	70.5	1.41465	-0.06583	70.5	0.646155
70.8	0.835684	70.8	2.34211	0.473723	70.8	1.85394	0.748734	70.8	2.75759	0.399534	70.8	1.23705	0.212456	70.8	1.39523
71.1	0.841776	71.1	1.48376	0.581588	71.1	2.15848	0.725004	71.1	2.42498	0.205371	71.1	1.98386	0.168488	71.1	1.09459
71.4	0.968838	71.4	2.09025	0.450864	71.4	1.105	0.811891	71.4	2.1968	0.328603	71.4	1.922	0.251303	71.4	0.635095
71.7	0.985473	71.7	2.21901	0.554912	71.7	1.58675	0.647429	71.7	2.17249	0.135229	71.7	1.7834	0.141731	71.7	1.78114
72	0.886925	72	2.12364	0.589077	72	1.35784	0.637044	72	1.99905	0.310702	72	2.26849	0.108257	72	0.84344
72.3	1.01422	72.3	1.55932	0.474307	72.3	2.01878	0.819838	72.3	2.56186	0.209418	72.3	2.06268	0.0760851	72.3	1.29585
72.6	0.857745	72.6	1.65618	0.321394	72.6	2.22059	0.604383	72.6	2.79081	0.233728	72.6	1.59709	0.190871	72.6	1.37811
72.9	0.871978	72.9	2.11522	0.638909	72.9	2.0023	0.623494	72.9	2.94321	0.130984	72.9	2.31995	0.123101	72.9	0.814349
73.2	0.82998	73.2	1.4655	0.418087	73.2	1.63152	0.885342	73.2	1.38026	0.132323	73.2	-0.133416	0.309839	73.2	1.25048
73.5	0.762117	73.5	2.07155	0.457171	73.5	1.4779	0.749239	73.5	2.02774	0.395299	73.5	1.76484	0.194066	73.5	1.45573
73.8	0.908795	73.8	2.03522	0.595083	73.8	1.89018	0.517684	73.8	2.3825	0.216533	73.8	1.4793	0.255874	73.8	1.16549
74.1	0.938149	74.1	2.09897	0.648346	74.1	1.3151	0.644153	74.1	2.00861	0.275034	74.1	1.8476	0.442049	74.1	1.07725
74.4	1.02943	74.4	2.68529	0.343813	74.4	1.61787	0.656519	74.4	2.34305	0.22867	74.4	1.65804	0.0413903	74.4	1.063
74.7	0.815749	74.7	2.42941	0.429646	74.7	1.52934	0.742901	74.7	1.64199	0.387115	74.7	1.03142	0.237006	74.7	0.138168
75	0.715153	75	1.80445	0.316244	75	1.83892	0.539272	75	2.3366	0.401339	75	1.8493	0.146804	75	1.07065
