# Supplementary material for: Topographic Distribution of Stimulus-Specific Adaptation across Auditory Cortical Fields in the Anesthetized Rat
Source: PLoS Biol. 2016 Mar 7;14(3):e1002397. doi: 10.1371/journal.pbio.1002397 (PMC4780834; doi:10.1371/journal.pbio.1002397)
Supplement: S7 Data — (XLSX) [file pbio.1002397.s007.xlsx]

## Sheet: Panel B
			Nd		Pd
ANIMAL	TRACK	FIELD	DW peak	DW latency	DW peak	DW latency
'14-085'	1.1	'VAF'	24.6193	21.8969	18.9088	95.2972
'14-085'	10.1	'A1'	118.603	23.2076	50.4648	58.597
'14-085'	11.1	'A1'	120.859	21.8969	60.9847	66.4613
'14-085'	12.1	'VAF'	99.2149	29.7612	61.737	66.4613
'14-085'	13.1	'VAF'	64.6218	36.3148	53.1307	40.247
'14-085'	14.1	'VAF'	108.878	32.3826	76.7197	40.247
'14-085'	15.1	'VAF'	103.858	28.4505	50.5627	62.5292
'14-085'	16.1	'VAF'	35.6555	20.5862	17.5147	40.247
'14-085'	17.1	'SRAF'	126.896	25.829	55.1706	66.4613
'14-085'	18.1	'SRAF'	99.9165	27.1398	23.3163	45.4898
'14-085'	19.1	'SRAF'	20.157	31.0719	24.0475	80.8792
'14-085'	20.1	'SRAF'	39.3927	33.6934	29.55	58.597
'14-085'	22.1	'SRAF'	68.697	32.3826	32.7665	40.247
'14-085'	23.1	'SRAF'	45.8533	31.0719	30.785	87.4328
'14-085'	24.1	'SRAF'	57.8211	31.0719	18.4043	79.5685
'14-085'	25.1	'SRAF'	116.153	32.3826	54.2122	55.9756
'14-085'	26.1	'SRAF'	109.768	31.0719	61.7929	63.8399
'14-085'	27.1	'VAF'	164.095	27.1398	76.6879	61.2185
'14-085'	28.1	'VAF'	59.5979	28.4505	31.6451	40.247
'14-085'	29.1	'VAF'	52.9385	19.2754	17.231	90.0543
'14-085'	3.1	'A1'	91.4068	23.2076	50.7443	67.7721
'14-085'	30.1	'VAF'	36.534	46.8005	67.4223	84.8114
'14-085'	32.1	'A1'	25.6005	23.2076	22.159	67.7721
'14-085'	33.1	'A1'	75.474	23.2076	18.319	48.1113
'14-085'	34.1	'A1'	103.756	25.829	57.7928	61.2185
'14-085'	35.1	'PAF'	74.5222	24.5183	63.9243	70.3935
'14-085'	36.1	'PAF'	28.1467	27.1398	25.6285	54.6649
'14-085'	37.1	'PAF'	37.3778	32.3826	27.9556	73.0149
'14-085'	38.1	'A1'	24.8218	31.0719	22.5966	45.4898
'14-085'	39.1	'A1'	29.0338	10.1005	9.448	78.9133
'14-085'	4.1	'A1'	115.176	20.5862	19.7605	65.1506
'14-085'	40.1	'PAF'	47.842	27.7952	34.4432	69.0829
'14-085'	41.1	'PAF'	42.4708	33.6934	28.1253	41.5577
'14-085'	43.1	'PAF'	35.5219	27.7952	28.3191	65.1507
'14-085'	44.1	'PAF'	28.8375	25.8291	13.5875	65.1507
'14-085'	45.2	'PAF'	37.4885	55.3203	37.4885	55.3203
'14-085'	46.1	'PAF'	78.3438	25.8291	33.2543	67.1168
'14-085'	47.1	'PAF'	89.9605	27.7952	46.2953	88.7437
'14-085'	49.1	'A1'	110.51	21.8969	48.7808	59.2525
'14-085'	5.1	'A1'	158.279	20.5862	67.4332	61.2185
'14-085'	50.1	'A1'	95.0246	21.8969	48.6296	61.2185
'14-085'	51.1	'A1'	12.2029	41.5577	12.2029	41.5577
'14-085'	53.1	'A1'	43.2338	31.7273	45.0277	78.9133
'14-085'	54.1	'A1'	46.151	27.7952	24.3723	41.5577
'14-085'	55.1		106.067	19.9309	62.68	61.2185
'14-085'	56.1	'A1'	109.029	25.8291	87.4778	57.2864
'14-085'	57.1	'A1'	54.1061	21.8969	19.0613	98.574
'14-085'	58.1		57.8263	27.7952	14.6755	94.6419
'14-085'	59.1		97.0947	23.863	51.5562	61.2185
'14-085'	6.1	'A1'	36.5684	32.3826	23.3607	88.7436
'14-085'	60.1	'A1'	138.069	19.9309	81.7118	61.2185
'14-085'	61.1	'A1'	117.76	19.9309	65.8082	61.2185
'14-085'	63.1	'A1'	73.7157	25.8291	45.2278	53.3542
'14-085'	64.1	'A1'	54.4828	21.8969	24.787	53.3542
'14-085'	68.1	'A1'	52.6673	25.8291	22.259	43.5238
'14-085'	69.1	'A1'	57.9072	27.7952	29.6245	59.2525
'14-085'	7.1	'A1'	29.8775	23.2076	19.0234	65.1506
'14-085'	70.1	'A1'	56.7567	29.7613	34.2052	61.2185
'14-085'	71.1	'PAF'	56.1326	31.7273	33.9797	73.015
'14-085'	72.1	'PAF'	28.0073	37.6256	22.4825	41.5577
'14-085'	74.1	'PAF'	30.5976	31.7273	17.9785	41.5577
'14-085'	75.1	'A1'	22.7789	25.8291	9.0566	78.9133
'14-085'	76.1	'A1'	24.4885	25.8291	10.7075	90.7097
'14-085'	77.1	'VAF'	4.05125	21.8969	4.44975	84.8115
'14-085'	78.1	'VAF'	43.9592	27.7952	20.7477	55.3203
'14-085'	79.1	'VAF'	46.6493	27.7952	23.0695	59.2525
'14-085'	8.1	'A1'	45.2617	24.5183	22.9108	40.247
'14-085'	80.1	'VAF'	30.2908	27.7952	19.4578	57.2864
'14-085'	81.1	'VAF'	23.8269	29.7613	9.80194	61.2185
'14-085'	84.1	'VAF'	40.9288	23.863	17.7523	61.2185
'14-085'	85.1	'VAF'	22.798	35.6595	16.8002	59.2525
'14-085'	87.1	'VAF'	52.9273	29.7613	40.002	65.1507
'14-085'	9.1	'A1'	96.6617	24.5183	48.7077	65.1506
'14-086'	1.1	'PAF'	72.6923	23.863	40.799	61.2185
'14-086'	10.1	'AAF'	154.7	19.9309	38.8333	41.5577
'14-086'	11.1	'AAF'	19.697	17.9648	3.68175	74.9811
'14-086'	12.1	'AAF'	17.0907	19.9309	11.5411	49.4221
'14-086'	13.1	'AAF'	8.269	17.9648	6.8165	73.015
'14-086'	15.1	'AAF'	28.8553	49.4221	28.8553	49.4221
'14-086'	16.1	'AAF'	24.2355	23.863	13.7775	65.1507
'14-086'	17.1	'AAF'	71.7782	27.7952	45.5847	53.3542
'14-086'	18.1	'AAF'	191.943	19.9309	50.3014	43.5238
'14-086'	2.1	'A1'	99.7795	19.9309	26.048	63.1846
'14-086'	20.1	'AAF'	117.323	17.9648	31.6829	63.1846
'14-086'	21.1	'AAF'	29.4367	19.9309	27.4483	55.3203
'14-086'	22.1	'AAF'	124.877	21.8969	49.0238	43.5238
'14-086'	23.1	'AAF'	65.4647	27.7952	46.8062	49.4221
'14-086'	25.1		87.397	25.8291	49.5793	51.3881
'14-086'	28.1	'AAF'	19.4955	27.7952	15.553	94.6419
'14-086'	29.1	'AAF'	57.2542	19.9309	18.4146	61.2185
'14-086'	3.1	'A1'	153.694	17.9648	27.3873	53.3542
'14-086'	30.1	'AAF'	40.302	19.9309	20.7568	65.1507
'14-086'	31.1	'AAF'	92.9012	21.8969	44.1841	47.456
'14-086'	34.1	'VAF'	146.017	25.8291	54.7037	49.4221
'14-086'	35.1	'VAF'	35.0888	29.7613	14.1721	84.8115
'14-086'	36.1	'VAF'	137.888	27.7952	62.5112	49.4221
'14-086'	37.1	'VAF'	76.5521	25.8291	34.5308	41.5577
'14-086'	38.1	'VAF'	63.5292	25.8291	46.8147	49.4221
'14-086'	39.1	'VAF'	19.4617	25.8291	20.3777	73.015
'14-086'	39.2	'VAF'	86.425	27.7952	46.4485	55.3203
'14-086'	4.1	'A1'	110.231	19.9309	54.4962	47.456
'14-086'	40.1	'VAF'	71.3139	27.7952	22.4767	41.5577
'14-086'	42.1	'VAF'	21.4337	27.7952	13.3815	57.2864
'14-086'	43.1	'VAF'	56.0269	31.7273	22.3179	76.9472
'14-086'	44.1	'VAF'	45.6051	23.863	16.9074	65.1507
'14-086'	45.1	'VAF'	99.8233	27.7952	47.5906	61.2185
'14-086'	46.1	'VAF'	99.7555	27.7952	49.1003	51.3881
'14-086'	47.1	'VAF'	70.3093	25.8291	33.0545	61.2185
'14-086'	48.1	'VAF'	40.7925	27.7952	20.0465	41.5577
'14-086'	49.1	'VAF'	137.286	27.7952	53.9168	69.0829
'14-086'	5.1	'VAF'	50.3543	23.863	49.5358	53.3542
'14-086'	50.1	'VAF'	119.344	25.8291	44.7043	41.5577
'14-086'	51.1		141.926	23.863	39.3103	55.3203
'14-086'	52.1	'AAF'	188.932	21.8969	58.7334	41.5577
'14-086'	53.1	'AAF'	171.964	21.8969	61.8603	43.5238
'14-086'	54.1	'AAF'	104.777	21.8969	52.914	61.2185
'14-086'	55.1	'AAF'	115.07	21.8969	54.4284	51.3881
'14-086'	56.1	'AAF'	108.215	25.8291	53.2279	41.5577
'14-086'	57.1	'AAF'	72.5558	25.8291	37.6208	41.5577
'14-086'	58.1	'AAF'	7.422	39.5917	6.8395	41.5577
'14-086'	6.1	'VAF'	51.7702	23.863	44.2332	49.4221
'14-086'	61.1	'AAF'	4.855	23.863	11.952	88.7437
'14-086'	62.1	'AAF'	54.9735	25.8291	31.7345	41.5577
'14-086'	63.1	'AAF'	65.1963	25.8291	34.2597	61.2185
'14-086'	64.1	'AAF'	78.1185	21.8969	25.029	82.8454
'14-086'	65.1	'AAF'	130.25	21.8969	56.467	41.5577
'14-086'	66.1	'AAF'	95.48	25.8291	44.9918	51.3881
'14-086'	67.1	'VAF'	117.144	23.863	49.7827	57.2864
'14-086'	68.1	'VAF'	69.3137	29.7613	43.6123	63.1846
'14-086'	69.1	'VAF'	109.733	27.7952	54.0224	53.3542
'14-086'	7.1		103.172	23.863	41.1621	55.3203
'14-086'	70.1	'VAF'	57.5865	25.8291	38.4355	63.1846
'14-086'	71.1	'VAF'	60.5137	29.7613	50.0836	61.2185
'14-086'	72.1	'VAF'	144.462	29.7613	48.5742	41.5577
'14-086'	73.1	'VAF'	82.8383	29.7613	35.5075	55.3203
'14-086'	74.1	'VAF'	62.1063	31.7273	35.0547	61.2185
'14-086'	75.1	'VAF'	45.652	33.6934	14.0207	69.0829
'14-086'	78.1	'VAF'	78.5487	27.7952	35.5817	53.3542
'14-086'	79.1	'VAF'	17.8665	31.7273	12.6692	41.5577
'14-086'	80.1	'VAF'	91.8565	35.6595	46.758	41.5577
'14-086'	81.1	'VAF'	108.115	29.7613	44.6811	67.1168
'14-086'	82.1	'SRAF'	71.2944	27.7952	48.7298	78.9133
'14-086'	83.1	'SRAF'	88.4517	25.8291	35.5456	69.0829
'14-086'	84.1	'SRAF'	9.781	35.6595	13.6593	78.9133
'14-086'	85.1	'SRAF'	43.8377	25.8291	15.1875	55.3203
'14-086'	86.1	'SRAF'	69.0507	21.8969	42.2127	59.2525
'14-086'	87.1	'SRAF'	68.818	27.7952	37.621	59.2525
'14-086'	88.1	'SRAF'	79.4972	23.863	36.9745	41.5577
'14-086'	89.1	'AAF'	156.893	25.8291	55.0678	49.4221
'14-086'	91.1		75.4129	27.7952	30.5617	53.3542
'14-086'	92.1	'SRAF'	104.129	25.8291	36.4739	55.3203
'14-086'	95.1	'SRAF'	44.2104	27.7952	24.3466	67.1168
'14-086'	96.1	'SRAF'	38.2285	27.7952	18.4462	57.2864
'14-095'	1.1	'A1'	71.8498	21.8969	56.757	53.3542
'14-095'	100.1	'SRAF'	33.5133	25.8291	14.0899	63.1846
'14-095'	101.1		22.6827	27.7952	13.7223	63.1846
'14-095'	102.1	'AAF'	130.598	27.7952	68.7697	45.4899
'14-095'	103.1	'AAF'	124.61	27.7952	79.0133	55.3203
'14-095'	104.1	'AAF'	139.203	29.7613	62.2101	55.3203
'14-095'	105.1	'AAF'	96.4123	25.8291	31.1612	47.456
'14-095'	106.1	'AAF'	19.2952	33.6934	10.5565	41.5577
'14-095'	107.1	'AAF'	70.379	25.8291	53.166	55.3203
'14-095'	108.1		8.567	21.8969	6.734	69.0829
'14-095'	109.1	'SRAF'	46.1208	27.7952	31.5675	51.3881
'14-095'	11.1	'PAF'	14.1056	33.6934	15.3135	74.9811
'14-095'	110.1	'SRAF'	59.5468	29.7613	34.565	51.3881
'14-095'	12.1	'PAF'	10.3245	57.2864	12.3343	86.7776
'14-095'	13.1	'PAF'	37.2002	23.863	17.0451	57.2864
'14-095'	16.1	'PAF'	53.5585	25.8291	30.9153	57.2864
'14-095'	17.1	'A1'	40.2792	25.8291	17.0353	80.8793
'14-095'	18.1	'A1'	57.0052	21.8969	26.359	63.1846
'14-095'	19.1	'A1'	31.9563	27.7952	21.9518	49.4221
'14-095'	2.1	'A1'	163.403	21.8969	84.476	51.3881
'14-095'	22.1		145.12	21.8969	50.1459	51.3881
'14-095'	23.1		109.968	23.863	76.6366	55.3203
'14-095'	25.1		25.7564	47.456	25.7564	47.456
'14-095'	26.1		6.90575	45.4899	6.90575	45.4899
'14-095'	27.1	'AAF'	84.8155	23.863	40.3625	55.3203
'14-095'	28.1	'AAF'	73.8642	17.9648	33.13	45.4899
'14-095'	31.1	'A1'	12.3938	23.863	11.1888	94.6419
'14-095'	32.1	'A1'	19.461	21.8969	21.2615	65.1507
'14-095'	33.1	'VAF'	13.8097	25.8291	7.472	90.7097
'14-095'	34.1	'PAF'	21.2936	27.7952	15.6082	65.1507
'14-095'	37.1	'VAF'	17.9772	23.863	6.60674	92.6758
'14-095'	38.1	'VAF'	22.3513	27.7952	10.0475	57.2864
'14-095'	39.1		61.562	27.7952	28.2825	67.1168
'14-095'	4.1		80.3153	23.863	55.3125	53.3542
'14-095'	41.1	'AAF'	74.0025	19.9309	26.0312	63.1846
'14-095'	42.1	'AAF'	89.6358	25.8291	35.8252	55.3203
'14-095'	43.1	'AAF'	25.9552	25.8291	17.0392	98.574
'14-095'	46.1	'AAF'	112.014	25.8291	31.7285	53.3542
'14-095'	47.1	'VAF'	12.981	35.6595	7.56075	41.5577
'14-095'	49.1	'VAF'	44.7948	31.7273	36.5881	65.1507
'14-095'	5.1		37.3098	19.9309	25.1762	41.5577
'14-095'	50.1	'SRAF'	21.215	27.7952	11.1114	51.3881
'14-095'	51.1	'SRAF'	61.7358	29.7613	44.3664	65.1507
'14-095'	52.1	'AAF'	19.233	19.9309	13.2405	98.574
'14-095'	53.1	'AAF'	132.949	27.7952	55.0018	65.1507
'14-095'	54.1	'AAF'	42.8612	29.7613	25.733	55.3203
'14-095'	55.1		18.2455	47.456	18.2455	47.456
'14-095'	56.1	'AAF'	113.887	27.7952	58.3838	63.1846
'14-095'	57.1	'SRAF'	139.792	27.7952	68.082	63.1846
'14-095'	58.1	'SRAF'	61.3825	27.7952	28.5604	63.1846
'14-095'	59.1	'SRAF'	57.2242	29.7613	29.214	61.2185
'14-095'	60.1	'SRAF'	15.1115	31.7273	12.5908	65.1507
'14-095'	61.1	'SRAF'	47.0292	37.6256	36.2911	41.5577
'14-095'	62.1	'SRAF'	22.8903	35.6595	12.725	41.5577
'14-095'	63.1	'SRAF'	21.9393	37.6256	17.683	41.5577
'14-095'	64.1	'SRAF'	19.5963	29.7613	14.7815	69.0829
'14-095'	65.1	'SRAF'	17.674	29.7613	15.5755	82.8454
'14-095'	66.1	'SRAF'	90.5665	27.7952	34.1022	63.1846
'14-095'	67.1	'SRAF'	173.418	25.8291	72.365	69.0829
'14-095'	70.1	'AAF'	58.5095	25.8291	24.862	71.0489
'14-095'	71.1	'AAF'	82.2733	27.7952	46.0303	61.2185
'14-095'	73.1	'SRAF'	41.8375	29.7613	22.6043	65.1507
'14-095'	75.1	'SRAF'	8.07344	57.2864	8.07344	57.2864
'14-095'	76.1	'SRAF'	25.9785	29.7613	21.1838	67.1168
'14-095'	77.1	'SRAF'	98.9101	31.7273	58.0255	61.2185
'14-095'	78.1	'SRAF'	14.651	35.6595	19.9103	69.0829
'14-095'	79.1	'SRAF'	37.1705	33.6934	15.199	41.5577
'14-095'	80.1	'SRAF'	18.5425	41.5577	18.5425	41.5577
'14-095'	81.1	'SRAF'	25.9537	43.5238	25.9537	43.5238
'14-095'	83.1	'SRAF'	24.7429	33.6934	17.5247	41.5577
'14-095'	84.1	'SRAF'	46.9636	33.6934	30.1756	69.0829
'14-095'	85.1	'SRAF'	87.288	31.7273	43.9365	61.2185
'14-095'	86.1	'SRAF'	128.552	27.7952	40.2632	59.2525
'14-095'	89.1	'SRAF'	62.0788	29.7613	43.2631	71.0489
'14-095'	92.1	'SRAF'	31.2235	29.7613	14.5705	80.8793
'14-095'	93.1	'SRAF'	25.8403	41.5577	25.8403	41.5577
'14-095'	94.1	'SRAF'	21.7617	37.6256	18.9183	41.5577
'14-095'	97.1	'SRAF'	40.2972	29.7613	25.809	55.3203
'14-095'	98.1	'SRAF'	15.376	27.7952	12.4563	61.2185
'14-095'	99.1	'SRAF'	25.2555	25.8291	15.3175	57.2864
'14-097'	1.1	'PAF'	15.4887	49.4221	15.4887	49.4221
'14-097'	10.1	'A1'	29.4112	25.8291	13.8495	55.3203
'14-097'	11.1	'A1'	8.0945	55.3203	9.463	86.7776
'14-097'	12.1		61.252	25.8291	28.3175	57.2864
'14-097'	13.1	'A1'	68.6112	25.8291	46.7955	53.3542
'14-097'	14.1	'A1'	86.2327	23.863	65.1218	47.456
'14-097'	15.1	'A1'	97.0015	21.8969	64.6033	51.3881
'14-097'	16.1	'A1'	83.4854	17.9648	44.1171	53.3542
'14-097'	17.1	'A1'	55.9483	23.863	41.6395	57.2864
'14-097'	18.1	'A1'	88.7948	23.863	53.193	55.3203
'14-097'	19.1	'PAF'	45.2495	57.2864	45.2495	57.2864
'14-097'	2.1	'PAF'	44.939	27.7952	21.549	69.0829
'14-097'	20.1	'PAF'	24.9782	25.8291	16.6333	45.4899
'14-097'	21.1	'PAF'	21.3495	25.8291	13.0455	41.5577
'14-097'	22.1	'PAF'	8.8575	55.3203	10.592	76.9472
'14-097'	23.1	'PAF'	35.64	25.8291	31.1803	63.1846
'14-097'	24.1	'PAF'	20.4597	25.8291	9.44425	98.574
'14-097'	25.1	'PAF'	21.5665	27.7952	11.0902	69.0829
'14-097'	26.1	'PAF'	21.037	25.8291	11.284	49.4221
'14-097'	27.1	'PAF'	9.42642	57.2864	9.42642	57.2864
'14-097'	29.1	'PAF'	7.2418	29.7613	6.91976	76.9472
'14-097'	3.1	'PAF'	30.9287	23.863	21.9825	47.456
'14-097'	30.1	'PAF'	24.9449	29.7613	22.6168	57.2864
'14-097'	31.1	'PAF'	12.1553	59.2525	12.1553	59.2525
'14-097'	34.1	'PAF'	61.4244	27.7952	32.8148	57.2864
'14-097'	35.1	'PAF'	46.9465	25.8291	46.0965	61.2185
'14-097'	37.1	'PAF'	30.0377	21.8969	17.4958	67.1168
'14-097'	38.1	'PAF'	26.5268	23.863	20.4165	51.3881
'14-097'	4.1	'PAF'	61.0475	23.863	27.1155	49.4221
'14-097'	40.1	'PAF'	69.4193	21.8969	49.495	41.5577
'14-097'	5.1	'PAF'	58.0685	23.863	39.0184	53.3542
'14-097'	6.1	'PAF'	40.0159	27.7952	28.2919	69.0829
'14-097'	7.1		41.2631	25.8291	31.5781	63.1846
'14-097'	8.1		25.9258	27.7952	23.8863	51.3881
'14-097'	9.1	'A1'	52.4108	21.8969	40.357	59.2525
